# Supplementary material for: Model-Based Quantification of Left Ventricular Diastolic Function in Critically Ill Patients with Atrial Fibrillation from Routine Data: A Feasibility Study
Source: Comput Math Methods Med. 2019 May 16;2019:9682138. doi: 10.1155/2019/9682138 (PMC6541946; doi:10.1155/2019/9682138)
Supplement: Supplementary Materials — Online Supplement Expanded Methods and Results: this document provides further details on methodological considerations and details about the model employed. Furthermore, the Results section includes figures of the entire cohort corresponding to those displayed in the manuscript for a selection of patients. Online Supplement Code: this is the product of the research and enables the reader to verify results and potentially apply the methodology to their data. We have a strong commitment to open sourcing the analysis code to promote transparency and reproducibility and thus further future research in this area. This supplement provides the complete analysis code and processed data for the research presented within this manuscript. Within the ZIP folder, the file “Readme.md” provides instructions for building and running the code. If additional questions or issues arise with regard to usage of the code, do not hesitate to contact the authors. [file 9682138.f1.zip]

Archive with 238 entries (163 files):
- CodeOnlineSupplement_CMMM_2711432/DiastolicPaper_OnlineSupplement/
- CodeOnlineSupplement_CMMM_2711432/DiastolicPaper_OnlineSupplement/._sync_56748fba38c6.db
- CodeOnlineSupplement_CMMM_2711432/DiastolicPaper_OnlineSupplement/._sync_56748fba38c6.db-shm
- CodeOnlineSupplement_CMMM_2711432/DiastolicPaper_OnlineSupplement/._sync_56748fba38c6.db-wal
- CodeOnlineSupplement_CMMM_2711432/DiastolicPaper_OnlineSupplement/.dep.inc
- CodeOnlineSupplement_CMMM_2711432/DiastolicPaper_OnlineSupplement/.owncloudsync.log
- CodeOnlineSupplement_CMMM_2711432/DiastolicPaper_OnlineSupplement/data/
- CodeOnlineSupplement_CMMM_2711432/DiastolicPaper_OnlineSupplement/data/mgh013.csv/
- CodeOnlineSupplement_CMMM_2711432/DiastolicPaper_OnlineSupplement/data/mgh013.csv/pps.txt
- CodeOnlineSupplement_CMMM_2711432/DiastolicPaper_OnlineSupplement/data/mgh013.csv/rrs.txt
- CodeOnlineSupplement_CMMM_2711432/DiastolicPaper_OnlineSupplement/data/mgh019.csv/
- CodeOnlineSupplement_CMMM_2711432/DiastolicPaper_OnlineSupplement/data/mgh019.csv/pps.txt
- CodeOnlineSupplement_CMMM_2711432/DiastolicPaper_OnlineSupplement/data/mgh019.csv/rrs.txt
- CodeOnlineSupplement_CMMM_2711432/DiastolicPaper_OnlineSupplement/data/mgh023.csv/
- CodeOnlineSupplement_CMMM_2711432/DiastolicPaper_OnlineSupplement/data/mgh023.csv/pps.txt
- CodeOnlineSupplement_CMMM_2711432/DiastolicPaper_OnlineSupplement/data/mgh023.csv/rrs.txt
- CodeOnlineSupplement_CMMM_2711432/DiastolicPaper_OnlineSupplement/data/mgh027.csv/
- CodeOnlineSupplement_CMMM_2711432/DiastolicPaper_OnlineSupplement/data/mgh027.csv/pps.txt
- CodeOnlineSupplement_CMMM_2711432/DiastolicPaper_OnlineSupplement/data/mgh027.csv/rrs.txt
- CodeOnlineSupplement_CMMM_2711432/DiastolicPaper_OnlineSupplement/data/mgh032.csv/
- CodeOnlineSupplement_CMMM_2711432/DiastolicPaper_OnlineSupplement/data/mgh032.csv/pps.txt
- CodeOnlineSupplement_CMMM_2711432/DiastolicPaper_OnlineSupplement/data/mgh032.csv/rrs.txt
- CodeOnlineSupplement_CMMM_2711432/DiastolicPaper_OnlineSupplement/data/mgh059.csv/
- CodeOnlineSupplement_CMMM_2711432/DiastolicPaper_OnlineSupplement/data/mgh059.csv/pps.txt
- CodeOnlineSupplement_CMMM_2711432/DiastolicPaper_OnlineSupplement/data/mgh059.csv/rrs.txt
- CodeOnlineSupplement_CMMM_2711432/DiastolicPaper_OnlineSupplement/data/mgh079.csv/
- CodeOnlineSupplement_CMMM_2711432/DiastolicPaper_OnlineSupplement/data/mgh079.csv/pps.txt
- CodeOnlineSupplement_CMMM_2711432/DiastolicPaper_OnlineSupplement/data/mgh079.csv/rrs.txt
- CodeOnlineSupplement_CMMM_2711432/DiastolicPaper_OnlineSupplement/data/mgh105.csv/
- CodeOnlineSupplement_CMMM_2711432/DiastolicPaper_OnlineSupplement/data/mgh105.csv/pps.txt
- CodeOnlineSupplement_CMMM_2711432/DiastolicPaper_OnlineSupplement/data/mgh105.csv/rrs.txt
- CodeOnlineSupplement_CMMM_2711432/DiastolicPaper_OnlineSupplement/data/mgh126.csv/
- CodeOnlineSupplement_CMMM_2711432/DiastolicPaper_OnlineSupplement/data/mgh126.csv/pps.txt
- CodeOnlineSupplement_CMMM_2711432/DiastolicPaper_OnlineSupplement/data/mgh126.csv/rrs.txt
- CodeOnlineSupplement_CMMM_2711432/DiastolicPaper_OnlineSupplement/data/mgh129.csv/
- CodeOnlineSupplement_CMMM_2711432/DiastolicPaper_OnlineSupplement/data/mgh129.csv/pps.txt
- CodeOnlineSupplement_CMMM_2711432/DiastolicPaper_OnlineSupplement/data/mgh130.csv/
- CodeOnlineSupplement_CMMM_2711432/DiastolicPaper_OnlineSupplement/data/mgh130.csv/pps.txt
- CodeOnlineSupplement_CMMM_2711432/DiastolicPaper_OnlineSupplement/data/mgh130.csv/rrs.txt
- CodeOnlineSupplement_CMMM_2711432/DiastolicPaper_OnlineSupplement/data/mgh135.csv/
- CodeOnlineSupplement_CMMM_2711432/DiastolicPaper_OnlineSupplement/data/mgh135.csv/pps.txt
- CodeOnlineSupplement_CMMM_2711432/DiastolicPaper_OnlineSupplement/data/mgh135.csv/rrs.txt
- CodeOnlineSupplement_CMMM_2711432/DiastolicPaper_OnlineSupplement/data/mgh139.csv/
- CodeOnlineSupplement_CMMM_2711432/DiastolicPaper_OnlineSupplement/data/mgh139.csv/pps.txt
- CodeOnlineSupplement_CMMM_2711432/DiastolicPaper_OnlineSupplement/data/mgh139.csv/rrs.txt
- CodeOnlineSupplement_CMMM_2711432/DiastolicPaper_OnlineSupplement/data/mgh141.csv/
- CodeOnlineSupplement_CMMM_2711432/DiastolicPaper_OnlineSupplement/data/mgh141.csv/pps.txt
- CodeOnlineSupplement_CMMM_2711432/DiastolicPaper_OnlineSupplement/data/mgh141.csv/rrs.txt
- CodeOnlineSupplement_CMMM_2711432/DiastolicPaper_OnlineSupplement/data/mgh144.csv/
- CodeOnlineSupplement_CMMM_2711432/DiastolicPaper_OnlineSupplement/data/mgh144.csv/pps.txt
- CodeOnlineSupplement_CMMM_2711432/DiastolicPaper_OnlineSupplement/data/mgh144.csv/rrs.txt
- CodeOnlineSupplement_CMMM_2711432/DiastolicPaper_OnlineSupplement/data/mgh145.csv/
- CodeOnlineSupplement_CMMM_2711432/DiastolicPaper_OnlineSupplement/data/mgh145.csv/pps.txt
- CodeOnlineSupplement_CMMM_2711432/DiastolicPaper_OnlineSupplement/data/mgh145.csv/rrs.txt
- CodeOnlineSupplement_CMMM_2711432/DiastolicPaper_OnlineSupplement/data/mgh146.csv/
- CodeOnlineSupplement_CMMM_2711432/DiastolicPaper_OnlineSupplement/data/mgh146.csv/pps.txt
- CodeOnlineSupplement_CMMM_2711432/DiastolicPaper_OnlineSupplement/data/mgh146.csv/rrs.txt
- CodeOnlineSupplement_CMMM_2711432/DiastolicPaper_OnlineSupplement/data/mgh147.csv/
- CodeOnlineSupplement_CMMM_2711432/DiastolicPaper_OnlineSupplement/data/mgh147.csv/pps.txt
- CodeOnlineSupplement_CMMM_2711432/DiastolicPaper_OnlineSupplement/data/mgh147.csv/rrs.txt
- CodeOnlineSupplement_CMMM_2711432/DiastolicPaper_OnlineSupplement/data/mgh149.csv/
- CodeOnlineSupplement_CMMM_2711432/DiastolicPaper_OnlineSupplement/data/mgh149.csv/pps.txt
- CodeOnlineSupplement_CMMM_2711432/DiastolicPaper_OnlineSupplement/data/mgh149.csv/rrs.txt
- CodeOnlineSupplement_CMMM_2711432/DiastolicPaper_OnlineSupplement/data/mgh152.csv/
- CodeOnlineSupplement_CMMM_2711432/DiastolicPaper_OnlineSupplement/data/mgh152.csv/pps.txt
- CodeOnlineSupplement_CMMM_2711432/DiastolicPaper_OnlineSupplement/data/mgh152.csv/rrs.txt
- CodeOnlineSupplement_CMMM_2711432/DiastolicPaper_OnlineSupplement/data/PatientInfo.csv
- CodeOnlineSupplement_CMMM_2711432/DiastolicPaper_OnlineSupplement/DiastolicExtendedModel/
- CodeOnlineSupplement_CMMM_2711432/DiastolicPaper_OnlineSupplement/DiastolicExtendedModel/mgh013.csv/
- CodeOnlineSupplement_CMMM_2711432/DiastolicPaper_OnlineSupplement/DiastolicExtendedModel/mgh013.csv/pps.txt
- CodeOnlineSupplement_CMMM_2711432/DiastolicPaper_OnlineSupplement/DiastolicExtendedModel/mgh013.csv/rrs.txt
- CodeOnlineSupplement_CMMM_2711432/DiastolicPaper_OnlineSupplement/DiastolicExtendedModel/mgh019.csv/
- CodeOnlineSupplement_CMMM_2711432/DiastolicPaper_OnlineSupplement/DiastolicExtendedModel/mgh019.csv/pps.txt
- CodeOnlineSupplement_CMMM_2711432/DiastolicPaper_OnlineSupplement/DiastolicExtendedModel/mgh019.csv/rrs.txt
- CodeOnlineSupplement_CMMM_2711432/DiastolicPaper_OnlineSupplement/DiastolicExtendedModel/mgh023.csv/
- CodeOnlineSupplement_CMMM_2711432/DiastolicPaper_OnlineSupplement/DiastolicExtendedModel/mgh023.csv/pps.txt
- CodeOnlineSupplement_CMMM_2711432/DiastolicPaper_OnlineSupplement/DiastolicExtendedModel/mgh023.csv/rrs.txt
- CodeOnlineSupplement_CMMM_2711432/DiastolicPaper_OnlineSupplement/DiastolicExtendedModel/mgh027.csv/
- CodeOnlineSupplement_CMMM_2711432/DiastolicPaper_OnlineSupplement/DiastolicExtendedModel/mgh027.csv/pps.txt
- CodeOnlineSupplement_CMMM_2711432/DiastolicPaper_OnlineSupplement/DiastolicExtendedModel/mgh027.csv/rrs.txt
- CodeOnlineSupplement_CMMM_2711432/DiastolicPaper_OnlineSupplement/DiastolicExtendedModel/mgh032.csv/
- CodeOnlineSupplement_CMMM_2711432/DiastolicPaper_OnlineSupplement/DiastolicExtendedModel/mgh032.csv/pps.txt
- CodeOnlineSupplement_CMMM_2711432/DiastolicPaper_OnlineSupplement/DiastolicExtendedModel/mgh032.csv/rrs.txt
- CodeOnlineSupplement_CMMM_2711432/DiastolicPaper_OnlineSupplement/DiastolicExtendedModel/mgh059.csv/
- CodeOnlineSupplement_CMMM_2711432/DiastolicPaper_OnlineSupplement/DiastolicExtendedModel/mgh059.csv/pps.txt
- CodeOnlineSupplement_CMMM_2711432/DiastolicPaper_OnlineSupplement/DiastolicExtendedModel/mgh059.csv/rrs.txt
- CodeOnlineSupplement_CMMM_2711432/DiastolicPaper_OnlineSupplement/DiastolicExtendedModel/mgh079.csv/
- CodeOnlineSupplement_CMMM_2711432/DiastolicPaper_OnlineSupplement/DiastolicExtendedModel/mgh079.csv/pps.txt
- CodeOnlineSupplement_CMMM_2711432/DiastolicPaper_OnlineSupplement/DiastolicExtendedModel/mgh079.csv/rrs.txt
- CodeOnlineSupplement_CMMM_2711432/DiastolicPaper_OnlineSupplement/DiastolicExtendedModel/mgh105.csv/
- CodeOnlineSupplement_CMMM_2711432/DiastolicPaper_OnlineSupplement/DiastolicExtendedModel/mgh105.csv/pps.txt
- CodeOnlineSupplement_CMMM_2711432/DiastolicPaper_OnlineSupplement/DiastolicExtendedModel/mgh105.csv/rrs.txt
- CodeOnlineSupplement_CMMM_2711432/DiastolicPaper_OnlineSupplement/DiastolicExtendedModel/mgh126.csv/
- CodeOnlineSupplement_CMMM_2711432/DiastolicPaper_OnlineSupplement/DiastolicExtendedModel/mgh126.csv/pps.txt
- CodeOnlineSupplement_CMMM_2711432/DiastolicPaper_OnlineSupplement/DiastolicExtendedModel/mgh126.csv/rrs.txt
- CodeOnlineSupplement_CMMM_2711432/DiastolicPaper_OnlineSupplement/DiastolicExtendedModel/mgh129.csv/
- CodeOnlineSupplement_CMMM_2711432/DiastolicPaper_OnlineSupplement/DiastolicExtendedModel/mgh129.csv/pps.txt
- CodeOnlineSupplement_CMMM_2711432/DiastolicPaper_OnlineSupplement/DiastolicExtendedModel/mgh129.csv/rrs.txt
- CodeOnlineSupplement_CMMM_2711432/DiastolicPaper_OnlineSupplement/DiastolicExtendedModel/mgh130.csv/
- CodeOnlineSupplement_CMMM_2711432/DiastolicPaper_OnlineSupplement/DiastolicExtendedModel/mgh130.csv/pps.txt
- CodeOnlineSupplement_CMMM_2711432/DiastolicPaper_OnlineSupplement/DiastolicExtendedModel/mgh130.csv/rrs.txt
- CodeOnlineSupplement_CMMM_2711432/DiastolicPaper_OnlineSupplement/DiastolicExtendedModel/mgh135.csv/
- CodeOnlineSupplement_CMMM_2711432/DiastolicPaper_OnlineSupplement/DiastolicExtendedModel/mgh135.csv/pps.txt
- CodeOnlineSupplement_CMMM_2711432/DiastolicPaper_OnlineSupplement/DiastolicExtendedModel/mgh135.csv/rrs.txt
- CodeOnlineSupplement_CMMM_2711432/DiastolicPaper_OnlineSupplement/DiastolicExtendedModel/mgh139.csv/
- CodeOnlineSupplement_CMMM_2711432/DiastolicPaper_OnlineSupplement/DiastolicExtendedModel/mgh139.csv/pps.txt
- CodeOnlineSupplement_CMMM_2711432/DiastolicPaper_OnlineSupplement/DiastolicExtendedModel/mgh139.csv/rrs.txt
- CodeOnlineSupplement_CMMM_2711432/DiastolicPaper_OnlineSupplement/DiastolicExtendedModel/mgh141.csv/
- CodeOnlineSupplement_CMMM_2711432/DiastolicPaper_OnlineSupplement/DiastolicExtendedModel/mgh141.csv/pps.txt
- CodeOnlineSupplement_CMMM_2711432/DiastolicPaper_OnlineSupplement/DiastolicExtendedModel/mgh141.csv/rrs.txt
- CodeOnlineSupplement_CMMM_2711432/DiastolicPaper_OnlineSupplement/DiastolicExtendedModel/mgh144.csv/
- CodeOnlineSupplement_CMMM_2711432/DiastolicPaper_OnlineSupplement/DiastolicExtendedModel/mgh144.csv/pps.txt
- CodeOnlineSupplement_CMMM_2711432/DiastolicPaper_OnlineSupplement/DiastolicExtendedModel/mgh144.csv/rrs.txt
- CodeOnlineSupplement_CMMM_2711432/DiastolicPaper_OnlineSupplement/DiastolicExtendedModel/mgh145.csv/
- CodeOnlineSupplement_CMMM_2711432/DiastolicPaper_OnlineSupplement/DiastolicExtendedModel/mgh145.csv/pps.txt
- CodeOnlineSupplement_CMMM_2711432/DiastolicPaper_OnlineSupplement/DiastolicExtendedModel/mgh145.csv/rrs.txt
- CodeOnlineSupplement_CMMM_2711432/DiastolicPaper_OnlineSupplement/DiastolicExtendedModel/mgh146.csv/
- CodeOnlineSupplement_CMMM_2711432/DiastolicPaper_OnlineSupplement/DiastolicExtendedModel/mgh146.csv/pps.txt
- CodeOnlineSupplement_CMMM_2711432/DiastolicPaper_OnlineSupplement/DiastolicExtendedModel/mgh146.csv/rrs.txt
- CodeOnlineSupplement_CMMM_2711432/DiastolicPaper_OnlineSupplement/DiastolicExtendedModel/mgh147.csv/
- CodeOnlineSupplement_CMMM_2711432/DiastolicPaper_OnlineSupplement/DiastolicExtendedModel/mgh147.csv/pps.txt
- CodeOnlineSupplement_CMMM_2711432/DiastolicPaper_OnlineSupplement/DiastolicExtendedModel/mgh147.csv/rrs.txt
- CodeOnlineSupplement_CMMM_2711432/DiastolicPaper_OnlineSupplement/DiastolicExtendedModel/mgh149.csv/
- CodeOnlineSupplement_CMMM_2711432/DiastolicPaper_OnlineSupplement/DiastolicExtendedModel/mgh149.csv/pps.txt
- CodeOnlineSupplement_CMMM_2711432/DiastolicPaper_OnlineSupplement/DiastolicExtendedModel/mgh149.csv/rrs.txt
- CodeOnlineSupplement_CMMM_2711432/DiastolicPaper_OnlineSupplement/DiastolicExtendedModel/mgh152.csv/
- CodeOnlineSupplement_CMMM_2711432/DiastolicPaper_OnlineSupplement/DiastolicExtendedModel/mgh152.csv/pps.txt
- CodeOnlineSupplement_CMMM_2711432/DiastolicPaper_OnlineSupplement/DiastolicExtendedModel/mgh152.csv/rrs.txt
- CodeOnlineSupplement_CMMM_2711432/DiastolicPaper_OnlineSupplement/diastolicpaper/
- CodeOnlineSupplement_CMMM_2711432/DiastolicPaper_OnlineSupplement/diastolicpaper/ArchCentOS/
- CodeOnlineSupplement_CMMM_2711432/DiastolicPaper_OnlineSupplement/diastolicpaper/ArchCentOS/CMakeLists.txt
- CodeOnlineSupplement_CMMM_2711432/DiastolicPaper_OnlineSupplement/diastolicpaper/bin/
- CodeOnlineSupplement_CMMM_2711432/DiastolicPaper_OnlineSupplement/diastolicpaper/build/
- CodeOnlineSupplement_CMMM_2711432/DiastolicPaper_OnlineSupplement/diastolicpaper/include/
- CodeOnlineSupplement_CMMM_2711432/DiastolicPaper_OnlineSupplement/diastolicpaper/include/Diastolic_expanded_Model.hpp
- CodeOnlineSupplement_CMMM_2711432/DiastolicPaper_OnlineSupplement/diastolicpaper/include/Diastolic_Model.hpp
- CodeOnlineSupplement_CMMM_2711432/DiastolicPaper_OnlineSupplement/diastolicpaper/include/diastolicmodel.hpp
- CodeOnlineSupplement_CMMM_2711432/DiastolicPaper_OnlineSupplement/diastolicpaper/include/exceptions.hpp
- CodeOnlineSupplement_CMMM_2711432/DiastolicPaper_OnlineSupplement/diastolicpaper/include/executeDiastolicModel.hpp
- CodeOnlineSupplement_CMMM_2711432/DiastolicPaper_OnlineSupplement/diastolicpaper/include/executeTest.hpp
- CodeOnlineSupplement_CMMM_2711432/DiastolicPaper_OnlineSupplement/diastolicpaper/include/execution_functions.hpp
- CodeOnlineSupplement_CMMM_2711432/DiastolicPaper_OnlineSupplement/diastolicpaper/include/filter.hpp
- CodeOnlineSupplement_CMMM_2711432/DiastolicPaper_OnlineSupplement/diastolicpaper/include/fitting.hpp
- CodeOnlineSupplement_CMMM_2711432/DiastolicPaper_OnlineSupplement/diastolicpaper/include/MCMC_Block_Chain.hpp
- CodeOnlineSupplement_CMMM_2711432/DiastolicPaper_OnlineSupplement/diastolicpaper/include/MCMC_Chain.hpp
- CodeOnlineSupplement_CMMM_2711432/DiastolicPaper_OnlineSupplement/diastolicpaper/include/Model.hpp
- CodeOnlineSupplement_CMMM_2711432/DiastolicPaper_OnlineSupplement/diastolicpaper/include/Probability_Function.hpp
- CodeOnlineSupplement_CMMM_2711432/DiastolicPaper_OnlineSupplement/diastolicpaper/include/readdata_java.hpp
- CodeOnlineSupplement_CMMM_2711432/DiastolicPaper_OnlineSupplement/diastolicpaper/include/test_gaussian.hpp
- CodeOnlineSupplement_CMMM_2711432/DiastolicPaper_OnlineSupplement/diastolicpaper/include/Test_Model.hpp
- CodeOnlineSupplement_CMMM_2711432/DiastolicPaper_OnlineSupplement/diastolicpaper/src/
- CodeOnlineSupplement_CMMM_2711432/DiastolicPaper_OnlineSupplement/diastolicpaper/src/Diastolic_expanded_Model.cpp
- CodeOnlineSupplement_CMMM_2711432/DiastolicPaper_OnlineSupplement/diastolicpaper/src/Diastolic_Model.cpp
- CodeOnlineSupplement_CMMM_2711432/DiastolicPaper_OnlineSupplement/diastolicpaper/src/fitting.cpp
- CodeOnlineSupplement_CMMM_2711432/DiastolicPaper_OnlineSupplement/diastolicpaper/src/main.cpp
- CodeOnlineSupplement_CMMM_2711432/DiastolicPaper_OnlineSupplement/diastolicpaper/src/Probability_Function.cpp
- CodeOnlineSupplement_CMMM_2711432/DiastolicPaper_OnlineSupplement/diastolicpaper/src/readdata_java.cpp
- CodeOnlineSupplement_CMMM_2711432/DiastolicPaper_OnlineSupplement/diastolicpaper/src/test_gaussian.cpp
- CodeOnlineSupplement_CMMM_2711432/DiastolicPaper_OnlineSupplement/diastolicpaper/src/Test_Model.cpp
- CodeOnlineSupplement_CMMM_2711432/DiastolicPaper_OnlineSupplement/diastolicpaper/UbuntuDebian/
- CodeOnlineSupplement_CMMM_2711432/DiastolicPaper_OnlineSupplement/diastolicpaper/UbuntuDebian/CMakeLists.txt
- CodeOnlineSupplement_CMMM_2711432/DiastolicPaper_OnlineSupplement/DiastolicSimpleModel/
- CodeOnlineSupplement_CMMM_2711432/DiastolicPaper_OnlineSupplement/DiastolicSimpleModel/mgh013.csv/
- CodeOnlineSupplement_CMMM_2711432/DiastolicPaper_OnlineSupplement/DiastolicSimpleModel/mgh013.csv/pps.txt
- CodeOnlineSupplement_CMMM_2711432/DiastolicPaper_OnlineSupplement/DiastolicSimpleModel/mgh013.csv/rrs.txt
- CodeOnlineSupplement_CMMM_2711432/DiastolicPaper_OnlineSupplement/DiastolicSimpleModel/mgh019.csv/
- CodeOnlineSupplement_CMMM_2711432/DiastolicPaper_OnlineSupplement/DiastolicSimpleModel/mgh019.csv/pps.txt
- CodeOnlineSupplement_CMMM_2711432/DiastolicPaper_OnlineSupplement/DiastolicSimpleModel/mgh019.csv/rrs.txt
- CodeOnlineSupplement_CMMM_2711432/DiastolicPaper_OnlineSupplement/DiastolicSimpleModel/mgh023.csv/
- CodeOnlineSupplement_CMMM_2711432/DiastolicPaper_OnlineSupplement/DiastolicSimpleModel/mgh023.csv/pps.txt
- CodeOnlineSupplement_CMMM_2711432/DiastolicPaper_OnlineSupplement/DiastolicSimpleModel/mgh023.csv/rrs.txt
- CodeOnlineSupplement_CMMM_2711432/DiastolicPaper_OnlineSupplement/DiastolicSimpleModel/mgh027.csv/
- CodeOnlineSupplement_CMMM_2711432/DiastolicPaper_OnlineSupplement/DiastolicSimpleModel/mgh027.csv/pps.txt
- CodeOnlineSupplement_CMMM_2711432/DiastolicPaper_OnlineSupplement/DiastolicSimpleModel/mgh027.csv/rrs.txt
- CodeOnlineSupplement_CMMM_2711432/DiastolicPaper_OnlineSupplement/DiastolicSimpleModel/mgh032.csv/
- CodeOnlineSupplement_CMMM_2711432/DiastolicPaper_OnlineSupplement/DiastolicSimpleModel/mgh032.csv/pps.txt
- CodeOnlineSupplement_CMMM_2711432/DiastolicPaper_OnlineSupplement/DiastolicSimpleModel/mgh032.csv/rrs.txt
- CodeOnlineSupplement_CMMM_2711432/DiastolicPaper_OnlineSupplement/DiastolicSimpleModel/mgh059.csv/
- CodeOnlineSupplement_CMMM_2711432/DiastolicPaper_OnlineSupplement/DiastolicSimpleModel/mgh059.csv/pps.txt
- CodeOnlineSupplement_CMMM_2711432/DiastolicPaper_OnlineSupplement/DiastolicSimpleModel/mgh059.csv/rrs.txt
- CodeOnlineSupplement_CMMM_2711432/DiastolicPaper_OnlineSupplement/DiastolicSimpleModel/mgh079.csv/
- CodeOnlineSupplement_CMMM_2711432/DiastolicPaper_OnlineSupplement/DiastolicSimpleModel/mgh079.csv/pps.txt
- CodeOnlineSupplement_CMMM_2711432/DiastolicPaper_OnlineSupplement/DiastolicSimpleModel/mgh079.csv/rrs.txt
- CodeOnlineSupplement_CMMM_2711432/DiastolicPaper_OnlineSupplement/DiastolicSimpleModel/mgh105.csv/
- CodeOnlineSupplement_CMMM_2711432/DiastolicPaper_OnlineSupplement/DiastolicSimpleModel/mgh105.csv/pps.txt
- CodeOnlineSupplement_CMMM_2711432/DiastolicPaper_OnlineSupplement/DiastolicSimpleModel/mgh105.csv/rrs.txt
- CodeOnlineSupplement_CMMM_2711432/DiastolicPaper_OnlineSupplement/DiastolicSimpleModel/mgh126.csv/
- CodeOnlineSupplement_CMMM_2711432/DiastolicPaper_OnlineSupplement/DiastolicSimpleModel/mgh126.csv/pps.txt
- CodeOnlineSupplement_CMMM_2711432/DiastolicPaper_OnlineSupplement/DiastolicSimpleModel/mgh126.csv/rrs.txt
- CodeOnlineSupplement_CMMM_2711432/DiastolicPaper_OnlineSupplement/DiastolicSimpleModel/mgh129.csv/
- CodeOnlineSupplement_CMMM_2711432/DiastolicPaper_OnlineSupplement/DiastolicSimpleModel/mgh129.csv/pps.txt
- CodeOnlineSupplement_CMMM_2711432/DiastolicPaper_OnlineSupplement/DiastolicSimpleModel/mgh129.csv/rrs.txt
- CodeOnlineSupplement_CMMM_2711432/DiastolicPaper_OnlineSupplement/DiastolicSimpleModel/mgh130.csv/
- CodeOnlineSupplement_CMMM_2711432/DiastolicPaper_OnlineSupplement/DiastolicSimpleModel/mgh130.csv/pps.txt
- CodeOnlineSupplement_CMMM_2711432/DiastolicPaper_OnlineSupplement/DiastolicSimpleModel/mgh130.csv/rrs.txt
- CodeOnlineSupplement_CMMM_2711432/DiastolicPaper_OnlineSupplement/DiastolicSimpleModel/mgh135.csv/
- CodeOnlineSupplement_CMMM_2711432/DiastolicPaper_OnlineSupplement/DiastolicSimpleModel/mgh135.csv/pps.txt
- CodeOnlineSupplement_CMMM_2711432/DiastolicPaper_OnlineSupplement/DiastolicSimpleModel/mgh135.csv/rrs.txt
- CodeOnlineSupplement_CMMM_2711432/DiastolicPaper_OnlineSupplement/DiastolicSimpleModel/mgh139.csv/
- CodeOnlineSupplement_CMMM_2711432/DiastolicPaper_OnlineSupplement/DiastolicSimpleModel/mgh139.csv/pps.txt
- CodeOnlineSupplement_CMMM_2711432/DiastolicPaper_OnlineSupplement/DiastolicSimpleModel/mgh139.csv/rrs.txt
- CodeOnlineSupplement_CMMM_2711432/DiastolicPaper_OnlineSupplement/DiastolicSimpleModel/mgh141.csv/
- CodeOnlineSupplement_CMMM_2711432/DiastolicPaper_OnlineSupplement/DiastolicSimpleModel/mgh141.csv/pps.txt
- CodeOnlineSupplement_CMMM_2711432/DiastolicPaper_OnlineSupplement/DiastolicSimpleModel/mgh141.csv/rrs.txt
- CodeOnlineSupplement_CMMM_2711432/DiastolicPaper_OnlineSupplement/DiastolicSimpleModel/mgh144.csv/
- CodeOnlineSupplement_CMMM_2711432/DiastolicPaper_OnlineSupplement/DiastolicSimpleModel/mgh144.csv/pps.txt
- CodeOnlineSupplement_CMMM_2711432/DiastolicPaper_OnlineSupplement/DiastolicSimpleModel/mgh144.csv/rrs.txt
- CodeOnlineSupplement_CMMM_2711432/DiastolicPaper_OnlineSupplement/DiastolicSimpleModel/mgh145.csv/
- CodeOnlineSupplement_CMMM_2711432/DiastolicPaper_OnlineSupplement/DiastolicSimpleModel/mgh145.csv/pps.txt
- CodeOnlineSupplement_CMMM_2711432/DiastolicPaper_OnlineSupplement/DiastolicSimpleModel/mgh145.csv/rrs.txt
- CodeOnlineSupplement_CMMM_2711432/DiastolicPaper_OnlineSupplement/DiastolicSimpleModel/mgh146.csv/
- CodeOnlineSupplement_CMMM_2711432/DiastolicPaper_OnlineSupplement/DiastolicSimpleModel/mgh146.csv/pps.txt
- CodeOnlineSupplement_CMMM_2711432/DiastolicPaper_OnlineSupplement/DiastolicSimpleModel/mgh146.csv/rrs.txt
- CodeOnlineSupplement_CMMM_2711432/DiastolicPaper_OnlineSupplement/DiastolicSimpleModel/mgh147.csv/
- CodeOnlineSupplement_CMMM_2711432/DiastolicPaper_OnlineSupplement/DiastolicSimpleModel/mgh147.csv/pps.txt
- CodeOnlineSupplement_CMMM_2711432/DiastolicPaper_OnlineSupplement/DiastolicSimpleModel/mgh147.csv/rrs.txt
- CodeOnlineSupplement_CMMM_2711432/DiastolicPaper_OnlineSupplement/DiastolicSimpleModel/mgh149.csv/
- CodeOnlineSupplement_CMMM_2711432/DiastolicPaper_OnlineSupplement/DiastolicSimpleModel/mgh149.csv/pps.txt
- CodeOnlineSupplement_CMMM_2711432/DiastolicPaper_OnlineSupplement/DiastolicSimpleModel/mgh149.csv/rrs.txt
- CodeOnlineSupplement_CMMM_2711432/DiastolicPaper_OnlineSupplement/DiastolicSimpleModel/mgh152.csv/
- CodeOnlineSupplement_CMMM_2711432/DiastolicPaper_OnlineSupplement/DiastolicSimpleModel/mgh152.csv/pps.txt
- CodeOnlineSupplement_CMMM_2711432/DiastolicPaper_OnlineSupplement/DiastolicSimpleModel/mgh152.csv/rrs.txt
- CodeOnlineSupplement_CMMM_2711432/DiastolicPaper_OnlineSupplement/LICENSE.txt
- CodeOnlineSupplement_CMMM_2711432/DiastolicPaper_OnlineSupplement/matlab/
- CodeOnlineSupplement_CMMM_2711432/DiastolicPaper_OnlineSupplement/matlab/diastolicModelsErrorEstimation.m
- CodeOnlineSupplement_CMMM_2711432/DiastolicPaper_OnlineSupplement/matlab/modchol.m
- CodeOnlineSupplement_CMMM_2711432/DiastolicPaper_OnlineSupplement/python/
- CodeOnlineSupplement_CMMM_2711432/DiastolicPaper_OnlineSupplement/python/__pycache__/
- CodeOnlineSupplement_CMMM_2711432/DiastolicPaper_OnlineSupplement/python/__pycache__/diastolicmodel.cpython-37.pyc
- CodeOnlineSupplement_CMMM_2711432/DiastolicPaper_OnlineSupplement/python/Diastolic Model Paperfigures All Patients.ipynb
- CodeOnlineSupplement_CMMM_2711432/DiastolicPaper_OnlineSupplement/python/diastolicmodel.py
- CodeOnlineSupplement_CMMM_2711432/DiastolicPaper_OnlineSupplement/python/plotter_diastolic.py
- CodeOnlineSupplement_CMMM_2711432/DiastolicPaper_OnlineSupplement/python/plotting_diastolic.py
- CodeOnlineSupplement_CMMM_2711432/DiastolicPaper_OnlineSupplement/Readme.md
- CodeOnlineSupplement_CMMM_2711432/DiastolicPaper_OnlineSupplement/settingsFilesTestModel/
- CodeOnlineSupplement_CMMM_2711432/DiastolicPaper_OnlineSupplement/settingsFilesTestModel/settingsTestPT.txt
- CodeOnlineSupplement_CMMM_2711432/DiastolicPaper_OnlineSupplement/settingsFilesTestModel/settingsTestSingleChain.txt
- OnlineMethodsAndResults_CMMM_2711431/kiefer_et_al_expanded_methods_and_results.pdf
