# Supplementary material for: Model-Based Quantification of Left Ventricular Diastolic Function in Critically Ill Patients with Atrial Fibrillation from Routine Data: A Feasibility Study
Source: Comput Math Methods Med. 2019 May 16;2019:9682138. doi: 10.1155/2019/9682138 (PMC6541946; doi:10.1155/2019/9682138)
Supplement: Supplementary Materials — Online Supplement Expanded Methods and Results: this document provides further details on methodological considerations and details about the model employed. Furthermore, the Results section includes figures of the entire cohort corresponding to those displayed in the manuscript for a selection of patients. Online Supplement Code: this is the product of the research and enables the reader to verify results and potentially apply the methodology to their data. We have a strong commitment to open sourcing the analysis code to promote transparency and reproducibility and thus further future research in this area. This supplement provides the complete analysis code and processed data for the research presented within this manuscript. Within the ZIP folder, the file “Readme.md” provides instructions for building and running the code. If additional questions or issues arise with regard to usage of the code, do not hesitate to contact the authors. [file 9682138.f1.zip › CodeOnlineSupplement_CMMM_2711432/DiastolicPaper_OnlineSupplement/data/mgh013.csv/pps.txt]

70.544
71.299
69.638
63.066
81.496
63.746
72.432
68.354
70.242
68.127
72.507
69.109
70.242
71.073
40.333
47.809
58.912
60.348
63.217
65.558
64.955
65.559
68.504
67.674
67.448
68.958
71.148
48.942
77.794
49.094
63.142
65.483
66.617
68.656
68.504
68.354
62.311
71.526
80.816
63.368
74.32
70.77
71.224
70.015
72.961
69.033
61.933
81.118
66.616
67.825
68.353
69.109
68.353
70.392
69.185
70.544
67.75
70.166
69.864
63.445
80.741
62.84
71.978
67.447
64.425
67.447
70.317
58.912
78.927
65.635
70.543
66.843
72.356
64.35
76.662
67.296
72.583
62.991
83.61
65.861
74.698
64.124
83.233
65.861
74.547
71.525
72.734
71.903
73.942
71.978
71.752
71.979
73.792
70.997
72.432
67.145
80.061
57.251
47.734
93.354
56.797
74.623
65.332
70.544
69.109
73.565
69.713
74.245
72.13
72.658
64.502
83.685
61.933
72.054
67.976
69.335
65.861
71.601
69.109
69.788
70.922
73.716
72.13
73.867
70.016
74.245
73.716
41.692
95.695
66.691
75.755
63.747
80.589
60.272
76.586
96.828
68.052
77.87
70.241
74.018
73.036
75.83
71.677
68.353
70.166
69.637
70.694
74.169
71.677
75.453
73.338
74.698
72.961
77.115
69.486
77.341
65.333
84.97
67.371
77.19
70.771
74.924
73.263
76.209
71.148
75.453
74.698
70.015
81.496
71.299
74.546
72.356
71.526
78.323
68.882
74.094
73.64
35.197
49.698
52.568
64.048
62.16
79.759
62.764
73.112
66.767
67.824
68.051
71.602
66.541
70.015
69.939
69.562
69.41
70.771
69.562
69.411
67.674
70.242
58.383
73.791
78.474
68.202
73.565
63.897
85.499
64.501
37.463
93.429
61.028
73.036
68.731
70.544
68.807
73.49
70.015
74.396
72.129
73.565
73.565
72.96
73.414
74.849
74.244
64.501
84.593
67.145
64.955
80.438
72.13
71.148
65.332
86.707
66.692
77.87
74.924
75.529
74.396
76.963
73.565
75.679
76.435
74.849
74.32
75.453
74.471
75.529
75.303
74.396
73.338
67.296
76.888
62.764
90.031
62.084
75.68
71.451
75.982
72.432
78.625
73.792
77.719
73.112
83.61
71.148
79.456
75
77.115
74.698
78.701
74.471
68.278
84.668
70.619
76.208
73.037
75.453
74.849
73.867
76.662
85.121
74.32
74.32
74.471
73.867
74.924
63.444
68.278
93.882
62.386
77.417
69.864
77.342
73.792
65.333
85.272
81.117
74.396
75.604
74.698
76.662
76.586
68.127
77.644
68.806
73.943
97.81
71.072
75.755
73.489
74.093
84.366
65.861
86.405
70.846
78.475
76.057
77.266
74.774
78.324
76.662
79.154
74.471
76.359
76.435
77.341
74.245
79.079
74.093
76.586
35.423
46.148
48.64
53.55
66.616
62.84
75.151
67.069
67.447
74.622
67.522
70.695
67.674
71.072
66.843
70.392
69.26
69.486
68.051
70.392
69.562
69.562
67.447
38.595
54.154
60.498
60.498
58.762
59.214
57.025
57.251
55.816
57.779
63.142
53.248
65.106
59.743
66.163
59.895
62.387
55.212
63.747
56.496
59.366
59.744
63.595
55.438
76.133
57.93
67.825
60.498
68.957
61.556
66.012
63.822
67.598
65.71
66.843
64.124
64.048
64.954
69.487
70.468
76.209
70.166
70.317
69.637
70.77
62.764
82.477
64.426
73.338
66.994
66.692
78.248
64.955
73.262
69.109
70.997
68.504
71.375
68.731
70.317
69.788
70.091
68.656
69.638
68.807
71.375
69.486
69.26
68.429
71.148
67.296
69.789
68.051
69.26
67.448
69.713
68.127
72.206
70.846
74.169
71.223
72.583
45.544
95.694
71.072
77.115
67.674
73.565
71.223
73.338
73.414
76.36
72.054
73.565
75.453
71.979
74.245
65.785
81.194
71.828
74.32
72.054
75.075
76.51
75.151
71.903
77.719
89.124
69.185
82.25
65.483
87.16
62.538
96.073
64.577
80.967
57.931
76.133
96.148
58.685
76.209
79.985
71.752
75.604
74.018
71.525
77.568
82.704
75.453
74.547
77.644
75.378
77.719
68.731
89.955
67.901
78.7
68.958
84.668
68.806
78.474
72.432
76.132
66.389
84.97
72.735
76.888
74.622
75.755
75.453
77.04
75.604
75.679
71.525
82.1
71.072
77.795
73.414
75.378
74.395
75.378
73.792
74.774
74.546
75.226
75.302
75
72.885
74.471
74.773
68.429
84.668
68.656
79.38
72.205
79.079
75.453
79.758
76.435
80.513
75.303
79.909
77.795
76.133
75.528
80.287
75.831
76.662
77.19
76.662
71.828
86.027
73.414
77.266
81.118
76.284
50.679
100.227
65.634
80.438
73.49
66.239
87.915
69.864
77.266
73.263
78.549
74.245
76.51
75.982
76.359
75.227
76.737
73.413
75.755
74.018
76.813
68.429
71.526
71.45
70.619
74.773
75.076
73.565
65.785
89.577
67.901
79.154
72.734
76.511
73.716
78.701
74.396
77.039
75.302
79.154
73.263
76.888
74.546
75.906
73.49
78.248
70.543
73.942
73.263
73.867
71.601
74.622
63.369
76.208
86.405
67.598
74.396
71.073
74.698
73.037
66.012
84.139
68.429
76.586
70.922
75.528
69.336
72.205
67.598
85.272
65.408
76.737
72.583
74.094
70.091
74.17
69.94
79.909
70.318
79.456
73.943
79.154
74.698
78.777
73.867
80.136
75.982
76.812
74.698
78.549
67.976
80.589
71.223
94.788
65.937
82.629
67.523
89.879
70.468
81.647
65.03
83.157
85.121
69.864
76.284
77.492
77.644
75.302
77.04
85.121
64.501
89.049
68.58
79.306
75.378
79.758
74.396
79.833
77.342
77.266
75.076
75.075
82.553
73.716
80.589
68.958
79.759
87.462
69.713
81.344
74.698
89.653
65.559
74.169
86.103
71.224
78.021
73.263
75.831
70.317
84.819
70.468
79.38
69.033
85.725
68.127
77.945
78.248
71.526
77.719
71.374
82.477
74.32
79.985
75.076
80.891
78.247
78.248
76.812
80.74
76.435
78.625
79.23
78.701
45.77
100.981
55.74
81.042
62.765
76.058
93.58
77.946
71.677
74.018
65.03
70.846
61.783
72.13
81.722
64.653
74.773
70.317
72.508
70.997
73.716
71.903
73.112
73.111
68.127
71.602
70.619
70.62
68.882
68.127
70.77
67.221
63.066
80.589
61.179
71.979
67.221
67.598
63.746
68.051
62.991
69.26
68.052
68.656
66.314
73.037
67.975
69.411
68.655
70.016
68.203
70.997
69.034
69.561
69.335
73.641
62.689
81.949
66.465
74.093
68.807
74.245
68.731
73.716
71.828
73.942
71.148
73.942
72.205
71.45
74.698
67.447
84.29
65.182
75.302
69.335
73.867
66.918
83.308
67.372
76.662
70.921
73.64
72.357
75
70.846
74.471
73.489
68.278
81.722
69.939
48.489
94.184
58.61
82.553
62.009
74.17
69.336
69.109
76.964
73.414
74.547
75.68
80.438
74.472
71.224
82.326
62.613
72.734
94.109
64.653
76.661
69.259
73.716
73.489
75.831
73.414
76.359
74.774
73.867
74.169
76.436
73.036
76.057
75.907
75.68
74.849
69.26
87.915
67.599
78.474
72.583
77.492
75.151
78.625
76.36
78.626
77.039
80.892
77.114
79.305
77.643
70.997
90.786
71.526
80.212
71.374
84.214
71.904
78.927
75.604
68.051
91.465
76.284
100.302
83.913
79.682
76.737
77.115
77.19
78.474
76.662
79.456
76.057
79.154
71.148
86.027
66.692
51.435
102.114
67.674
76.133
81.571
72.583
78.172
75.528
80.815
74.698
80.74
75
81.194
76.737
80.439
75.755
78.323
77.795
76.813
77.87
79.607
77.417
75.907
72.13
85.952
71.526
78.927
70.922
85.65
65.484
85.952
62.915
80.74
111.254
65.03
79.456
70.921
78.701
74.32
79.759
78.55
80.891
79.154
81.193
