# Supplementary material for: Model-Based Quantification of Left Ventricular Diastolic Function in Critically Ill Patients with Atrial Fibrillation from Routine Data: A Feasibility Study
Source: Comput Math Methods Med. 2019 May 16;2019:9682138. doi: 10.1155/2019/9682138 (PMC6541946; doi:10.1155/2019/9682138)
Supplement: Supplementary Materials — Online Supplement Expanded Methods and Results: this document provides further details on methodological considerations and details about the model employed. Furthermore, the Results section includes figures of the entire cohort corresponding to those displayed in the manuscript for a selection of patients. Online Supplement Code: this is the product of the research and enables the reader to verify results and potentially apply the methodology to their data. We have a strong commitment to open sourcing the analysis code to promote transparency and reproducibility and thus further future research in this area. This supplement provides the complete analysis code and processed data for the research presented within this manuscript. Within the ZIP folder, the file “Readme.md” provides instructions for building and running the code. If additional questions or issues arise with regard to usage of the code, do not hesitate to contact the authors. [file 9682138.f1.zip › CodeOnlineSupplement_CMMM_2711432/DiastolicPaper_OnlineSupplement/data/mgh019.csv/pps.txt]

59.797
24.852
54.962
29.941
58.355
43.935
35.369
55.556
29.008
53.096
49.788
48.94
28.669
47.837
50.466
66.158
30.704
49.449
30.28
59.966
43.766
33.758
62.426
33.758
62.765
37.489
46.989
42.239
52.757
30.704
57.761
29.008
50.551
30.11
39.27
40.543
39.525
49.703
62.087
44.869
59.203
28.244
51.654
75.658
25.785
67.854
44.869
48.94
52.502
48.77
26.632
48.177
42.917
27.566
64.038
29.432
42.918
46.48
43.936
44.699
52.841
46.904
43.851
50.382
40.119
44.444
44.105
46.226
50.127
46.735
33.249
70.822
45.123
40.797
42.749
57.506
34.436
50.975
40.797
42.748
50.721
44.36
51.569
64.885
27.396
55.046
36.642
43.341
45.717
47.838
31.637
44.02
35.284
54.622
41.136
55.556
36.471
59.203
33.927
65.989
30.28
44.53
53.52
27.226
69.55
34.775
44.275
32.485
51.4
31.043
57.592
43.511
55.725
36.981
55.81
34.267
58.354
36.302
42.579
45.632
44.105
45.717
42.833
52.502
60.645
31.383
46.395
53.944
36.981
35.878
63.613
50.042
31.722
39.525
49.194
52.672
40.882
28.838
24.597
61.492
37.914
39.949
37.15
49.364
48.686
34.945
45.632
48.176
55.98
35.284
14.419
37.32
66.328
35.878
49.788
40.798
65.14
29.432
47.837
44.953
68.872
27.311
48.091
48.685
45.462
32.824
51.654
36.896
73.452
24.342
49.364
35.538
56.149
19.254
59.457
39.101
42.579
40.797
24.003
54.452
62.341
44.02
50.976
26.802
44.699
43.511
19.762
39.525
73.197
55.979
27.651
50.806
52.248
33.927
60.136
32.825
39.355
54.708
55.895
26.294
44.444
40.458
51.654
48.601
24.936
58.949
43.087
53.774
27.989
55.046
32.655
62.85
44.954
27.566
59.457
54.622
21.544
50.297
58.524
39.949
40.628
42.069
38.422
27.481
60.39
29.94
70.059
30.449
55.81
24.597
52.502
52.162
71.332
47.074
19.254
46.565
29.092
56.403
40.203
55.471
38.083
43.935
53.944
44.36
44.275
37.405
47.667
52.247
34.86
31.043
25.021
84.309
25.699
50.551
43.766
29.856
54.962
31.553
48.855
52.926
32.316
56.659
43.851
46.565
50.551
20.526
35.624
74.639
50.127
33.673
31.128
57.421
42.917
34.097
48.431
35.623
51.654
53.096
47.922
44.784
49.024
32.485
43.342
39.44
57.337
35.114
59.966
37.998
56.828
55.555
35.623
33.587
53.096
50.636
30.28
22.137
42.324
65.14
33.164
58.525
33.673
45.886
49.448
37.066
47.922
47.753
49.109
28.329
56.489
39.779
58.016
40.542
47.074
36.472
53.435
48.686
52.672
38.592
47.329
40.289
49.703
43.936
44.699
57.252
20.102
38.168
61.069
40.713
60.814
41.561
68.533
28.838
66.412
31.128
44.19
38.337
71.756
21.29
55.047
57.676
45.208
43.597
36.556
47.328
29.856
64.122
34.945
46.904
42.579
43.427
41.137
13.317
26.209
79.729
24.937
60.729
40.119
59.711
24.088
43.003
53.605
28.923
40.713
43.681
41.391
48.685
53.774
30.958
41.985
55.64
36.132
65.309
38.677
35.115
30.704
25.784
79.729
28.923
38.338
39.44
48.516
39.101
37.49
46.395
40.373
39.27
46.65
40.967
53.435
31.806
35.624
49.11
28.668
73.113
28.923
64.122
39.695
34.521
45.038
38.423
48.007
34.181
56.064
45.802
35.284
39.779
46.395
49.364
33.079
62.426
49.279
41.306
42.154
57.76
19.593
49.958
53.011
39.271
36.217
59.118
29.431
46.056
40.712
54.114
56.573
57.761
33.079
46.649
35.623
39.101
53.435
47.498
45.293
47.244
30.704
53.774
52.841
33.842
38.338
58.863
50.806
19.678
66.243
53.52
47.074
36.641
59.627
17.557
43.935
67.938
45.717
35.03
48.77
28.329
50.805
45.547
70.907
26.378
47.074
51.569
59.542
37.574
65.48
30.873
22.222
60.39
75.318
22.392
61.747
48.007
52.587
39.779
45.292
62.765
54.792
44.021
57.676
25.87
58.694
63.02
25.615
58.355
37.066
58.863
50.466
40.967
40.458
53.266
44.36
60.306
29.431
50.381
68.533
57.422
39.695
51.145
36.471
68.109
21.968
55.386
58.1
51.654
44.869
50.297
48.092
42.494
58.185
31.891
47.668
41.391
55.047
47.413
54.707
46.14
73.283
37.828
41.56
45.293
48.77
34.86
47.752
37.574
21.12
24.766
54.877
29.601
39.695
44.275
53.52
27.82
48.685
35.793
52.841
32.655
49.958
33.333
41.476
40.797
45.547
58.1
37.744
45.208
26.547
52.332
28.838
74.47
33.758
47.328
46.989
32.654
56.828
32.994
61.493
45.632
30.28
59.797
43.426
53.859
40.967
24.936
61.493
40.543
52.587
55.131
28.414
49.194
60.221
44.699
31.382
35.708
34.776
56.743
49.11
72.18
67.684
31.128
48.092
26.802
66.157
55.725
45.971
37.999
49.195
55.386
23.919
50.721
51.229
59.033
47.922
46.819
35.708
53.86
39.864
52.332
46.65
55.217
44.614
48.176
62.256
42.069
46.819
53.69
41.815
46.395
45.123
29.941
80.831
33.248
49.194
68.702
30.789
55.894
45.632
47.753
62.68
33.079
79.39
33.249
31.552
26.293
86.683
36.472
59.203
46.735
46.904
30.619
59.797
35.624
59.373
29.262
63.528
29.517
58.948
48.091
57.93
46.395
52.333
51.569
49.958
60.051
27.311
59.118
61.153
54.113
39.27
46.395
56.235
50.975
49.449
43.257
57.761
53.18
33.757
37.32
71.841
63.105
54.029
53.265
27.99
63.952
48.685
55.556
50.976
53.944
35.03
68.956
29.347
53.096
37.489
70.229
37.235
58.525
50.806
45.462
43.851
55.386
62.086
42.409
67.091
53.86
53.605
48.771
48.6
39.186
30.788
69.041
42.748
64.8
27.396
44.953
45.886
54.792
49.024
64.377
29.177
66.497
26.293
61.324
50.381
50.891
42.918
49.873
52.163
30.11
80.662
61.069
38.422
45.378
70.993
34.86
59.033
51.061
49.279
44.19
73.282
49.703
27.905
83.376
36.556
70.145
32.4
62.426
34.096
57.507
42.493
72.943
42.663
40.119
71.926
53.35
32.485
78.032
47.243
63.019
47.668
32.4
28.753
88.889
42.409
73.113
46.904
65.479
25.361
56.573
50.382
48.431
55.556
55.047
52.332
68.787
38.762
57.336
52.332
69.041
39.949
51.229
59.287
42.155
53.944
49.024
47.159
56.827
45.462
58.1
40.543
57.337
55.725
47.413
58.269
49.11
72.858
43.766
46.904
46.989
27.396
76.591
40.119
59.882
78.541
32.57
58.779
39.525
44.529
37.151
63.189
50.636
21.713
51.484
66.073
46.141
67.769
40.373
37.15
50.467
63.359
54.792
77.354
29.601
57.167
63.783
44.445
41.73
26.802
72.179
42.748
82.019
36.896
53.181
35.284
42.324
70.483
30.619
64.292
32.231
55.81
48.685
48.685
35.708
56.234
37.829
89.906
38.592
64.461
36.981
49.025
55.386
44.106
51.57
52.078
73.367
19.254
46.65
60.814
39.694
43.002
58.949
39.271
57.422
35.285
65.055
48.091
45.801
49.364
46.649
46.904
60.136
51.823
51.484
49.703
48.685
37.49
43.766
45.717
62.002
43.257
59.881
39.101
62.51
24.343
51.315
50.721
46.226
48.939
73.367
35.963
47.328
40.543
47.753
54.453
74.385
25.276
53.011
39.525
57.592
39.016
52.842
44.614
43.851
56.658
46.989
49.194
50.891
48.855
39.101
56.15
59.033
53.52
34.776
55.64
52.078
31.468
62.765
35.368
67.854
34.266
72.52
45.717
72.349
36.896
53.52
40.882
38.083
56.149
35.369
68.024
43.426
41.73
52.332
54.368
35.623
33.249
80.407
35.03
70.993
29.007
55.641
41.816
75.658
36.556
52.756
38.507
53.52
56.489
29.771
59.372
56.234
34.521
77.523
28.838
64.123
39.95
60.135
26.972
65.733
33.927
47.667
40.543
70.399
33.842
63.274
30.704
53.096
39.27
49.195
48.94
51.739
36.896
59.372
29.856
51.569
43.426
51.824
63.868
32.655
42.493
35.793
56.234
60.39
30.704
75.658
35.114
74.725
41.561
38.253
36.472
55.81
41.645
50.381
54.453
39.779
46.989
64.377
17.727
33.673
81.764
35.114
46.819
48.177
45.887
43.172
51.145
40.882
52.333
60.306
29.516
40.797
26.379
80.492
49.109
38.592
56.913
27.99
65.564
33.588
51.824
44.614
41.391
39.525
46.904
27.227
31.977
61.832
32.146
49.025
63.868
47.497
36.048
39.271
65.479
36.641
65.734
51.569
38.083
58.949
40.967
71.501
31.976
55.725
39.27
22.816
66.667
51.569
42.748
44.614
48.77
56.149
46.056
50.042
44.699
35.114
52.671
42.069
34.86
58.44
36.556
47.837
46.65
44.021
46.311
49.618
46.565
46.82
59.712
40.034
37.913
54.707
42.409
56.149
37.319
58.015
50.806
41.051
64.631
55.132
32.909
59.372
44.699
24.003
65.819
35.708
54.114
34.86
35.623
56.489
46.48
51.4
32.146
61.239
35.539
52.587
41.646
48.261
60.644
45.293
33.927
42.408
53.69
48.431
47.498
70.145
30.62
60.306
33.503
52.587
47.244
38.592
29.602
59.881
44.868
73.537
39.609
41.561
48.176
53.944
33.164
49.194
51.823
39.609
42.579
50.89
34.944
57.082
52.671
51.908
53.181
38.846
64.292
33.927
66.073
56.149
49.788
45.292
46.14
73.282
26.124
43.426
52.418
40.373
47.753
44.36
64.291
60.305
56.912
39.271
48.686
58.27
31.637
79.389
27.99
48.77
46.565
59.542
52.417
44.953
54.623
35.708
64.546
43.85
43.257
43.851
56.489
45.123
24.936
81.001
26.378
65.31
61.662
44.614
58.1
38.508
52.078
42.07
41.731
52.587
38.508
64.122
49.618
80.662
37.404
67.939
37.999
59.796
30.534
52.587
63.698
42.409
39.101
54.368
48.346
40.543
45.717
53.52
51.399
68.448
45.886
68.448
19.338
45.038
66.073
36.302
56.913
49.279
41.222
42.239
54.622
43.002
64.631
34.436
49.872
30.789
40.967
71.926
34.267
57.336
33.163
72.434
29.516
61.493
31.467
31.467
66.497
42.409
86.26
29.941
42.155
35.115
56.318
51.23
39.271
70.483
22.562
52.333
44.869
66.921
35.624
55.98
40.204
58.778
35.454
53.519
39.101
33.757
80.916
36.472
72.519
32.231
60.644
39.186
50.806
50.976
39.525
55.047
42.154
55.725
39.186
50.212
67.854
55.895
45.208
42.494
50.721
65.479
34.776
81.849
31.213
52.163
51.57
36.811
47.243
51.569
40.628
48.685
44.868
59.457
45.038
52.163
79.474
53.096
92.705
26.632
63.19
48.261
51.993
51.06
78.117
43.426
40.374
51.654
52.078
53.181
30.535
67.006
40.288
55.047
51.145
60.136
22.392
78.88
46.564
54.368
76.929
45.547
68.363
34.69
49.703
31.807
58.184
51.738
62.086
71.247
35.538
57.761
39.695
76.845
39.61
71.417
31.806
64.97
38.422
76.59
43.935
77.353
48.771
48.685
57.507
45.462
60.051
47.922
57.421
36.557
64.292
46.31
60.56
45.887
56.319
73.876
37.235
49.025
39.016
53.181
57.168
37.405
62.256
38.168
24.766
72.859
46.735
33.163
83.206
41.73
50.891
62.68
27.735
61.493
44.953
46.225
80.746
35.03
72.604
50.043
69.042
40.458
72.095
49.618
40.289
49.194
36.472
59.373
53.605
46.819
49.279
60.559
39.101
65.14
35.538
67.43
57.506
40.798
45.971
39.779
67.43
32.061
66.582
34.945
67.091
51.23
34.351
63.443
48.939
68.278
51.484
44.869
44.529
65.479
34.266
66.666
45.377
52.332
41.73
61.917
44.614
59.373
27.99
60.645
63.104
48.94
56.149
38.762
46.649
34.775
25.361
76.081
43.935
67.43
41.73
50.89
46.819
71.755
37.744
29.516
54.283
54.029
41.221
53.011
38.846
56.403
35.03
66.243
55.556
30.874
53.774
58.185
72.774
27.481
43.681
61.663
53.35
55.131
53.944
41.985
55.301
51.654
36.387
51.061
60.73
39.101
62.849
29.856
63.529
52.078
59.287
33.418
67.43
36.387
53.944
39.356
61.577
49.703
35.114
60.305
39.949
63.614
49.788
60.135
37.32
45.378
33.333
74.3
40.119
68.532
36.217
46.819
54.283
45.632
42.917
39.61
53.52
52.757
57.591
53.859
44.105
49.279
45.123
47.498
63.104
45.462
60.814
57.591
42.154
59.202
29.007
64.461
43.257
51.824
42.748
64.292
36.047
58.355
52.926
40.543
45.802
52.418
56.149
32.909
42.918
52.333
51.145
38.422
50.467
58.354
38.168
59.627
44.614
46.311
53.181
53.35
50.891
51.145
50.296
53.351
39.949
41.391
53.011
53.435
47.328
54.453
52.926
37.235
54.453
64.207
27.057
60.814
36.132
49.279
50.552
26.294
77.268
50.127
30.874
50.296
63.698
43.766
60.051
28.33
62.596
39.61
51.823
37.998
54.792
57.337
45.886
41.9
47.838
36.726
82.188
39.016
52.163
51.06
46.65
45.378
39.525
53.265
69.635
24.936
35.115
45.377
51.229
54.877
55.64
38.422
55.725
28.923
50.636
44.784
60.984
29.262
59.288
55.386
36.811
54.538
41.221
58.016
32.146
64.885
33.333
77.439
31.297
46.226
48.092
45.886
37.828
42.748
57.676
53.18
66.498
31.891
43.936
44.954
37.235
50.975
53.351
33.503
55.131
43.088
37.235
56.997
38.592
51.4
40.628
48.77
40.119
12.384
35.708
73.706
48.854
47.328
48.685
46.141
58.1
28.754
40.289
53.859
31.637
62.425
41.221
45.378
44.953
43.766
41.222
43.512
34.182
85.581
37.829
46.819
56.828
36.133
42.239
39.609
50.296
36.387
51.485
38.507
62.85
36.981
54.113
32.4
48.007
49.873
48.686
44.02
51.06
44.954
52.672
37.319
55.725
40.203
44.53
48.601
37.574
44.274
47.328
54.792
51.23
36.98
54.792
44.529
29.517
81.34
47.582
39.016
37.744
42.324
42.663
63.104
45.123
57.676
33.758
46.056
50.551
37.998
63.105
41.306
52.163
47.752
39.355
48.007
56.489
32.74
54.962
42.578
43.342
56.998
34.691
54.283
31.807
77.862
38.507
32.654
49.194
45.632
45.547
42.663
73.452
32.909
68.787
34.86
39.779
42.239
51.57
51.06
46.14
75.234
38.252
38.677
50.127
47.752
60.814
43.935
38.676
32.146
60.73
55.471
40.374
41.137
47.328
65.564
38.761
47.753
57.252
46.565
65.14
38.677
40.882
55.132
31.722
67.769
51.484
42.663
44.784
57.506
31.297
57.167
48.855
30.958
54.114
48.261
66.242
37.15
48.346
40.713
51.909
71.501
30.959
48.007
41.9
57.083
43.003
42.748
31.976
80.152
37.15
42.918
47.158
46.395
26.209
52.672
50.805
55.81
33.588
57.676
34.69
61.238
43.851
30.535
54.029
51.908
33.418
59.627
59.542
29.601
62.256
28.074
61.663
26.972
68.194
31.552
55.046
46.819
69.974
34.606
51.908
29.516
53.18
29.771
79.729
37.999
44.614
57.93
41.645
42.748
67.006
35.369
49.957
42.409
48.855
45.123
64.801
35.624
50.636
42.239
52.417
45.547
33.248
66.921
45.886
64.037
34.182
47.583
42.239
73.368
40.883
43.172
41.645
62.002
57.252
34.096
43.512
46.989
51.909
38.253
58.694
42.494
40.967
54.453
58.439
36.047
47.922
45.971
45.717
47.583
43.766
55.81
56.234
38.507
48.6
34.521
40.882
55.555
39.61
53.52
71.925
28.159
45.123
22.732
75.912
39.864
27.311
56.489
48.176
46.904
49.194
54.622
36.811
