# Supplementary material for: Model-Based Quantification of Left Ventricular Diastolic Function in Critically Ill Patients with Atrial Fibrillation from Routine Data: A Feasibility Study
Source: Comput Math Methods Med. 2019 May 16;2019:9682138. doi: 10.1155/2019/9682138 (PMC6541946; doi:10.1155/2019/9682138)
Supplement: Supplementary Materials — Online Supplement Expanded Methods and Results: this document provides further details on methodological considerations and details about the model employed. Furthermore, the Results section includes figures of the entire cohort corresponding to those displayed in the manuscript for a selection of patients. Online Supplement Code: this is the product of the research and enables the reader to verify results and potentially apply the methodology to their data. We have a strong commitment to open sourcing the analysis code to promote transparency and reproducibility and thus further future research in this area. This supplement provides the complete analysis code and processed data for the research presented within this manuscript. Within the ZIP folder, the file “Readme.md” provides instructions for building and running the code. If additional questions or issues arise with regard to usage of the code, do not hesitate to contact the authors. [file 9682138.f1.zip › CodeOnlineSupplement_CMMM_2711432/DiastolicPaper_OnlineSupplement/data/mgh023.csv/pps.txt]

102.832
130.542
121.305
125.739
106.404
104.187
118.966
92.734
141.749
117.365
88.916
133.744
84.852
144.705
96.798
121.922
84.606
138.793
109.976
117.734
91.01
137.192
79.31
144.459
98.645
123.4
79.188
135.591
85.099
142.611
104.803
125
114.409
115.148
100.862
136.823
117.241
123.892
100.862
118.596
88.301
138.054
122.044
106.404
121.059
109.975
107.02
123.522
113.793
104.064
121.305
90.271
149.261
113.547
122.536
98.522
138.67
111.699
90.764
133.867
112.438
105.296
116.502
89.039
139.04
109.114
133.251
92.487
125.37
79.926
138.67
112.439
104.926
115.148
92.118
139.286
103.941
111.945
124.384
106.897
122.537
80.419
139.162
106.404
119.089
102.832
124.877
109.852
113.67
78.818
133.867
68.227
135.837
81.281
140.886
101.354
112.561
92.488
135.961
106.774
114.902
125.247
104.557
109.236
84.359
128.572
111.084
117.611
77.832
132.389
75.492
138.423
125.616
105.419
104.557
116.133
78.325
132.636
84.113
141.379
95.566
117.857
91.503
140.148
119.828
100.369
98.892
116.995
89.408
135.96
97.045
115.024
108.744
100
107.389
97.783
133.867
114.902
80.295
134.113
91.749
110.098
120.197
76.971
138.178
108.991
105.665
113.793
89.778
133.867
85.715
139.039
75.123
141.009
105.05
100.985
118.473
81.281
131.281
78.817
132.635
77.956
137.438
76.724
139.163
89.162
119.335
80.911
135.098
104.926
114.163
91.01
136.946
98.399
111.823
117.364
98.276
106.774
96.921
135.96
107.758
91.995
133.99
111.33
104.187
95.32
112.315
100.739
133.375
85.468
142.488
112.562
85.837
134.237
98.153
109.852
95.074
136.946
85.96
115.148
90.271
137.192
106.65
107.882
107.882
137.316
104.803
126.108
102.094
115.271
90.271
137.316
105.542
116.01
95.567
136.207
98.03
109.36
127.094
113.67
100.369
102.093
116.133
79.557
129.187
96.552
142.241
107.512
118.719
80.665
135.591
111.946
98.029
125.985
111.946
109.976
119.212
97.907
115.394
95.443
119.705
73.892
131.404
77.463
136.823
117.118
91.379
107.758
90.025
131.773
116.38
79.68
132.882
114.04
102.832
100.37
113.793
88.177
132.758
77.587
138.916
105.789
98.645
115.887
102.34
134.483
113.301
126.724
90.517
115.148
90.025
137.315
94.212
105.049
119.581
91.503
137.439
94.827
124.508
105.296
109.482
88.917
133.251
101.97
122.783
104.68
94.828
115.887
87.316
135.961
113.67
117.118
100.123
120.197
99.507
116.871
101.108
111.823
107.143
115.64
107.636
125.862
95.936
108.621
116.503
88.3
137.562
72.906
135.961
87.685
143.596
107.758
100.492
113.054
83.128
128.941
80.172
133.005
85.468
143.596
119.951
109.976
100.246
100.739
114.163
97.29
102.463
120.074
80.665
135.714
100.616
121.921
112.685
98.768
125.739
102.34
117.242
78.325
129.803
88.547
138.793
118.472
77.71
125.615
92.241
142.488
114.162
107.635
100.493
122.783
102.956
106.157
93.104
128.941
118.842
100.862
112.931
75.862
128.449
74.877
132.02
77.094
135.222
122.537
107.758
93.104
98.891
114.163
87.808
134.729
115.271
95.32
106.034
121.306
94.704
100.738
110.345
97.783
134.606
115.025
90.64
130.541
112.808
98.645
122.537
88.917
138.3
103.818
126.354
89.039
101.847
118.719
78.448
130.665
77.709
130.665
89.532
136.945
94.828
123.153
78.941
126.97
82.758
134.483
76.725
134.606
96.059
114.163
83.498
129.064
74.138
133.497
97.413
114.532
90.517
134.606
103.94
81.035
124.63
107.389
100.739
113.178
88.547
134.852
104.927
86.084
124.508
104.926
109.482
122.784
112.438
111.576
80.172
129.188
99.877
116.01
80.049
132.389
110.714
95.443
114.655
89.655
130.542
109.483
121.798
102.34
109.237
84.729
129.187
77.093
133.498
107.882
126.971
103.325
81.65
124.014
103.202
111.454
86.576
131.65
116.01
87.192
133.005
108.62
72.29
124.754
109.236
93.473
112.438
93.227
133.99
103.941
110.838
95.32
114.532
78.079
129.803
79.433
134.852
107.635
104.065
110.961
81.773
130.911
97.537
105.049
116.626
98.522
116.749
89.532
134.113
106.65
112.069
100.123
113.3
82.882
131.28
76.725
136.33
103.817
116.01
96.305
103.694
94.951
125.862
111.33
91.872
130.789
94.581
102.956
122.537
117.488
120.197
82.266
108.374
97.906
133.867
95.812
114.902
113.916
96.798
106.897
92.364
135.099
100.37
107.882
113.67
102.956
122.044
111.576
97.29
115.517
77.093
130.419
100.37
111.946
85.961
128.325
82.143
136.823
100.492
116.38
78.941
130.788
93.842
112.069
96.552
131.281
107.266
96.798
115.64
104.187
106.281
86.33
128.818
116.502
97.414
117.734
91.872
120.197
70.566
123.276
89.286
128.325
76.231
133.497
71.552
131.281
81.897
136.084
97.291
110.099
85.222
128.202
104.68
121.182
110.468
98.768
100.246
88.916
118.35
77.094
130.542
66.379
126.847
86.453
110.099
122.414
91.01
111.945
118.843
111.453
92.98
111.576
82.389
129.434
111.576
95.69
100
111.699
89.163
128.817
104.556
119.088
94.582
108.867
91.379
125.246
102.833
107.635
86.207
128.202
104.434
84.976
125.739
101.847
103.202
105.665
78.818
126.109
82.636
132.881
94.335
112.562
88.054
129.311
70.197
129.803
72.291
132.636
108.99
75.123
126.109
91.256
108.005
84.852
112.931
94.335
129.68
97.537
108.251
116.749
82.02
134.483
99.877
111.084
122.291
109.237
101.232
93.35
102.833
117.98
90.271
132.512
99.262
88.3
120.812
82.759
128.079
77.217
131.157
107.512
99.138
103.079
104.187
119.089
108.251
87.315
125.615
102.832
86.576
125.616
98.03
97.537
111.33
93.719
133.744
96.922
102.586
101.108
106.773
88.177
124.754
74.754
130.665
101.478
111.699
122.414
105.665
79.188
120.32
73.645
129.556
99.015
106.035
94.705
125.246
79.064
116.01
93.473
126.847
82.02
134.729
79.311
111.823
110.591
92.981
133.99
100.985
110.221
76.478
125.739
93.473
114.778
83.62
130.419
102.586
91.502
106.773
95.444
126.601
69.582
129.557
81.774
133.252
106.404
75.739
119.951
82.513
126.848
83.621
132.389
99.63
102.094
102.587
119.212
73.645
124.754
93.473
121.921
89.779
131.651
84.852
105.788
86.699
124.507
103.695
92.365
123.399
99.508
82.759
117.488
73.029
124.261
84.113
130.665
95.936
112.315
89.162
130.049
103.325
121.183
96.305
105.541
86.083
123.892
78.941
125.123
89.778
129.803
115.148
91.256
103.572
106.773
83.005
125.246
72.291
122.66
83.99
120.936
91.133
133.621
83.621
106.281
89.039
114.655
100.863
134.236
98.768
121.428
99.261
104.187
75.37
115.886
87.069
119.458
86.453
130.542
65.517
126.231
99.138
125.739
91.256
104.311
106.896
98.646
108.005
124.507
75.492
132.389
107.266
89.039
121.551
115.394
96.921
106.897
82.636
126.231
69.334
127.094
109.113
103.079
119.828
106.527
78.94
117.365
79.434
130.049
105.172
107.758
87.808
115.764
75.123
127.463
75.985
124.261
87.685
131.034
98.153
102.463
86.946
122.044
77.217
131.034
83.99
131.034
103.449
87.808
126.109
101.232
69.951
116.256
70.32
125.492
80.665
126.971
67.857
127.094
109.237
115.517
95.69
103.572
104.926
83.005
123.892
73.152
127.463
80.665
131.404
97.044
108.128
75.739
124.261
75.616
123.522
83.128
128.202
91.871
114.901
91.502
122.291
79.803
132.266
92.488
98.399
105.665
87.685
120.567
72.661
121.306
108.251
101.232
116.626
129.927
93.965
107.389
90.518
127.463
104.803
83.251
99.261
120.936
89.901
108.62
84.482
117.98
73.152
124.63
74.754
125.616
72.168
128.94
101.724
116.872
100.616
89.039
100.986
95.936
115.025
93.103
129.803
102.093
95.074
123.892
81.034
114.901
110.222
73.399
123.153
83.743
131.897
105.911
83.251
121.675
102.463
106.404
91.257
118.966
107.882
121.675
107.266
96.552
82.513
124.876
101.355
118.226
86.576
112.808
81.158
131.158
92.611
120.812
67.734
123.523
83.004
129.556
79.557
133.867
98.645
106.404
101.108
88.3
128.572
92.734
111.33
82.882
126.601
96.182
111.946
80.912
122.66
80.788
127.463
71.059
126.97
90.517
134.852
87.562
103.079
102.463
128.202
98.152
99.384
110.96
95.32
130.788
96.551
106.527
77.956
118.473
77.586
124.138
87.315
125.492
73.03
125.247
99.138
107.389
100.493
96.305
126.355
102.955
120.32
104.434
87.315
126.231
92.487
112.069
76.848
127.833
101.724
106.034
98.399
99.384
93.349
119.581
129.187
93.103
92.241
102.587
120.443
75
132.02
101.232
105.542
118.72
102.093
92.611
123.522
93.719
94.335
98.153
116.01
82.512
123.522
91.995
129.803
110.592
96.429
108.251
76.478
126.355
103.079
91.626
126.601
88.424
101.97
91.133
104.433
90.271
127.586
105.172
106.65
84.852
127.34
111.207
88.054
127.34
102.587
75.492
116.256
91.995
132.636
87.069
115.887
105.665
98.029
91.01
118.226
75.862
127.217
74.877
113.054
91.256
132.881
119.212
85.592
112.069
90.394
118.103
101.478
97.537
101.231
122.167
69.827
121.059
99.631
102.833
122.906
81.773
132.512
89.162
128.325
83.744
109.114
116.872
67.857
122.414
69.089
124.384
86.577
129.434
100.123
99.63
105.419
91.256
130.296
96.182
98.522
105.049
126.354
105.665
75.862
122.907
100
107.389
71.799
115.886
98.892
116.872
126.724
88.301
113.67
79.31
129.188
74.138
126.601
93.349
113.301
75.493
119.582
90.763
130.295
86.576
117.118
84.359
126.601
72.537
128.572
92.857
113.547
72.536
121.428
88.054
132.266
82.266
113.916
76.97
125.246
78.079
128.694
80.05
100.247
113.424
77.709
127.709
81.404
124.877
68.349
121.428
91.01
122.291
99.877
106.896
86.083
130.295
98.645
93.473
90.148
110.222
85.222
122.783
77.463
128.818
81.897
119.088
89.656
128.325
91.01
101.232
94.335
114.778
86.454
124.877
68.843
121.551
111.823
87.315
113.054
115.271
99.138
93.473
100.246
108.991
120.32
85.591
104.68
104.434
82.513
118.719
77.217
126.109
68.227
123.399
105.05
107.02
82.635
122.044
81.651
127.709
84.236
102.832
84.237
110.715
76.232
122.291
82.635
125.37
99.261
88.917
109.606
109.113
85.591
125.123
83.375
131.651
85.099
105.049
84.114
117.734
104.434
91.379
109.483
104.557
86.33
122.66
89.286
102.217
108.128
83.867
128.079
105.295
88.424
118.35
102.463
90.64
124.754
88.916
105.542
76.108
121.798
77.216
128.078
93.227
100.246
114.286
97.414
95.813
87.807
115.148
81.527
126.108
94.582
126.848
86.33
108.744
108.867
88.793
129.31
78.079
109.853
100
130.665
78.325
106.157
105.049
77.34
123.646
85.468
125
71.798
127.832
107.758
80.172
120.197
110.098
82.759
129.187
99.508
91.01
113.054
80.788
128.571
74.384
93.227
120.69
91.256
105.419
106.404
79.31
126.971
80.049
129.064
99.507
111.7
72.906
118.227
92.241
125.985
111.946
85.344
109.236
87.808
126.847
89.285
104.064
95.32
103.694
116.995
77.833
126.478
108.128
70.198
116.749
95.444
117.118
87.562
117.364
86.207
125.862
81.65
120.936
111.33
91.749
100.369
89.162
98.892
120.197
92.365
129.433
96.552
109.359
80.172
125.246
101.355
120.567
88.3
111.084
103.694
68.227
115.025
76.478
128.818
84.236
108.251
86.946
116.995
77.34
130.05
72.167
122.784
77.586
122.537
74.138
124.261
83.251
126.108
99.507
111.577
88.177
126.601
102.093
114.778
75.493
109.236
96.921
96.552
117.119
96.183
92.241
106.034
108.251
83.128
124.508
78.571
129.926
103.202
81.773
127.094
97.783
90.024
115.394
76.97
127.586
83.621
98.522
104.926
108.99
119.828
68.719
111.946
115.641
78.695
113.793
107.389
93.473
114.286
85.468
129.926
72.044
112.562
88.3
112.685
76.231
127.093
71.429
124.754
93.842
112.315
100.862
79.926
112.439
75.739
123.645
84.236
110.714
78.818
113.916
72.291
119.089
98.522
110.715
87.808
111.33
84.113
130.788
102.833
78.817
114.778
83.497
128.202
90.148
99.384
91.256
99.877
114.039
77.586
126.355
68.226
122.167
85.591
117.488
83.128
128.202
68.104
123.768
101.724
80.911
119.828
110.468
100.492
94.459
119.211
93.842
117.118
77.34
92.98
115.517
100.739
103.202
93.842
101.848
119.581
113.3
75.123
124.261
91.379
110.467
75.246
104.434
88.793
112.315
125.616
77.709
126.355
82.266
120.566
99.63
125.493
85.96
111.823
96.183
103.325
87.439
110.345
73.769
123.029
61.7
116.133
111.207
85.221
120.566
72.661
125.616
105.295
100
96.798
108.991
87.315
125.616
99.384
83.867
115.64
100.616
96.428
109.236
76.232
117.364
82.882
127.956
80.296
97.783
99.138
98.769
117.118
100.616
102.586
96.183
120.936
82.266
94.582
98.029
106.404
84.853
116.749
76.601
126.847
90.394
102.71
100.37
127.833
85.96
124.754
96.675
88.547
108.744
71.183
116.133
111.084
75.616
123.645
63.177
112.192
74.384
126.97
74.261
124.384
82.758
127.832
79.803
105.542
91.872
94.335
123.276
71.182
121.059
96.428
121.921
104.064
82.882
119.827
96.183
82.758
107.512
90.148
100
119.95
87.069
129.434
91.503
104.803
91.503
118.349
101.724
86.7
103.941
125.739
90.64
123.646
104.68
99.015
78.694
107.266
85.222
126.108
84.852
115.763
76.601
129.187
88.424
107.02
86.453
115.764
74.507
127.832
93.842
103.571
90.64
126.724
77.463
133.251
100.862
71.798
112.439
78.202
124.015
82.143
131.034
79.31
118.965
85.345
121.182
91.256
105.542
91.01
122.783
73.892
113.3
127.463
88.67
124.262
90.271
88.3
110.468
77.956
130.172
88.916
91.626
120.812
100.739
96.182
112.562
71.798
119.582
114.286
76.108
123.768
86.084
117.611
82.142
128.571
108.744
101.108
81.65
104.927
87.561
126.108
92.118
100
118.473
96.798
101.108
115.517
75.739
124.507
70.69
122.537
86.33
130.049
87.931
128.202
102.833
74.138
116.379
80.665
124.753
81.896
125.616
103.325
108.374
76.601
124.262
105.172
83.252
128.448
72.045
108.128
75
119.458
122.414
83.744
102.217
101.97
124.507
103.941
76.724
117.857
85.837
108.621
96.429
98.769
100.369
96.428
115.394
85.098
117.98
88.67
129.187
85.222
100.37
102.093
108.005
73.399
119.951
106.65
103.571
85.96
99.015
111.33
74.261
124.877
109.729
79.064
120.689
70.813
120.443
105.911
81.774
96.182
121.305
71.305
119.951
111.699
71.551
123.029
92.488
100
100.492
90.025
119.704
99.877
84.975
119.582
101.601
118.966
73.768
102.833
89.409
125.862
101.355
75.37
112.315
77.709
126.847
74.015
99.63
119.582
76.478
126.847
92.119
104.187
115.148
85.222
131.281
95.443
102.463
90.64
120.689
100.985
81.281
107.02
121.306
68.965
119.705
87.807
124.631
73.399
125.493
103.571
116.133
89.902
82.266
106.774
129.557
89.04
119.704
100.738
88.793
123.153
87.931
93.473
123.399
74.754
129.064
80.296
124.877
83.128
106.034
95.813
121.306
70.69
92.611
119.212
119.582
76.231
128.941
86.7
111.822
77.094
130.542
77.217
115.271
86.7
124.015
89.902
107.266
92.734
114.902
79.187
133.252
89.532
123.276
80.912
115.764
92.118
104.556
108.867
80.295
127.463
98.892
82.266
114.286
79.433
126.601
67.488
117.488
78.695
134.852
110.468
76.848
111.33
81.157
122.783
72.907
113.547
103.325
99.015
134.482
109.237
75.369
123.276
75.738
108.744
80.049
118.473
78.695
125.985
87.069
125.739
87.439
118.966
67.858
119.828
97.537
80.665
113.178
98.769
125.246
