# Supplementary material for: Model-Based Quantification of Left Ventricular Diastolic Function in Critically Ill Patients with Atrial Fibrillation from Routine Data: A Feasibility Study
Source: Comput Math Methods Med. 2019 May 16;2019:9682138. doi: 10.1155/2019/9682138 (PMC6541946; doi:10.1155/2019/9682138)
Supplement: Supplementary Materials — Online Supplement Expanded Methods and Results: this document provides further details on methodological considerations and details about the model employed. Furthermore, the Results section includes figures of the entire cohort corresponding to those displayed in the manuscript for a selection of patients. Online Supplement Code: this is the product of the research and enables the reader to verify results and potentially apply the methodology to their data. We have a strong commitment to open sourcing the analysis code to promote transparency and reproducibility and thus further future research in this area. This supplement provides the complete analysis code and processed data for the research presented within this manuscript. Within the ZIP folder, the file “Readme.md” provides instructions for building and running the code. If additional questions or issues arise with regard to usage of the code, do not hesitate to contact the authors. [file 9682138.f1.zip › CodeOnlineSupplement_CMMM_2711432/DiastolicPaper_OnlineSupplement/data/mgh023.csv/rrs.txt]

0.683333
1.01389
0.911111
1.21667
0.880556
0.747222
0.875
0.516667
1.025
1
0.538889
0.863889
0.483333
1.26944
0.725
0.897222
0.502778
0.930556
0.827778
0.838889
0.552778
0.875
0.486111
1.1
0.694444
0.897222
0.5
0.811111
0.519444
1.01944
0.741667
0.988889
0.966667
0.944444
0.588889
1.22222
0.952778
1.23611
0.766667
0.933333
0.483333
1.04167
1.24722
0.886111
1.11111
0.933333
0.769444
1.01111
0.941667
0.747222
0.897222
0.494444
0.927778
0.866667
0.905556
0.6
1.11111
0.95
0.552778
0.961111
0.908333
0.738889
0.830556
0.541667
0.930556
0.677778
1.12222
0.625
0.902778
0.494444
0.919444
0.905556
0.752778
0.813889
0.563889
0.944444
0.780556
0.752778
0.969444
0.719444
0.902778
0.488889
0.986111
0.836111
0.944444
0.697222
0.961111
0.861111
0.877778
0.5
0.858333
0.486111
0.844444
0.502778
1.14444
0.811111
0.841667
0.533333
1.02778
0.883333
0.777778
1.25833
0.922222
0.927778
0.575
0.872222
0.886111
0.972222
0.502778
0.85
0.488889
0.894444
1.26389
0.866667
0.730556
0.866667
0.497222
0.808333
0.511111
1.03889
0.711111
0.822222
0.544444
1.03889
1.25833
0.825
0.713889
0.894444
0.491667
1.30556
0.811111
0.930556
0.905556
0.752778
0.761111
0.627778
0.983333
1.03611
0.488889
1.01944
0.680556
0.719444
0.908333
0.483333
0.941667
0.855556
0.738889
0.777778
0.586111
0.808333
0.491667
0.861111
0.491667
1.03056
0.830556
0.691667
0.847222
0.525
0.783333
0.536111
0.827778
0.511111
0.902778
0.491667
1.20833
0.655556
0.872222
0.497222
0.944444
0.816667
0.880556
0.505556
1.37222
0.852778
0.897222
1.16111
0.786111
0.786111
0.572222
1.09167
0.927778
0.561111
1.05556
0.972222
0.777778
0.630556
0.711111
0.655556
0.858333
0.483333
1.19722
1.02222
0.488889
1.16389
0.775
0.794444
0.544444
1.18611
0.663889
0.797222
0.541667
0.963889
0.827778
0.758333
0.622222
1.14444
0.736111
1.11944
0.822222
0.927778
0.525
1.07222
0.861111
0.952778
0.575
1.23056
0.794444
0.694444
1.07222
1.00833
0.775
0.7
0.8
0.544444
0.705556
0.580556
0.991667
0.830556
0.913889
0.483333
0.897222
0.933333
0.636111
0.963889
0.955556
0.858333
1.10833
0.769444
0.925
0.680556
0.891667
0.491667
0.841667
0.494444
1.01667
1.14444
0.680556
0.769444
0.583333
0.888889
1.03889
0.494444
0.972222
1.05
0.811111
0.697222
0.783333
0.572222
0.816667
0.491667
0.922222
0.808333
0.65
0.741667
0.680556
0.927778
0.766667
1.13611
0.672222
0.811111
0.525
0.980556
0.708333
0.669444
0.833333
0.525
0.988889
0.65
0.925
0.816667
0.8
0.572222
0.891667
0.722222
0.955556
0.855556
0.677778
0.825
0.533333
0.994444
1.05833
1.24444
0.672222
1.13611
0.791667
1.06667
0.85
0.902778
0.841667
0.905556
0.697222
1
0.722222
0.722222
0.819444
0.538889
0.844444
0.483333
0.811111
0.516667
1.13333
0.919444
0.725
0.813889
0.55
0.777778
0.530556
0.786111
0.536111
1.03611
1.32778
1.15
0.877778
0.786111
0.966667
0.738889
0.680556
0.875
0.5
0.963889
0.738889
0.944444
0.955556
0.641667
0.958333
0.752778
0.861111
0.527778
0.741667
0.563889
0.891667
1.01944
0.538889
0.733333
0.541667
1.08611
1.05556
0.908333
0.666667
0.988889
0.811111
0.752778
0.638889
0.85
1.06667
0.794444
0.891667
0.488889
0.816667
0.508333
0.827778
0.508333
0.916667
1.32778
1.12778
0.758333
0.708333
0.869444
0.491667
1.20833
1.29167
0.794444
0.741667
1.11667
0.747222
0.680556
0.744444
0.627778
0.897222
0.938889
0.588889
0.880556
0.922222
0.666667
0.880556
0.511111
1.07222
0.716667
1.16944
0.686111
0.663889
0.85
0.522222
0.786111
0.538889
0.752778
0.577778
0.952778
0.611111
0.85
0.572222
0.769444
0.541667
0.877778
0.494444
1.04444
0.752778
0.875
0.508333
0.861111
0.491667
1.03889
0.777778
0.908333
0.491667
1.45556
0.983333
0.494444
0.972222
0.941667
0.777778
0.891667
0.486111
1.16111
0.908333
0.558333
0.816667
0.794444
0.733333
0.972222
0.977778
0.963889
0.5
0.886111
0.713889
0.838889
0.516667
0.869444
0.908333
0.680556
0.794444
0.597222
0.844444
0.763889
0.972222
0.808333
0.816667
0.561111
0.813889
0.488889
0.902778
0.763889
1.20278
0.913889
0.558333
0.858333
0.8
0.830556
0.538889
0.875
1.03333
0.5
1.08611
1.025
0.486111
0.863889
0.922222
0.675
0.777778
0.605556
1.01111
0.869444
0.902778
0.711111
0.855556
0.494444
0.830556
0.508333
0.980556
0.9
0.794444
0.886111
0.505556
1.01389
0.775
0.736111
0.925
0.725
0.855556
0.522222
0.963889
0.894444
0.916667
0.755556
0.855556
0.511111
0.85
0.488889
1.05556
0.85
1.04444
0.783333
0.741667
0.636111
0.872222
0.938889
0.569444
0.983333
0.744444
0.655556
0.936111
0.911111
1.42222
0.666667
0.8
0.533333
1.19722
0.783333
0.95
1.11667
0.791667
0.802778
0.544444
1.15
0.85
0.822222
0.95
0.733333
0.997222
1.02222
0.719444
0.897222
0.483333
0.886111
0.772222
0.794444
0.586111
0.786111
0.497222
0.977778
0.755556
0.875
0.505556
0.886111
0.713889
0.766667
0.627778
0.994444
0.925
0.702778
0.911111
0.841667
0.805556
0.572222
0.841667
1.10278
0.713889
0.961111
0.641667
0.877778
0.508333
0.711111
0.633333
0.811111
0.494444
0.866667
0.502778
0.816667
0.522222
1.125
0.791667
0.825
0.552778
0.883333
0.738889
1.04167
1.07778
0.797222
0.738889
0.663889
0.772222
0.491667
0.869444
0.491667
0.788889
0.627778
0.672222
0.936111
0.658333
0.716667
0.977778
1.03889
0.722222
0.838889
0.527778
0.855556
0.95
0.705556
0.680556
0.775
0.608333
0.861111
0.758333
1.01389
0.730556
0.786111
0.605556
0.855556
0.838889
0.855556
0.533333
0.975
0.936111
0.580556
0.972222
0.855556
0.811111
0.847222
0.530556
0.808333
0.516667
1.00556
0.736111
0.825
0.55
0.858333
0.491667
0.875
0.494444
1.00556
1.01389
0.491667
0.916667
0.680556
0.736111
0.655556
0.658333
0.636111
0.875
0.736111
0.738889
0.897222
0.497222
0.944444
0.772222
0.738889
1.075
1.06667
0.858333
0.675
0.691667
0.875
0.494444
1.03889
0.816667
0.572222
0.808333
0.55
0.811111
0.508333
0.877778
0.875
0.741667
0.725
0.705556
0.922222
0.941667
0.577778
0.961111
0.891667
0.605556
0.955556
0.8
0.691667
0.794444
0.552778
1.10278
0.802778
0.738889
0.711111
0.75
0.611111
0.791667
0.494444
0.886111
0.794444
0.719444
1.12222
0.958333
0.511111
0.786111
0.494444
0.9
0.794444
0.766667
0.658333
0.902778
0.558333
0.722222
0.625
0.8
0.497222
1.06667
0.622222
0.722222
0.827778
0.552778
1.08056
0.833333
0.9
0.483333
0.886111
0.722222
0.861111
0.502778
0.994444
0.883333
0.65
0.744444
0.586111
0.888889
0.486111
0.836111
0.522222
0.986111
0.944444
0.566667
0.755556
0.516667
0.772222
0.55
0.941667
0.780556
0.702778
0.688889
0.869444
0.502778
0.719444
0.655556
0.786111
0.505556
1.43333
0.719444
0.794444
0.569444
0.933333
0.9
0.605556
0.983333
0.872222
0.616667
0.783333
0.488889
0.75
0.572222
0.880556
0.705556
0.786111
0.6
0.913889
0.744444
1.03889
0.766667
0.763889
0.608333
0.769444
0.497222
0.725
0.616667
0.919444
1.175
0.713889
0.738889
0.797222
0.569444
0.797222
0.494444
0.719444
0.641667
0.747222
0.55
1.06111
0.652778
0.683333
0.583333
0.680556
0.594444
0.997222
0.680556
1.05278
0.838889
0.816667
0.563889
0.669444
0.652778
0.719444
0.555556
0.861111
0.488889
0.797222
0.630556
0.997222
0.7
0.708333
0.741667
0.647222
0.638889
0.877778
0.480556
0.930556
0.902778
0.641667
0.85
1.10278
0.769444
0.819444
0.530556
0.827778
0.486111
0.805556
0.880556
0.736111
0.966667
0.908333
0.566667
0.722222
0.505556
0.880556
0.875
0.852778
0.669444
0.775
0.483333
0.788889
0.527778
0.730556
0.586111
0.977778
0.786111
0.733333
0.547222
0.777778
0.494444
0.841667
0.5
1.05278
0.922222
0.575
1.10556
0.975
0.491667
0.733333
0.488889
0.75
0.544444
0.838889
0.488889
0.880556
0.891667
1.10556
0.805556
0.794444
0.8
0.541667
0.794444
0.5
0.830556
0.5
1.10833
0.805556
0.844444
0.516667
0.761111
0.530556
0.725
0.583333
0.841667
0.655556
0.783333
0.663889
0.808333
0.483333
1.01111
0.738889
0.683333
0.736111
0.638889
0.747222
0.511111
0.663889
0.758333
0.655556
0.658333
1.08333
0.752778
0.808333
0.563889
1.02778
1.01389
0.619444
0.594444
0.905556
0.669444
0.763889
0.641667
0.763889
0.488889
0.786111
0.516667
0.822222
0.491667
0.880556
0.7
0.95
0.85
0.644444
0.658333
0.625
0.733333
0.608333
0.919444
0.813889
0.552778
0.927778
0.580556
0.758333
0.872222
0.480556
0.744444
0.538889
0.972222
0.902778
0.563889
0.85
0.869444
0.855556
0.611111
0.872222
0.766667
1.17778
1.10556
0.838889
0.538889
0.897222
0.755556
1.04167
0.630556
0.805556
0.513889
0.886111
0.638889
0.869444
0.483333
0.736111
0.561111
0.816667
0.486111
1.08611
0.802778
0.833333
0.777778
0.563889
0.958333
0.741667
0.838889
0.511111
0.847222
0.722222
0.788889
0.55
0.713889
0.555556
0.797222
0.5
0.741667
0.572222
1.05278
0.672222
0.661111
0.552778
0.897222
0.752778
0.663889
0.738889
0.594444
0.977778
0.766667
0.780556
0.569444
0.691667
0.55
0.691667
0.622222
0.8
0.480556
0.775
0.736111
0.725
0.672222
0.547222
0.811111
0.702778
0.944444
0.891667
0.561111
0.966667
0.722222
0.866667
0.480556
0.908333
0.858333
0.877778
0.772222
0.697222
0.616667
0.647222
1.17222
0.736111
0.638889
0.627778
0.858333
0.480556
0.916667
0.822222
0.727778
1.00278
0.844444
0.605556
0.883333
0.738889
0.630556
0.611111
0.744444
0.558333
0.713889
0.616667
0.880556
1.025
0.758333
0.852778
0.483333
0.886111
0.891667
0.591667
1.11389
0.719444
0.719444
0.694444
0.633333
0.591667
0.833333
0.827778
0.8
0.552778
0.833333
0.95
0.516667
0.927778
0.894444
0.563889
0.688889
0.519444
1.15
0.641667
0.877778
0.913889
0.761111
0.602778
0.836111
0.477778
0.925
0.569444
0.694444
0.613889
0.883333
1.32778
0.638889
0.869444
0.616667
0.855556
0.794444
0.652778
0.636111
0.833333
0.477778
0.644444
0.666667
0.613889
0.805556
0.505556
0.888889
0.538889
0.95
0.616667
0.675
0.877778
0.477778
0.741667
0.530556
0.713889
0.569444
0.905556
0.808333
0.705556
0.725
0.516667
0.919444
0.772222
0.688889
0.627778
1.01111
0.958333
0.483333
0.822222
0.763889
0.780556
0.544444
0.630556
0.675
0.663889
1.06944
0.655556
0.811111
0.513889
0.819444
0.483333
0.830556
0.711111
0.811111
0.527778
0.694444
0.597222
0.944444
0.652778
0.808333
0.525
0.811111
0.483333
0.933333
0.708333
0.838889
0.497222
0.7
0.580556
0.966667
0.569444
0.747222
0.519444
0.791667
0.516667
0.888889
0.613889
0.588889
0.733333
0.516667
0.75
0.555556
0.769444
0.511111
0.694444
0.641667
0.808333
0.786111
0.794444
0.555556
0.986111
0.838889
0.691667
0.619444
0.736111
0.597222
0.788889
0.483333
0.9
0.594444
0.802778
0.544444
0.911111
0.713889
0.669444
0.616667
0.730556
0.605556
0.775
0.480556
0.688889
0.844444
0.608333
0.702778
0.938889
0.788889
0.652778
0.658333
0.691667
0.952778
0.641667
0.694444
0.747222
0.608333
0.716667
0.511111
0.783333
0.494444
0.725
0.777778
0.766667
0.588889
0.755556
0.477778
1.20556
0.688889
0.725
0.655556
0.672222
0.511111
0.691667
0.583333
0.813889
0.763889
0.597222
0.680556
0.766667
0.569444
0.772222
0.486111
1.06667
0.666667
0.716667
0.611111
0.741667
0.825
0.630556
0.7
0.744444
0.588889
0.755556
0.630556
0.613889
0.694444
0.522222
0.836111
0.877778
0.622222
0.847222
0.847222
0.594444
0.977778
0.713889
0.775
0.527778
0.755556
0.480556
0.95
0.722222
0.672222
0.85
0.711111
0.627778
0.55
0.647222
0.575
0.7
0.633333
0.872222
0.633333
0.672222
0.761111
0.580556
0.866667
0.588889
0.686111
0.619444
1.125
0.633333
0.7
0.772222
0.541667
0.702778
0.586111
0.775
0.475
0.841667
0.847222
0.577778
0.747222
0.902778
0.527778
0.930556
0.805556
0.627778
0.841667
0.475
1.13333
0.611111
0.533333
0.816667
0.658333
0.661111
0.711111
0.5
0.733333
0.552778
0.827778
0.769444
0.827778
0.494444
0.669444
0.644444
0.813889
1.01111
0.638889
0.766667
0.544444
0.947222
0.702778
0.708333
0.661111
0.652778
0.822222
0.480556
0.847222
0.941667
0.483333
0.711111
0.675
0.838889
0.625
0.794444
0.530556
0.811111
0.55
0.808333
0.958333
0.683333
0.666667
0.586111
0.563889
0.733333
0.586111
0.855556
0.741667
0.805556
0.522222
0.811111
0.711111
1.09167
0.711111
0.872222
0.886111
0.486111
0.691667
0.505556
0.863889
0.633333
0.7
0.566667
0.719444
0.505556
0.758333
0.508333
0.705556
0.577778
0.722222
0.508333
0.716667
0.575
0.8
0.772222
0.838889
0.502778
0.941667
0.822222
1.15556
0.563889
0.763889
0.725
0.647222
0.85
0.708333
0.6
0.658333
0.744444
0.586111
0.738889
0.483333
0.897222
0.85
0.561111
0.877778
0.777778
0.588889
0.8
0.494444
0.813889
0.619444
0.580556
0.627778
0.666667
0.830556
0.502778
0.561111
0.763889
0.616667
0.622222
0.730556
0.619444
0.711111
0.494444
0.891667
0.544444
0.661111
0.597222
0.697222
0.516667
0.786111
0.486111
0.866667
0.691667
0.866667
0.844444
0.580556
0.675
0.5
0.841667
0.636111
0.744444
0.630556
0.686111
0.511111
0.652778
0.672222
0.702778
0.597222
0.677778
0.536111
0.877778
0.863889
0.602778
0.716667
0.483333
0.994444
0.694444
0.65
0.616667
0.616667
0.775
0.508333
0.775
0.494444
0.686111
0.594444
0.719444
0.525
0.791667
0.477778
0.811111
0.822222
0.558333
0.777778
1.00278
0.880556
0.616667
1.03333
0.611111
1.04722
0.622222
0.569444
0.791667
0.741667
0.694444
0.616667
0.597222
0.761111
0.886111
0.5
0.797222
0.666667
0.733333
0.583333
0.533333
0.538889
0.577778
0.852778
0.475
0.758333
0.544444
0.786111
0.580556
1.01667
0.661111
0.805556
0.741667
0.719444
0.666667
0.666667
0.486111
0.736111
0.502778
0.583333
0.763889
0.622222
0.722222
0.480556
0.758333
0.791667
0.697222
0.655556
0.738889
0.577778
0.869444
0.825
0.611111
0.763889
0.8
0.688889
0.752778
0.541667
0.691667
0.541667
0.975
0.611111
0.605556
0.641667
0.597222
0.786111
0.741667
0.725
0.666667
0.877778
0.638889
0.586111
0.613889
0.658333
0.547222
0.666667
0.544444
0.691667
0.688889
0.586111
0.552778
0.944444
0.519444
0.961111
0.797222
0.619444
0.716667
0.491667
0.611111
0.819444
0.541667
0.763889
0.483333
0.622222
0.497222
0.713889
0.527778
0.736111
0.525
0.863889
0.586111
0.661111
0.619444
0.530556
0.777778
0.522222
0.658333
0.619444
0.85
0.841667
0.55
0.788889
0.738889
0.538889
0.619444
0.580556
0.547222
0.7
0.591667
0.847222
0.683333
0.677778
0.594444
0.797222
0.783333
0.577778
0.569444
0.886111
0.588889
0.933333
0.902778
0.791667
0.630556
0.65
0.511111
0.852778
0.613889
0.761111
0.472222
0.891667
0.65
0.691667
0.594444
0.736111
0.494444
0.752778
0.666667
0.627778
0.486111
0.752778
0.488889
0.902778
0.816667
0.555556
0.638889
0.533333
0.725
0.497222
1.01667
0.536111
0.811111
0.558333
0.847222
0.672222
0.7
0.647222
0.819444
0.55
0.575
1.06667
0.594444
1
0.675
0.575
0.725
0.469444
0.872222
0.663889
0.538889
0.775
0.747222
0.616667
0.702778
0.472222
0.644444
0.863889
0.525
0.747222
0.597222
0.758333
0.472222
0.936111
0.947222
0.827778
0.580556
0.663889
0.577778
0.811111
0.683333
0.6
0.838889
0.713889
0.652778
0.802778
0.497222
0.727778
0.497222
0.680556
0.588889
0.833333
0.488889
0.927778
0.833333
0.566667
0.663889
0.5
0.7
0.558333
0.788889
0.791667
0.808333
0.486111
0.758333
0.841667
0.55
0.905556
0.508333
0.608333
0.497222
0.630556
0.961111
0.611111
0.616667
0.597222
0.841667
0.822222
0.555556
0.694444
0.602778
0.663889
0.65
0.588889
0.6
0.636111
0.65
0.622222
0.658333
0.552778
0.802778
0.633333
0.611111
0.652778
0.697222
0.516667
0.619444
0.75
0.702778
0.547222
0.558333
0.669444
0.516667
0.65
0.816667
0.558333
0.705556
0.502778
0.680556
0.777778
0.552778
0.530556
0.758333
0.444444
0.661111
0.902778
0.488889
0.777778
0.711111
0.655556
0.683333
0.566667
0.783333
0.797222
0.505556
0.8
0.7
1.075
0.588889
0.672222
0.525
0.925
0.825
0.563889
0.661111
0.516667
0.788889
0.536111
0.536111
0.75
0.472222
0.772222
0.636111
0.616667
0.777778
0.533333
0.958333
0.763889
0.725
0.563889
0.811111
0.769444
0.527778
0.577778
0.808333
0.519444
0.641667
0.508333
0.758333
0.505556
0.702778
0.744444
0.85
0.658333
0.513889
0.5
0.925
0.588889
0.833333
0.775
0.486111
0.827778
0.636111
0.511111
0.744444
0.461111
0.980556
0.497222
0.866667
0.622222
0.633333
0.65
0.730556
0.494444
0.469444
0.644444
0.863889
0.477778
0.833333
0.616667
0.725
0.480556
0.822222
0.527778
0.675
0.619444
0.802778
0.652778
0.691667
0.619444
0.730556
0.466667
0.955556
0.533333
0.947222
0.591667
0.794444
0.686111
0.694444
0.802778
0.497222
0.825
0.763889
0.533333
0.686111
0.544444
0.747222
0.494444
0.638889
0.486111
0.863889
0.944444
0.55
0.702778
0.511111
0.719444
0.497222
0.594444
0.655556
0.522222
0.913889
0.897222
0.486111
0.797222
0.544444
0.613889
0.508333
0.638889
0.508333
0.675
0.616667
0.758333
0.563889
0.758333
0.5
0.644444
0.666667
0.497222
0.583333
0.575
0.788889
