# Supplementary material for: Model-Based Quantification of Left Ventricular Diastolic Function in Critically Ill Patients with Atrial Fibrillation from Routine Data: A Feasibility Study
Source: Comput Math Methods Med. 2019 May 16;2019:9682138. doi: 10.1155/2019/9682138 (PMC6541946; doi:10.1155/2019/9682138)
Supplement: Supplementary Materials — Online Supplement Expanded Methods and Results: this document provides further details on methodological considerations and details about the model employed. Furthermore, the Results section includes figures of the entire cohort corresponding to those displayed in the manuscript for a selection of patients. Online Supplement Code: this is the product of the research and enables the reader to verify results and potentially apply the methodology to their data. We have a strong commitment to open sourcing the analysis code to promote transparency and reproducibility and thus further future research in this area. This supplement provides the complete analysis code and processed data for the research presented within this manuscript. Within the ZIP folder, the file “Readme.md” provides instructions for building and running the code. If additional questions or issues arise with regard to usage of the code, do not hesitate to contact the authors. [file 9682138.f1.zip › CodeOnlineSupplement_CMMM_2711432/DiastolicPaper_OnlineSupplement/data/mgh027.csv/pps.txt]

50.042
106.099
38.597
79.95
51.964
112.615
60.067
69.842
95.906
90.978
61.069
56.976
94.987
61.989
104.595
85.13
73.266
90.392
67.251
78.529
78.028
87.803
69.507
62.824
97.327
83.124
46.199
98.58
51.128
87.552
60.902
84.628
72.766
83.375
45.196
61.487
79.282
99.917
45.698
70.426
64.996
100.919
63.325
91.395
93.567
89.056
80.535
62.322
59.566
96.659
58.062
82.456
71.762
66.75
55.806
70.594
62.49
102.84
35.589
89.39
103.592
41.52
65.831
116.625
62.156
88.387
77.36
72.348
62.824
62.824
88.806
40.267
69.591
48.873
96.909
91.061
81.872
87.97
78.697
93.484
60.902
95.99
65.581
74.436
87.553
67.418
59.733
109.858
71.68
88.471
87.051
40.35
65.664
64.495
83.459
56.474
88.972
70.509
104.427
98.664
139.516
101.671
70.927
39.515
111.947
40.935
60.902
65.999
52.548
56.558
114.369
94.236
57.226
71.178
88.555
63.242
43.191
62.239
73.016
109.273
82.54
45.112
89.724
56.307
101.337
74.436
60.318
82.373
84.879
70.342
62.239
84.962
70.76
78.529
94.236
81.787
81.788
47.703
106.266
80.2
77.36
88.721
51.212
66.082
52.798
96.741
27.068
107.185
60.401
84.544
66.165
43.859
100.25
100
24.812
83.041
52.13
53.132
52.632
60.484
97.327
46.7
86.299
91.98
56.809
76.023
75.104
46.199
38.012
71.345
95.906
25.564
57.727
76.024
59.733
79.282
69.674
38.68
27.151
56.308
57.31
93.651
57.31
60.15
58.647
59.9
45.029
75.69
48.371
101.754
77.361
87.469
34.587
51.963
51.964
53.717
37.093
88.471
87.469
49.54
61.403
79.783
63.743
107.268
65.079
60.401
85.38
63.158
43.358
56.976
66.833
112.448
109.356
52.298
68.588
53.3
97.828
47.201
85.965
41.019
92.564
47.285
44.612
36.675
73.768
95.238
49.04
82.958
94.987
60.401
58.145
64.745
87.552
83.542
54.303
56.558
44.528
80.451
42.356
48.287
44.862
58.73
97.995
80.117
44.278
65.581
49.207
89.724
57.979
82.958
64.912
75.857
105.346
72.682
52.882
58.229
98.078
60.067
75.94
54.303
56.474
68.087
86.549
68.505
73.768
81.37
42.774
60.15
69.089
86.467
71.261
79.95
58.479
84.127
75.355
76.608
62.072
84.629
52.297
62.406
88.471
66.667
102.005
69.09
60.485
84.879
83.208
53.384
76.274
95.656
41.103
62.657
73.684
71.512
57.811
77.36
81.621
63.827
53.133
58.73
37.093
46.031
78.279
44.946
68.421
49.039
77.36
61.07
74.519
30.41
70.092
34.252
52.882
63.492
44.111
83.96
47.452
60.234
92.815
61.153
69.841
44.946
52.465
53.968
75.689
52.297
75.606
79.198
47.786
50.042
59.482
105.179
54.971
75.272
50.793
96.491
79.866
128.655
64.828
67.251
78.195
40.518
59.733
70.008
43.442
78.78
81.621
61.237
62.824
68.254
52.798
123.224
79.532
79.866
72.765
58.897
91.145
77.778
46.199
48.454
45.949
56.809
63.241
81.788
54.051
95.823
41.688
64.244
50.126
79.699
68.004
68.672
56.14
88.722
30.66
66.583
98.245
56.056
48.455
93.651
64.244
81.62
81.203
73.015
52.882
89.892
56.307
55.388
84.795
50.961
86.466
59.148
71.512
70.175
85.881
55.556
77.527
93.818
76.776
76.775
77.694
58.813
84.127
78.781
75.773
52.214
82.289
48.287
49.959
61.738
93.567
81.788
69.006
72.181
39.264
64.912
110.276
78.196
43.86
55.472
77.026
65.832
107.435
81.788
58.731
66.416
77.444
74.185
76.274
46.533
60.15
61.737
57.894
89.557
95.989
101.17
55.806
66.918
73.684
104.26
72.097
71.094
36.843
59.732
86.883
59.816
58.313
69.925
104.177
55.806
92.147
78.196
96.407
91.98
130.994
101.587
120.802
86.3
75.857
90.059
29.908
46.533
89.14
74.018
20.719
62.156
105.18
77.694
56.725
66.583
87.803
39.181
67.837
57.143
68.588
63.242
99.248
84.963
84.963
78.362
79.365
50.209
81.119
58.646
74.937
77.444
61.988
95.739
61.905
86.633
43.609
86.717
62.406
59.566
96.992
84.879
63.659
96.073
57.227
58.145
97.493
62.406
93.901
72.013
116.625
48.622
113.701
40.267
58.814
95.99
70.092
99.248
115.122
66.165
61.069
74.102
63.993
101.504
43.191
84.378
76.023
53.718
65.664
118.128
91.145
98.831
59.065
75.522
56.892
69.841
89.14
70.51
80.534
44.612
94.486
73.183
64.828
57.978
83.208
59.065
92.815
89.056
49.123
85.464
72.013
53.383
100.585
67.251
64.745
96.742
80.702
62.657
67.919
77.193
54.97
100.418
32.748
77.527
102.423
73.016
73.1
83.208
60.401
67.67
82.038
96.742
95.656
37.928
71.094
89.557
69.089
91.228
42.439
76.441
91.897
65.33
56.391
82.623
94.319
65.246
65.581
92.648
45.948
67.418
98.746
47.786
55.305
93.149
57.978
66.834
73.517
87.218
96.408
32.833
58.479
94.152
48.288
84.878
84.377
65.998
72.932
74.687
51.462
82.456
74.603
79.198
75.355
51.128
93.233
49.373
73.601
105.514
62.657
74.603
86.132
60.985
89.39
73.099
77.11
94.403
48.371
80.702
85.965
54.302
95.572
64.494
80.033
58.981
50.961
82.038
89.14
71.178
52.047
69.59
73.685
64.16
97.41
78.362
59.399
75.021
57.393
62.656
85.213
61.487
66.416
97.243
34.336
63.576
94.235
63.074
77.861
68.337
78.864
75.439
44.612
57.644
102.256
81.287
73.934
52.548
86.132
56.641
62.573
73.35
67.085
65.497
78.279
98.413
70.509
58.981
77.861
37.594
66.667
66.249
76.524
44.194
56.057
59.065
66.333
67.084
75.94
43.275
49.707
90.894
42.439
51.545
57.143
98.831
69.09
79.7
44.194
90.142
81.704
65.079
51.63
71.178
106.098
78.53
60.318
59.232
55.138
80.619
82.623
39.014
75.355
86.132
77.193
85.882
65.246
72.014
62.322
73.183
58.479
78.947
51.295
47.117
77.026
61.654
94.737
104.26
97.327
69.925
26.734
63.241
67.67
52.798
51.379
49.791
49.29
73.099
60.067
75.856
61.738
45.196
65.33
58.146
93.484
43.609
79.867
49.123
77.193
58.312
79.699
45.865
76.859
44.361
85.881
69.089
58.981
63.993
77.862
63.241
92.481
37.259
69.257
65.079
48.872
43.859
93.149
60.15
88.973
42.272
70.843
77.36
92.314
35.421
57.226
63.742
48.204
79.114
28.237
56.808
70.343
54.553
65.748
82.791
41.27
69.005
88.722
56.224
53.718
51.546
71.262
48.121
59.649
76.024
50.376
80.033
37.928
62.489
55.639
42.105
69.925
82.54
34.42
76.107
128.154
95.071
38.43
77.527
73.267
78.948
68.003
54.804
56.725
105.18
100.167
64.996
46.616
96.742
33.751
63.66
39.683
81.203
62.239
69.591
49.039
69.59
82.205
54.971
60.485
60.317
55.054
70.927
80.618
89.891
38.346
62.322
88.471
64.661
68.421
79.281
54.553
88.889
78.864
79.448
78.529
55.807
68.171
51.294
53.467
80.952
65.163
68.338
78.697
74.102
80.117
51.295
49.874
71.262
51.128
72.431
69.423
83.292
60.15
66.249
56.641
103.509
66.918
77.11
72.431
72.264
36.257
65.581
100.417
58.396
67.085
128.321
88.304
53.049
81.62
65.664
90.476
58.73
86.884
42.105
86.299
86.633
73.768
57.477
76.775
76.524
81.036
75.104
91.144
43.777
57.143
59.231
102.589
94.987
76.107
81.537
76.859
52.799
48.955
58.062
93.233
75.105
66.082
62.907
85.213
71.261
64.16
67.586
82.122
47.536
70.008
106.433
62.824
84.628
75.021
60.484
88.221
69.006
39.515
64.328
63.158
79.616
50.878
98.079
74.603
61.487
85.714
84.795
42.44
79.198
51.713
63.075
72.932
64.244
105.931
46.115
87.636
82.54
92.983
67.837
55.305
80.034
72.014
77.61
111.613
77.945
83.96
54.219
72.849
50.46
68.003
55.055
77.026
47.702
78.696
27.82
49.04
81.621
85.965
83.125
58.73
88.972
56.14
53.634
57.728
58.48
62.155
95.823
63.91
58.563
102.84
75.94
73.518
120.886
49.791
89.975
67.669
57.644
70.927
42.439
91.144
66.583
57.477
65.748
78.447
55.388
55.556
78.111
43.776
61.989
87.719
81.37
47.535
79.449
93.233
78.613
41.687
70.928
42.44
99.583
81.62
42.021
72.765
47.535
77.026
47.452
93.066
38.93
58.479
88.471
82.373
71.345
53.55
79.783
77.945
64.995
72.932
63.659
65.748
65.581
56.141
74.102
56.808
78.529
47.954
72.514
82.205
78.697
52.883
55.305
69.256
69.089
100.502
80.785
96.073
69.424
69.09
62.489
66.583
73.267
44.946
68.337
60.819
80.2
39.85
87.469
94.152
47.034
32.832
64.161
73.517
82.122
50.626
96.909
52.632
92.064
38.262
52.046
75.773
41.019
95.739
38.178
65.998
58.062
89.39
28.07
54.136
56.558
76.608
68.17
90.977
49.791
67.419
79.281
65.581
63.157
76.524
84.043
40.601
78.111
100.418
45.53
58.062
72.264
57.56
58.98
58.647
94.987
78.613
65.998
60.903
34.252
72.348
79.866
68.922
69.757
41.437
75.355
41.354
81.537
56.475
44.194
69.675
38.931
61.07
61.153
74.269
42.941
83.292
60.318
56.808
59.482
70.175
34.002
70.593
60.484
73.433
68.588
51.629
100.417
26.148
56.308
72.347
31.579
83.458
49.374
79.031
68.337
57.895
49.624
80.868
28.488
63.826
79.282
72.515
61.32
84.043
69.173
55.138
69.674
67.001
76.358
55.138
70.259
69.257
64.829
79.449
47.452
52.548
76.107
63.993
65.998
90.309
47.285
47.786
80.702
55.806
77.36
53.718
76.441
68.505
37.427
78.028
57.226
65.581
53.55
49.874
64.745
47.368
60.736
87.803
65.079
50.459
83.458
54.637
68.17
75.94
60.902
66.165
70.509
54.553
73.016
81.621
86.466
57.978
60.902
87.97
62.406
63.91
71.178
48.036
86.633
73.434
77.109
64.829
50.71
53.132
68.004
85.965
56.976
81.287
76.441
60.317
67.585
77.527
69.674
53.467
61.237
72.097
49.708
85.63
78.363
62.657
54.553
76.858
30.576
59.231
56.057
85.046
79.616
53.634
79.031
74.519
84.628
46.616
87.469
47.786
70.51
90.644
88.722
84.545
83.877
101.086
94.068
112.113
53.55
81.537
52.882
51.713
71.261
66.583
44.862
76.107
73.768
62.657
43.944
68.838
75.522
64.077
47.118
81.453
76.692
60.735
41.437
73.768
78.53
70.008
46.95
83.459
65.33
59.398
59.065
51.88
77.862
63.409
67.085
74.353
46.617
68.422
89.056
43.526
90.225
35.338
70.928
94.236
28.153
81.537
69.591
73.684
60.234
78.78
54.971
48.037
72.097
43.025
54.302
81.036
89.307
65.999
75.857
92.731
65.163
49.123
77.026
63.576
44.445
51.546
78.613
50.794
56.892
48.789
50.961
87.218
51.044
54.135
71.763
69.925
48.538
78.697
56.808
76.692
52.882
75.104
61.153
56.475
76.859
67.168
59.816
70.677
68.422
61.738
53.551
74.353
56.224
75.522
44.36
76.942
58.563
74.686
39.348
83.626
65.664
53.634
76.776
83.208
30.66
61.821
52.966
54.052
87.969
91.897
45.865
46.199
70.51
69.257
74.436
72.264
61.404
68.338
79.867
56.892
74.687
42.355
67.252
63.91
65.581
57.226
88.388
43.108
71.178
83.375
54.553
52.214
56.474
76.691
68.17
50.376
64.244
65.747
64.327
67.669
71.01
76.024
74.77
51.294
57.059
56.391
51.462
50.042
43.776
84.712
64.411
71.178
61.654
56.976
65.915
63.325
48.789
68.922
51.378
69.09
67.001
44.111
54.803
59.565
59.566
60.401
54.803
51.128
70.927
59.148
67.084
54.553
50.125
88.137
73.267
47.536
66.5
44.194
65.915
37.845
59.984
47.786
78.53
65.831
63.659
55.389
59.649
59.816
36.675
65.33
47.619
76.107
55.556
68.588
50.878
59.482
50.961
57.393
82.623
35.589
78.028
57.644
75.689
41.771
76.023
58.396
64.745
60.902
72.681
76.023
70.092
48.454
65.831
53.3
61.989
60.986
68.923
57.56
74.269
47.703
72.599
69.842
59.399
59.816
75.104
59.148
80.618
60.151
61.988
42.773
73.517
52.799
57.728
67.168
68.672
73.099
47.201
66.75
58.479
59.231
61.153
71.512
44.194
79.282
54.052
61.404
74.185
63.158
53.718
56.893
61.069
65.246
34.253
61.821
41.938
80.117
23.392
51.629
72.431
81.036
39.683
85.965
64.077
57.143
71.512
51.963
31.579
73.016
66.082
60.652
79.115
53.133
66.082
61.236
59.566
45.03
77.861
63.158
57.31
70.844
32.999
60.568
81.787
52.381
54.219
55.806
63.325
72.932
54.302
67.669
56.892
50.293
57.561
62.74
61.738
43.024
67.837
58.981
62.072
61.905
48.12
35.839
76.441
54.219
75.773
59.231
60.234
64.578
57.226
62.824
61.487
63.408
70.092
57.644
46.533
41.02
75.104
37.761
81.37
32.915
86.383
64.495
71.846
59.899
68.923
62.072
56.725
49.875
69.257
69.507
84.294
71.429
53.05
59.565
48.204
56.641
56.976
83.291
50.293
61.404
54.303
54.135
59.398
63.826
71.679
46.7
43.191
75.689
47.035
74.77
65.33
64.745
57.477
65.163
64.912
50.626
63.325
54.218
73.016
40.268
64.912
51.128
64.662
60.485
73.35
49.624
67.085
51.88
51.128
60.485
51.963
86.132
46.533
66.499
52.047
63.492
76.942
55.973
53.634
65.079
67.753
48.955
52.13
73.351
72.766
51.044
59.565
52.715
60.735
79.95
40.935
60.902
68.337
74.269
57.561
66.583
41.604
52.465
86.883
68.338
59.399
56.892
70.927
65.414
67.753
57.477
68.588
62.072
66.5
61.821
62.823
73.016
54.97
61.237
56.224
43.776
77.276
69.925
74.102
42.773
47.452
72.264
64.16
80.785
56.558
61.571
72.682
67.669
48.956
73.35
61.571
40.267
74.102
79.449
62.406
67.753
46.449
54.135
67.502
46.533
74.018
60.651
50.794
57.644
62.908
60.151
51.713
63.492
65.247
54.052
69.089
50.626
75.439
71.513
44.193
64.244
58.312
77.277
51.462
39.516
76.691
60.568
61.988
67.752
68.504
83.375
32.748
77.36
72.347
52.799
66.5
48.789
63.074
71.178
64.578
65.831
51.88
51.044
76.441
36.592
81.119
64.077
55.973
65.163
64.996
53.968
74.603
47.285
61.487
33.083
73.016
69.674
55.222
73.517
62.823
52.464
72.18
67.251
57.979
55.89
59.482
62.823
76.19
65.999
57.142
54.888
53.885
57.644
65.999
70.76
50.877
50.209
50.71
75.438
54.553
58.647
42.356
81.955
74.269
52.548
67.251
45.113
72.932
70.761
68.421
44.361
88.722
38.346
86.633
79.616
37.761
73.267
60.318
66.416
48.789
69.674
65.664
80.534
52.298
99.499
80.368
133.25
82.623
57.059
82.205
71.262
61.988
78.613
59.565
80.953
54.136
69.257
50.042
61.905
74.77
83.876
59.231
72.431
63.492
43.609
52.799
85.046
86.299
144.528
68.421
57.393
42.941
56.057
76.274
66.499
46.784
109.023
104.261
59.232
49.874
36.926
53.634
57.226
56.224
57.059
46.115
63.325
67.586
67.836
54.72
63.993
50.208
62.406
78.947
50.209
60.234
71.846
59.9
64.328
84.712
63.158
77.193
53.3
55.723
84.294
44.527
77.193
52.214
69.758
81.788
65.33
50.961
66.082
67.919
69.424
66.751
51.546
62.656
75.856
68.171
54.72
66.75
58.981
59.064
67.92
73.684
58.731
60.318
56.14
56.725
55.556
67.752
41.02
66.918
55.556
70.593
56.474
73.851
73.183
64.495
66.165
66.666
53.133
52.882
78.863
47.953
71.429
63.492
64.077
46.366
83.709
57.811
78.279
46.784
84.712
72.765
85.797
66.583
49.039
53.133
82.205
60.902
82.373
55.973
51.044
84.796
33.333
94.487
46.366
89.474
64.244
36.341
79.95
75.271
77.528
72.514
63.241
51.712
51.629
81.203
49.29
91.98
80.869
29.908
76.775
67.92
61.905
93.567
56.308
68.504
38.179
74.018
74.77
70.342
84.127
30.911
78.447
54.135
71.428
51.211
74.854
64.662
68.337
66.082
60.401
66.583
39.098
68.505
41.186
82.539
72.599
63.66
59.732
58.312
79.449
41.437
68.003
53.049
61.487
67.419
64.16
61.404
62.824
68.087
59.9
58.312
67.502
49.29
69.006
58.563
62.908
68.505
49.206
73.517
59.398
78.613
81.036
81.454
65.748
47.87
83.793
58.312
72.013
66.751
47.87
80.451
50.459
80.284
78.781
48.12
74.186
75.522
55.138
79.533
73.1
68.839
46.533
89.39
39.098
75.439
75.689
38.847
40.601
70.928
97.16
87.051
58.563
52.882
77.277
74.102
69.507
66.5
50.126
70.593
51.045
51.044
44.778
57.227
74.603
47.953
87.302
61.236
69.34
54.135
56.976
75.689
49.875
51.713
62.072
82.373
74.102
72.682
50.292
72.933
56.976
62.072
74.686
47.953
61.237
71.763
38.178
60.902
92.982
37.427
75.773
63.075
68.171
59.816
42.189
71.763
59.065
90.894
46.115
53.467
79.95
62.907
61.738
65.413
61.738
68.421
50.376
89.139
63.742
59.315
47.619
87.218
46.7
74.102
74.186
61.404
63.074
67.836
62.74
71.763
62.741
72.348
75.439
53.968
88.889
51.963
47.034
68.672
75.689
97.828
59.231
31.829
71.262
50.877
78.029
73.016
65.33
97.411
48.371
46.951
87.135
46.115
90.226
56.224
59.231
69.507
62.49
70.176
45.363
72.431
47.201
63.408
60.485
81.621
63.576
31.495
57.811
60.735
55.054
75.188
56.642
87.719
63.576
74.185
74.686
75.02
37.427
51.796
71.93
58.814
75.606
55.054
69.591
56.224
54.302
46.283
82.456
72.097
72.348
48.705
78.112
68.755
66.917
58.396
65.497
66.666
74.52
55.222
68.755
50.627
52.214
84.712
49.123
72.599
76.274
73.099
64.912
64.662
53.05
61.153
54.219
78.781
67.252
65.915
55.221
55.472
85.798
58.563
81.37
52.465
38.429
69.674
49.541
94.82
74.603
32.999
38.596
84.044
37.51
92.898
100
76.859
63.742
58.647
50.292
60.652
74.603
56.308
74.102
76.859
78.78
41.186
70.593
50.125
94.82
58.312
91.897
61.904
45.614
76.859
65.246
55.304
67.502
79.95
58.48
90.142
61.403
46.533
80.868
47.117
82.122
47.369
80.2
46.282
73.016
79.448
57.811
65.079
60.651
65.497
70.593
70.927
108.104
81.621
82.29
79.533
71.011
63.91
50.627
63.492
48.622
59.482
52.548
40.935
62.573
59.566
50.209
50.292
46.282
63.827
69.34
52.13
65.163
75.94
50.46
72.013
30.91
44.695
75.272
73.433
49.708
68.505
65.664
70.426
63.408
71.679
83.041
57.477
63.743
45.781
67.92
57.227
44.027
86.048
73.517
76.107
57.644
57.895
73.35
64.077
74.186
43.776
65.999
70.009
68.254
60.318
64.912
56.892
69.089
53.133
51.295
68.922
42.189
69.173
63.576
47.619
85.297
84.795
69.841
63.742
62.991
64.578
57.143
79.783
53.216
78.53
64.578
53.133
48.288
89.39
55.639
69.841
48.789
83.125
57.393
92.481
61.32
45.196
78.028
70.844
83.041
68.839
50.125
179.448
74.52
30.827
60.986
67.836
60.736
59.398
60.568
62.991
77.945
51.462
89.975
65.58
56.976
67.419
56.14
89.223
80.702
47.702
82.122
45.363
62.322
44.945
104.01
101.002
47.035
85.297
74.937
80.034
80.033
51.88
49.207
81.203
79.616
91.396
63.325
89.808
58.814
75.856
68.504
58.479
92.815
48.12
71.596
105.347
33.417
76.776
94.82
46.115
75.522
56.558
53.634
72.849
60.234
65.998
99.666
64.411
80.284
65.413
65.079
67.168
80.953
85.631
56.976
78.028
57.059
66.584
76.357
56.057
53.885
106.099
52.381
82.289
81.704
80.284
81.453
79.281
84.127
51.545
80.367
54.887
77.945
125.731
46.282
95.321
106.516
59.231
57.393
66.5
58.897
48.037
72.264
69.256
78.112
54.636
51.963
51.379
76.943
85.297
60.735
72.097
69.257
55.555
60.568
98.246
81.621
48.705
80.952
68.003
51.796
83.125
41.771
83.793
84.294
64.494
80.786
51.378
59.9
61.738
80.535
98.162
49.958
48.956
80.535
60.903
49.958
95.071
43.191
77.611
56.558
86.884
81.872
85.881
63.994
51.128
81.787
62.74
51.713
58.229
94.068
63.743
64.829
56.474
98.998
61.738
73.434
54.386
76.524
81.621
80.869
77.444
65.497
79.198
42.607
49.457
82.039
101.002
31.245
90.225
78.446
63.742
55.389
77.611
63.492
82.874
97.076
58.563
45.447
78.446
69.674
74.019
81.705
73.183
69.006
90.226
53.634
72.013
59.9
93.15
72.598
61.655
59.9
75.438
68.421
75.773
87.552
50.961
79.281
46.951
78.53
83.793
73.099
95.823
38.429
79.783
59.565
75.188
67.502
49.206
81.871
76.107
56.141
62.573
77.611
88.304
73.851
44.612
48.622
90.058
37.678
67.502
77.276
78.446
65.748
53.884
89.807
68.003
81.119
40.518
61.236
100.167
80.2
54.636
66.249
65.832
73.016
42.607
65.915
75.188
44.778
84.377
58.897
49.122
69.257
56.976
73.934
50.041
76.107
57.56
79.783
69.59
87.134
44.611
68.922
47.369
66.333
79.365
71.763
45.948
63.743
93.735
79.867
32.749
96.491
45.363
80.367
58.73
62.072
113.2
68.338
82.205
35.255
87.134
40.1
80.034
69.006
72.18
61.654
70.927
73.434
75.271
67.001
49.624
59.398
92.481
50.794
59.148
76.609
87.802
64.411
55.806
71.094
78.78
68.003
71.512
77.694
60.818
88.471
43.442
52.213
59.482
62.74
75.021
64.495
66.082
100
58.48
64.077
51.378
60.902
81.287
70.342
104.427
41.854
57.143
51.629
92.231
40.852
81.787
77.11
53.3
79.366
55.806
62.907
63.325
49.039
109.022
88.806
48.789
35.923
66.333
92.397
26.734
61.737
50.877
86.634
39.933
68.421
69.507
37.594
84.545
72.013
84.294
56.307
74.52
76.107
42.522
59.482
70.844
52.465
75.021
66.165
54.553
83.291
42.69
92.481
74.269
57.56
64.578
65.162
80.034
62.824
63.993
45.865
74.52
83.208
64.161
92.064
57.895
52.381
63.325
100.835
86.967
48.036
86.216
39.599
78.362
65.915
72.514
41.938
66.917
77.109
84.795
68.421
95.739
55.221
79.031
57.143
98.664
84.712
77.862
44.361
57.226
80.952
54.302
83.292
40.101
78.864
75.773
62.239
93.15
42.272
86.216
94.737
53.551
137.761
38.263
93.901
81.287
51.545
46.533
72.849
69.591
76.024
58.73
99.248
100.501
56.224
78.029
74.186
63.827
98.496
75.355
72.515
68.588
57.477
88.22
45.614
43.943
72.598
74.77
72.097
62.49
98.496
37.677
52.13
91.98
39.933
65.581
92.398
59.733
77.778
64.077
64.912
62.657
52.966
66.333
54.804
49.958
68.838
95.405
56.391
60.568
77.193
65.414
81.788
51.044
40.602
52.799
101.671
82.457
55.722
74.353
41.02
61.654
70.343
130.66
83.375
59.566
57.143
68.923
61.069
55.055
85.046
58.814
57.477
69.842
37.678
82.874
48.12
88.304
42.189
65.999
82.122
51.212
66.833
95.655
33.834
66.082
61.738
71.595
102.172
48.12
71.679
83.459
60.986
51.044
85.129
79.365
67.419
61.822
80.2
75.69
79.115
78.195
51.379
59.398
93.149
56.057
44.695
75.689
51.295
82.707
60.985
71.261
60.903
70.092
48.705
70.928
69.758
81.62
82.54
74.52
61.988
62.239
52.882
59.9
81.788
60.067
40.936
66.75
115.372
57.727
65.163
75.606
35.421
53.718
92.314
43.526
91.479
78.53
104.177
40.267
90.142
71.261
57.727
101.671
85.798
61.905
69.423
60.067
49.541
92.899
45.113
73.6
92.147
32.999
64.996
79.783
88.806
97.744
73.935
63.91
87.469
51.963
70.844
70.343
105.096
61.571
77.694
69.758
71.846
59.732
97.995
88.722
55.388
87.719
51.212
56.642
59.482
60.735
83.125
60.568
109.608
55.054
45.113
47.786
91.729
100.334
69.089
61.153
56.057
56.976
43.776
55.221
81.955
77.443
76.608
61.32
77.443
77.694
86.382
65.246
48.705
63.826
76.19
45.781
67.168
63.91
83.208
65.665
94.987
72.598
62.657
47.703
73.016
68.672
60.067
69.841
97.494
39.766
92.983
69.34
89.557
58.897
49.122
84.795
59.816
92.648
57.978
50.459
84.461
63.242
82.289
35.171
75.021
80.618
77.778
79.031
43.107
62.907
97.41
84.795
71.428
85.965
62.239
75.772
68.923
49.373
53.885
77.694
76.608
97.244
67.168
63.409
70.594
68.755
50.46
87.97
78.781
52.883
96.826
63.325
74.77
52.799
52.548
42.188
82.957
78.196
76.859
50.877
87.97
94.236
36.758
91.145
77.862
60.736
54.971
82.957
80.618
61.237
67.335
80.284
74.436
63.826
91.312
68.505
79.365
72.598
78.028
67.586
44.862
78.78
57.811
76.859
49.457
78.613
49.29
62.322
51.211
69.006
93.484
60.485
83.041
65.33
69.09
46.115
79.281
75.105
46.95
84.044
31.411
94.068
86.466
55.556
65.33
44.611
79.449
75.606
66.416
66.667
49.541
77.945
64.411
47.285
67.335
87.218
30.493
86.383
54.386
43.275
58.228
83.709
51.796
84.377
119.465
56.808
53.383
71.595
61.988
61.069
77.611
52.13
65.915
65.831
48.371
71.763
57.31
77.11
98.997
47.536
42.188
75.439
64.912
36.424
86.299
75.439
61.905
71.428
50.543
64.745
59.566
55.555
77.026
38.513
65.58
61.404
86.884
69.59
57.394
48.538
58.062
64.661
53.299
48.538
52.882
57.895
96.659
52.047
79.449
63.158
72.765
54.302
62.573
68.003
90.225
127.987
85.129
105.514
68.421
48.872
62.239
48.036
63.325
105.18
45.948
66.75
84.211
89.056
98.162
62.991
61.153
48.538
77.611
53.55
71.93
57.477
53.801
87.552
55.472
86.216
45.697
84.796
70.927
79.699
54.636
56.725
63.91
93.65
73.1
75.522
55.305
92.23
73.1
60.151
40.601
58.229
61.32
72.932
55.472
67.919
92.983
69.006
67.251
52.548
93.4
134.001
71.429
57.728
56.558
48.036
90.978
70.927
125.063
112.782
61.404
46.199
67.085
66.082
113.2
71.512
40.852
77.778
45.614
93.15
30.91
51.462
49.541
81.871
103.676
63.659
67.669
61.153
98.58
49.791
86.967
66.917
68.087
69.09
82.957
235.589
93.734
72.682
74.353
82.372
46.867
72.933
73.267
56.725
84.962
47.452
74.101
72.598
79.449
44.193
62.74
78.446
47.201
93.902
63.993
56.475
58.229
67.753
82.623
71.178
75.021
57.644
74.771
74.686
54.302
61.988
92.397
82.289
63.074
45.029
79.699
80.868
68.254
68.588
48.455
52.13
89.223
80.117
96.742
106.433
67.168
81.621
97.494
82.206
78.195
30.577
70.927
67.919
43.191
44.361
67.836
83.96
55.305
52.965
71.846
98.413
84.545
58.396
38.178
72.515
79.866
59.733
86.717
41.103
78.029
54.218
69.507
99.415
39.515
76.441
68.421
88.22
77.026
63.325
62.657
70.008
65.831
72.933
64.328
89.891
81.621
63.576
61.237
84.043
41.687
65.413
85.046
58.898
54.637
56.141
82.79
43.192
85.797
71.262
75.772
63.074
89.557
56.558
81.62
71.178
52.13
83.375
54.637
85.296
67.419
80.451
48.287
77.026
80.117
40.184
59.147
79.866
55.305
52.548
47.786
95.99
67.586
44.528
54.804
92.564
80.034
61.57
71.01
65.581
75.187
55.054
71.262
56.809
57.644
68.337
97.745
66.165
62.991
92.063
82.122
50.376
82.456
48.287
71.512
94.152
51.712
81.537
69.675
65.831
77.861
55.388
71.846
81.621
72.849
65.581
79.031
54.386
77.861
42.773
84.294
58.312
90.226
80.452
61.821
59.816
48.455
83.041
81.788
51.211
77.026
80.368
73.935
47.284
68.505
66.166
71.846
59.9
72.849
56.141
78.78
44.277
69.34
72.097
72.097
52.465
49.958
51.128
77.527
40.935
68.087
95.488
57.059
71.262
83.459
56.224
80.701
64.244
54.72
41.019
51.546
60.902
58.229
90.726
33.083
93.15
68.922
61.738
71.178
79.365
59.9
45.197
50.376
82.122
64.244
75.605
62.155
67.419
55.389
84.796
66.166
74.269
56.642
57.811
74.603
49.457
62.072
83.542
77.193
77.109
67.752
71.93
50.961
57.393
82.873
63.075
69.924
63.659
55.89
60.819
72.348
69.924
73.768
42.607
72.013
81.203
47.452
84.879
45.447
79.615
56.391
66.667
78.696
60.401
43.108
61.654
91.061
50.627
53.3
89.14
79.03
47.87
50.459
81.286
78.196
55.723
81.788
71.93
69.758
65.162
61.32
66.082
63.66
48.789
54.97
70.426
74.52
68.588
63.993
72.849
61.988
53.3
67.669
59.064
48.622
82.79
69.256
65.163
66.082
71.93
75.605
61.236
49.958
78.446
53.3
69.674
67.252
68.588
67.335
43.525
76.608
79.95
67
68.087
63.826
46.867
68.839
65.079
83.71
44.696
74.269
77.611
58.48
55.388
86.633
74.77
61.153
68.671
46.616
61.989
50.627
70.51
83.459
55.639
46.784
72.097
62.155
68.171
85.046
74.436
56.725
70.593
74.687
46.116
67.168
79.7
75.689
67.168
62.406
71.929
65.08
76.19
40.35
67.085
68.421
56.725
67.251
95.238
60.986
48.037
78.947
86.968
63.158
69.34
70.259
78.028
60.735
66.834
67.084
59.315
84.712
66.499
71.345
76.107
58.062
58.813
58.813
55.639
88.721
66.082
80.452
78.78
55.89
59.232
57.394
57.477
46.867
70.928
89.306
60.234
86.132
52.799
69.675
57.31
51.796
60.234
76.441
69.089
48.622
58.898
78.864
94.737
33.083
87.135
63.743
82.54
115.037
58.229
68.504
69.842
41.437
53.467
88.22
51.879
47.953
83.208
85.547
69.34
41.019
78.53
56.391
93.651
67.168
64.745
59.231
43.442
106.433
78.028
60.234
84.044
83.291
76.19
69.256
53.634
58.813
107.602
78.529
59.148
51.295
49.123
67.502
83.626
42.606
78.613
53.801
45.197
83.542
55.722
74.185
54.47
65.832
63.242
53.801
65.497
69.424
67.752
59.064
68.087
53.467
54.888
76.775
82.289
80.2
70.844
100.501
103.592
48.538
73.183
58.396
63.743
66.249
63.742
79.616
42.858
87.719
68.421
65.413
60.568
62.657
61.989
69.507
46.7
60.736
76.023
54.469
61.404
91.813
67.503
73.601
64.662
61.905
81.036
54.553
59.816
65.748
66.416
86.132
43.191
74.937
50.794
69.675
64.494
60.986
69.09
56.474
85.631
41.52
70.51
52.13
79.95
46.617
59.9
65.163
56.809
60.568
87.469
76.023
73.517
49.457
56.308
53.634
83.459
54.636
67.919
77.277
74.101
57.979
50.961
45.28
55.054
77.61
70.76
55.973
90.727
81.704
50.376
52.798
63.241
50.71
60.234
69.173
45.446
87.134
27.151
85.381
71.262
65.581
79.95
64.745
63.743
58.898
82.289
90.225
61.654
34.837
128.154
37.26
59.232
57.644
49.123
55.723
59.566
51.128
41.186
82.206
36.09
56.056
72.264
63.492
75.69
63.325
44.611
82.29
52.631
50.376
69.256
44.528
46.867
80.034
61.487
66.165
90.978
59.148
48.872
44.277
56.642
89.056
37.26
74.77
71.262
47.87
72.515
62.239
54.971
97.41
66.332
71.763
60.484
53.634
68.254
84.21
65.33
63.909
61.654
74.854
63.408
71.679
57.477
82.957
79.783
116.959
65.498
40.602
53.049
71.93
65.831
58.229
60.234
62.322
58.396
39.933
63.075
73.267
41.771
81.538
60.317
77.444
62.657
64.913
81.62
57.56
62.489
49.541
82.623
53.969
88.054
85.464
63.158
63.409
69.507
90.476
62.072
73.935
62.322
73.433
41.103
67
59.649
59.065
53.551
86.633
67.084
37.176
52.213
83.375
64.995
58.061
82.456
65.497
48.956
80.702
44.361
89.307
39.766
69.256
64.411
59.566
54.72
71.011
100.084
81.287
65.748
74.185
54.637
79.615
64.077
57.811
63.743
48.454
85.965
63.158
72.347
77.026
57.895
67.252
58.396
50.71
61.32
86.132
78.697
56.307
63.826
60.819
40.852
70.343
85.13
74.269
79.866
55.305
56.642
59.148
79.365
66.499
80.785
53.801
70.176
69.925
39.182
74.603
133.751
49.29
47.202
62.908
52.966
50.125
81.204
70.593
92.815
64.913
72.181
52.966
52.381
54.971
61.237
87.219
56.224
77.276
63.91
83.542
56.642
48.872
82.79
61.821
60.485
54.887
106.098
79.699
83.041
83.041
45.363
72.097
58.48
97.16
58.479
68.421
78.53
58.479
57.143
66.082
62.573
44.278
50.627
42.941
95.823
73.183
35.338
64.662
45.865
84.711
81.119
73.934
71.178
62.239
38.513
67.418
63.158
74.436
59.148
64.996
58.563
51.963
77.527
59.064
59.983
47.202
83.041
70.175
75.522
58.062
51.964
65.831
57.059
40.686
80.451
59.065
70.509
71.011
83.792
49.374
47.786
69.507
54.052
78.864
69.256
76.942
59.649
45.698
89.807
73.35
47.87
62.072
78.363
63.743
56.975
47.786
57.059
77.193
54.219
86.383
71.262
62.656
45.196
54.553
55.639
72.431
51.462
63.576
50.209
84.378
61.989
62.74
68.171
55.806
70.761
66.833
53.968
64.662
86.8
59.064
61.821
56.892
53.885
61.07
49.875
68.756
77.36
49.54
76.441
61.654
95.823
54.052
77.694
59.482
65.33
45.447
74.269
59.733
55.138
92.648
91.144
77.694
45.363
44.194
68.588
39.599
64.411
60.735
62.907
64.829
82.456
68.755
52.548
58.062
64.578
56.391
59.482
65.246
51.963
43.943
54.971
67.92
62.239
54.887
79.281
41.437
59.065
53.801
57.31
70.175
58.563
73.935
64.662
90.811
57.393
47.536
49.04
89.307
73.684
50.209
60.568
69.507
78.279
39.766
52.632
68.003
79.532
45.781
62.74
86.049
44.111
58.563
91.562
36.09
59.482
102.172
37.762
91.061
74.185
54.385
48.705
86.549
65.246
64.244
89.223
71.345
77.527
55.973
57.895
46.366
63.827
90.226
87.302
54.386
70.176
62.573
68.671
84.461
52.464
68.337
72.849
53.801
80.952
68.421
41.437
72.347
50.877
66.751
58.479
78.864
60.317
69.089
61.404
68.672
67.418
56.808
82.038
56.808
64.745
52.298
86.132
31.412
74.102
87.218
43.024
82.624
64.829
50.292
74.353
77.527
73.685
37.845
52.046
78.363
56.976
64.411
70.175
50.543
64.746
53.634
78.947
54.052
64.912
70.593
54.72
59.399
49.373
66.166
73.851
42.773
78.112
77.611
60.986
56.976
59.148
78.529
65.748
68.087
61.069
50.126
49.707
76.107
81.871
72.514
62.49
92.732
58.145
44.528
80.702
87.552
43.358
81.704
42.439
76.691
76.609
