# Supplementary material for: Model-Based Quantification of Left Ventricular Diastolic Function in Critically Ill Patients with Atrial Fibrillation from Routine Data: A Feasibility Study
Source: Comput Math Methods Med. 2019 May 16;2019:9682138. doi: 10.1155/2019/9682138 (PMC6541946; doi:10.1155/2019/9682138)
Supplement: Supplementary Materials — Online Supplement Expanded Methods and Results: this document provides further details on methodological considerations and details about the model employed. Furthermore, the Results section includes figures of the entire cohort corresponding to those displayed in the manuscript for a selection of patients. Online Supplement Code: this is the product of the research and enables the reader to verify results and potentially apply the methodology to their data. We have a strong commitment to open sourcing the analysis code to promote transparency and reproducibility and thus further future research in this area. This supplement provides the complete analysis code and processed data for the research presented within this manuscript. Within the ZIP folder, the file “Readme.md” provides instructions for building and running the code. If additional questions or issues arise with regard to usage of the code, do not hesitate to contact the authors. [file 9682138.f1.zip › CodeOnlineSupplement_CMMM_2711432/DiastolicPaper_OnlineSupplement/data/mgh027.csv/rrs.txt]

0.477778
0.777778
0.436111
0.552778
0.536111
0.897222
0.652778
0.488889
0.844444
0.969444
0.786111
0.547222
0.794444
0.397222
0.994444
0.922222
0.802778
0.941667
0.683333
0.752778
0.652778
0.844444
0.711111
0.516667
0.727778
0.861111
0.427778
0.813889
0.561111
0.694444
0.677778
0.691667
0.661111
0.708333
0.516667
0.483333
0.525
0.825
0.563889
0.488889
0.475
0.766667
0.622222
0.716667
0.816667
1.01111
0.838889
0.697222
0.477778
0.775
0.666667
0.722222
0.658333
0.594444
0.466667
0.497222
0.458333
0.772222
0.486111
0.508333
0.852778
0.547222
0.455556
1.18889
0.577778
0.713889
0.777778
0.805556
0.586111
0.519444
0.702778
0.513889
0.511111
0.436111
0.641667
0.702778
0.697222
0.805556
0.769444
0.983333
0.75
0.922222
0.775
0.680556
0.836111
0.716667
0.591667
1
0.625
0.805556
0.883333
0.519444
0.538889
0.419444
0.513889
0.458333
0.508333
0.483333
0.661111
0.688889
0.636111
0.836111
0.75
0.477778
0.836111
0.447222
0.444444
0.447222
0.452778
0.447222
0.872222
1.08333
0.752778
0.669444
0.972222
0.719444
0.447222
0.472222
0.455556
1.01944
0.811111
0.472222
0.644444
0.525
0.841667
0.677778
0.536111
0.616667
0.733333
0.713889
0.552778
0.672222
0.636111
0.675
0.847222
0.730556
0.861111
0.494444
0.872222
0.75
0.788889
0.913889
0.497222
0.591667
0.416667
0.716667
0.522222
0.713889
0.625
0.713889
0.733333
0.444444
0.583333
1.23889
0.577778
0.636111
0.519444
0.425
0.488889
0.525
0.713889
0.533333
0.563889
0.9
0.733333
0.644444
0.641667
0.505556
0.386111
0.483333
0.744444
0.486111
0.397222
0.475
0.502778
0.561111
0.658333
0.55
0.411111
0.433333
0.452778
0.752778
0.675
0.686111
0.730556
0.727778
0.65
0.538889
0.444444
0.711111
0.702778
0.944444
0.494444
0.455556
0.45
0.461111
0.427778
0.730556
1.1
0.680556
0.480556
0.65
0.519444
0.963889
0.836111
0.502778
0.994444
0.705556
0.508333
0.519444
0.483333
0.555556
0.683333
0.563889
0.538889
0.480556
0.683333
0.511111
0.680556
0.483333
0.777778
0.547222
0.430556
0.394444
0.483333
0.752778
0.513889
0.483333
0.772222
0.730556
0.616667
0.508333
0.561111
1.24167
0.697222
0.641667
0.447222
0.791667
0.566667
0.463889
0.452778
0.486111
0.741667
0.811111
0.477778
0.569444
0.583333
0.780556
0.588889
0.733333
0.713889
0.613889
0.911111
0.430556
0.488889
0.480556
0.880556
0.638889
0.880556
0.666667
0.555556
0.563889
0.925
0.8
0.755556
1.10556
0.616667
0.538889
0.608333
0.752778
0.686111
0.736111
0.555556
0.752778
0.763889
0.758333
0.666667
0.827778
0.547222
0.452778
0.708333
0.625
1.09722
0.805556
0.647222
0.794444
1.03889
0.633333
0.655556
0.791667
0.502778
0.544444
0.602778
0.647222
0.611111
0.713889
0.833333
0.725
0.680556
0.736111
0.483333
0.477778
0.758333
0.605556
0.763889
0.544444
0.788889
0.736111
1.03889
0.569444
0.811111
0.483333
0.502778
0.602778
0.511111
0.616667
0.508333
0.463889
0.658333
0.7
0.761111
0.547222
0.488889
0.5
0.630556
0.538889
0.680556
0.755556
0.622222
0.494444
0.505556
0.602778
0.488889
0.536111
0.475
0.838889
0.463889
1.125
0.791667
0.461111
0.702778
0.536111
0.522222
0.638889
0.508333
0.519444
0.880556
0.719444
0.652778
0.772222
0.483333
1.03611
0.422222
0.808333
0.927778
0.561111
0.494444
0.733333
0.588889
0.513889
0.491667
0.511111
0.552778
0.716667
0.575
1.18056
0.6
0.672222
0.55
0.713889
0.791667
0.777778
0.488889
0.930556
0.544444
0.45
0.977778
0.725
0.458333
0.877778
0.680556
0.852778
0.905556
0.788889
0.516667
0.886111
0.716667
0.494444
0.827778
0.597222
0.869444
0.675
0.666667
0.588889
0.627778
0.555556
0.630556
0.725
0.511111
0.438889
0.725
0.616667
0.788889
0.708333
0.922222
0.616667
0.825
0.544444
0.427778
0.438889
0.847222
0.880556
0.702778
0.683333
0.408333
0.472222
1.08333
0.933333
0.497222
0.455556
0.588889
0.45
0.963889
0.9
0.605556
0.6
0.672222
0.675
0.697222
0.472222
0.494444
0.577778
0.55
0.741667
0.730556
0.858333
0.677778
0.502778
0.472222
0.911111
0.841667
0.813889
0.530556
0.566667
0.775
0.619444
0.561111
0.575
0.972222
0.586111
0.722222
0.883333
0.519444
0.702778
0.583333
0.563889
0.552778
0.702778
0.780556
0.855556
0.430556
0.394444
0.661111
0.736111
0.408333
0.405556
0.811111
0.863889
0.633333
0.555556
0.766667
0.513889
0.502778
0.447222
0.472222
0.491667
0.661111
0.741667
0.705556
0.766667
0.944444
0.513889
0.719444
0.677778
0.761111
0.852778
0.419444
1.36944
0.8
1
0.552778
0.702778
0.730556
0.602778
0.894444
1.11944
0.466667
1.02222
0.705556
0.525
0.877778
0.536111
0.838889
0.516667
0.936111
0.494444
0.902778
0.558333
0.488889
0.738889
0.508333
0.688889
0.605556
0.575
0.563889
0.6
0.522222
0.836111
0.5
0.652778
0.772222
0.572222
0.586111
0.694444
0.455556
0.791667
0.669444
0.647222
0.558333
0.591667
0.777778
0.683333
0.761111
0.444444
0.713889
0.705556
0.641667
0.583333
0.65
0.5
0.688889
0.866667
0.477778
0.647222
0.705556
0.45
0.683333
0.655556
0.519444
0.830556
0.802778
0.602778
0.572222
0.627778
0.466667
0.758333
0.475
0.491667
0.805556
0.780556
0.686111
0.755556
0.630556
0.577778
0.638889
0.755556
1.29167
0.472222
0.494444
0.794444
0.652778
1.06389
0.611111
0.647222
1.07778
0.877778
0.6
0.6
1.19722
0.813889
0.561111
1.04444
0.561111
0.475
0.986111
0.644444
0.525
0.813889
0.625
0.605556
0.688889
0.65
1.51667
0.516667
0.447222
0.891667
0.547222
0.75
1.03611
0.8
0.827778
0.933333
0.622222
0.797222
0.783333
0.836111
0.858333
0.475
0.786111
0.502778
0.477778
0.902778
0.741667
0.661111
0.705556
0.547222
0.683333
0.691667
0.663889
0.755556
0.5
0.613889
0.813889
0.616667
0.819444
0.666667
0.761111
0.644444
0.536111
0.677778
0.963889
0.888889
0.583333
0.602778
0.688889
0.616667
1.06389
1.19722
0.711111
0.783333
0.608333
0.572222
0.833333
0.658333
0.477778
1.04444
0.577778
0.497222
0.780556
0.663889
0.738889
0.708333
0.738889
0.783333
0.511111
0.386111
0.863889
0.944444
1.04167
0.558333
1.02778
0.725
0.694444
0.786111
0.725
0.675
0.969444
0.644444
0.758333
0.5
0.830556
0.538889
0.622222
0.672222
1.025
0.638889
0.505556
0.619444
0.647222
0.647222
0.775
0.591667
0.5
0.791667
0.538889
0.438889
0.436111
0.816667
0.7
0.733333
0.469444
0.713889
0.813889
0.663889
0.511111
0.458333
1.37222
1.26944
0.863889
0.694444
0.547222
0.716667
1.01111
0.538889
0.638889
0.869444
0.794444
1.18056
0.680556
0.780556
0.636111
0.891667
0.736111
0.852778
0.577778
0.475
0.744444
0.722222
0.527778
0.963889
0.905556
1.13611
0.472222
0.686111
0.838889
0.661111
0.508333
0.486111
0.480556
0.494444
0.566667
0.716667
0.702778
0.505556
0.622222
0.591667
1.05833
0.533333
0.797222
0.663889
0.838889
0.677778
0.980556
0.491667
0.791667
0.530556
0.713889
0.772222
0.686111
0.677778
0.738889
0.466667
0.961111
0.516667
0.641667
0.661111
0.480556
0.372222
0.769444
0.602778
0.855556
0.516667
0.513889
0.619444
1.01111
0.575
0.566667
0.647222
0.502778
0.683333
0.430556
0.5
0.577778
0.6
0.655556
0.775
0.513889
0.563889
1
0.811111
0.680556
0.522222
0.719444
0.641667
0.575
0.733333
0.583333
0.766667
0.525
0.583333
0.625
0.463889
0.527778
0.733333
0.483333
0.605556
0.722222
0.65
0.452778
0.466667
0.563889
0.719444
0.744444
0.658333
0.627778
0.475
0.566667
0.808333
0.522222
0.658333
0.494444
0.577778
0.5
0.855556
0.786111
0.894444
0.686111
0.722222
1.14167
0.733333
0.697222
0.608333
0.494444
0.586111
0.719444
1.01389
0.444444
0.511111
0.763889
0.7
0.636111
0.755556
0.525
0.797222
0.922222
0.958333
1.35278
0.725
0.880556
0.605556
0.444444
0.755556
0.725
0.691667
0.861111
0.894444
1.19722
0.708333
0.522222
0.636111
0.491667
0.625
0.694444
0.777778
0.622222
0.633333
0.480556
1.07778
0.841667
0.983333
0.863889
0.880556
0.469444
0.472222
1.11389
0.85
0.719444
0.691667
0.869444
0.516667
0.708333
0.730556
0.916667
0.597222
0.869444
0.472222
0.7
0.813889
0.719444
0.594444
0.669444
0.686111
0.705556
0.719444
0.838889
0.452778
0.466667
0.425
0.747222
1.00556
0.805556
0.994444
1.03889
0.633333
0.486111
0.502778
0.791667
0.805556
0.705556
0.663889
0.869444
0.8
0.713889
0.661111
0.813889
0.525
0.444444
0.769444
0.538889
0.644444
0.716667
0.572222
0.816667
0.8
0.508333
0.444444
0.483333
0.613889
0.441667
0.802778
0.972222
0.708333
0.811111
1.27778
0.561111
0.780556
0.552778
0.555556
0.644444
0.466667
1.03333
0.522222
0.741667
0.683333
0.866667
0.708333
0.533333
0.65
0.680556
0.491667
0.669444
0.766667
1.11944
0.694444
0.836111
0.65
0.797222
0.727778
1.075
0.522222
1.06944
0.536111
0.483333
0.575
1.08333
0.819444
0.688889
0.7
0.463889
0.472222
0.530556
0.555556
0.516667
0.819444
0.769444
0.5
1.38333
0.522222
0.677778
1.08889
0.708333
0.658333
0.763889
0.683333
0.883333
0.65
0.669444
0.588889
0.466667
0.488889
0.613889
0.583333
0.513889
0.644444
0.483333
0.444444
0.630556
0.772222
0.55
0.644444
1.03889
1.08333
0.436111
0.644444
0.419444
0.875
1.05556
0.519444
0.661111
0.497222
0.636111
0.505556
0.733333
0.480556
0.45
0.65
0.875
0.822222
0.572222
0.752778
0.994444
0.869444
0.952778
0.825
0.85
0.819444
0.622222
0.713889
0.622222
0.822222
0.569444
0.666667
0.855556
1.14167
0.705556
0.577778
0.713889
0.841667
0.583333
0.755556
1.08611
0.625
0.683333
0.661111
0.672222
0.741667
0.552778
0.633333
0.666667
0.616667
0.461111
0.666667
1.08611
0.677778
0.452778
0.527778
0.630556
0.811111
0.469444
0.7
0.680556
1.08333
0.533333
0.463889
0.655556
0.463889
0.772222
0.538889
0.519444
0.480556
0.702778
0.486111
0.4
0.430556
0.513889
0.569444
0.786111
0.658333
0.636111
0.808333
0.713889
0.711111
0.719444
0.85
0.5
0.788889
0.855556
0.580556
0.680556
0.8
0.663889
0.658333
0.658333
0.808333
1.025
0.680556
0.7
0.505556
0.602778
0.758333
0.755556
0.802778
0.511111
0.8
0.488889
0.752778
0.733333
0.6
0.697222
0.483333
0.488889
0.588889
0.736111
0.463889
0.744444
0.794444
0.661111
0.636111
0.794444
0.497222
0.641667
0.666667
0.497222
0.425
0.416667
0.825
0.505556
0.472222
0.669444
0.530556
0.697222
0.577778
0.75
0.647222
0.627778
0.555556
0.95
0.497222
0.5
0.672222
0.736111
0.627778
0.863889
0.869444
0.655556
0.733333
0.775
0.911111
0.647222
0.711111
0.763889
0.672222
0.916667
0.608333
0.486111
0.688889
0.688889
0.522222
1.11111
0.675
0.475
0.783333
0.605556
0.919444
0.708333
1
1.28333
0.461111
1.12222
0.797222
0.961111
0.697222
0.552778
0.686111
0.536111
0.472222
0.836111
0.825
0.591667
0.858333
0.669444
0.747222
0.897222
0.719444
0.755556
0.811111
0.394444
0.602778
0.694444
1.16667
0.730556
0.463889
1.125
0.802778
0.683333
0.777778
0.561111
0.802778
0.811111
0.905556
0.811111
0.538889
0.455556
0.530556
0.758333
0.666667
0.763889
0.936111
0.752778
0.691667
0.969444
0.980556
0.661111
0.677778
0.877778
0.561111
0.777778
1.27222
0.85
0.502778
0.886111
0.466667
0.447222
0.458333
0.625
0.858333
0.616667
0.719444
0.733333
1.08333
0.455556
0.988889
0.669444
0.725
1.09722
0.686111
0.527778
0.819444
0.838889
0.602778
0.7
0.555556
0.883333
0.711111
0.591667
0.747222
0.825
0.536111
0.777778
0.947222
0.802778
0.544444
0.688889
0.886111
0.836111
0.622222
0.730556
0.997222
0.794444
0.486111
0.702778
0.933333
1.04444
0.544444
1.01111
0.933333
0.797222
0.658333
0.513889
0.708333
0.736111
0.705556
0.763889
0.502778
0.488889
0.880556
0.538889
0.847222
0.455556
0.486111
1.17778
0.519444
0.838889
0.852778
0.986111
0.672222
1.49444
0.888889
0.633333
1.04167
0.575
0.547222
0.722222
1.01111
1.00833
0.819444
0.444444
0.586111
0.55
0.8
0.877778
0.647222
0.619444
1.05278
0.713889
0.702778
0.636111
0.477778
0.925
0.677778
0.608333
0.761111
0.797222
0.530556
0.755556
0.711111
0.886111
0.622222
0.805556
0.791667
0.655556
0.819444
0.808333
0.675
0.866667
0.883333
0.741667
0.572222
0.819444
0.672222
0.830556
0.480556
0.7
0.672222
0.772222
0.463889
0.733333
0.752778
0.613889
0.711111
1.20556
0.511111
0.591667
0.541667
0.455556
0.55
1.21667
0.633333
0.45
0.583333
0.705556
0.786111
0.805556
0.719444
0.783333
1.15278
0.777778
1.14444
0.547222
0.705556
0.791667
0.786111
0.516667
1.03333
0.569444
0.713889
1.33611
0.766667
0.661111
0.669444
0.905556
0.897222
0.630556
0.691667
0.794444
0.780556
0.766667
0.880556
0.727778
1.64444
0.783333
0.761111
0.744444
0.655556
0.597222
0.391667
0.938889
0.808333
0.988889
0.941667
0.866667
1.025
1.03611
0.588889
0.969444
0.786111
1.07222
1.425
0.702778
0.772222
0.822222
0.744444
0.733333
0.669444
0.563889
0.741667
0.736111
0.755556
0.644444
0.527778
0.741667
1.45
0.675
0.925
0.605556
0.813889
0.586111
0.663889
0.519444
0.791667
0.911111
1.04444
0.977778
0.936111
0.955556
0.480556
0.772222
0.630556
1.09722
0.758333
1.01111
0.788889
0.811111
0.633333
0.477778
1.08056
0.502778
0.916667
0.7
1.1
0.563889
0.955556
0.763889
0.766667
0.691667
0.936111
1.06667
1.55556
0.794444
0.938889
0.702778
0.763889
0.766667
0.8
0.680556
0.858333
0.580556
0.7
0.822222
0.708333
0.622222
0.763889
0.697222
0.986111
0.808333
0.822222
0.55
0.719444
0.627778
0.608333
0.713889
0.761111
0.927778
0.613889
0.763889
0.727778
0.655556
0.675
0.866667
0.505556
0.991667
0.730556
0.708333
1.025
1.22778
0.825
0.788889
0.813889
1.11667
0.594444
0.713889
0.425
0.827778
0.433333
0.433333
0.527778
0.933333
0.569444
0.991667
0.911111
0.691667
1.075
0.822222
0.436111
0.677778
0.741667
0.641667
0.994444
0.786111
0.858333
0.772222
0.725
0.469444
0.797222
0.852778
0.780556
0.966667
0.461111
0.494444
1.09722
0.838889
0.713889
0.65
0.680556
1.03333
0.711111
1.07778
0.844444
0.677778
0.727778
0.794444
0.944444
0.630556
0.769444
0.752778
0.794444
0.880556
0.702778
0.458333
0.758333
0.611111
0.869444
0.827778
0.772222
0.947222
0.808333
0.8
0.813889
0.730556
1.08333
0.852778
0.577778
0.425
0.694444
0.486111
0.797222
0.466667
0.769444
0.725
0.866667
0.772222
0.811111
0.780556
0.727778
0.602778
0.661111
0.722222
0.955556
1.36389
0.783333
0.788889
0.638889
0.661111
0.602778
1.23333
0.736111
0.766667
0.722222
0.669444
0.641667
0.669444
0.822222
0.627778
0.458333
0.736111
0.602778
0.711111
0.772222
0.777778
0.761111
0.808333
0.827778
0.655556
0.763889
0.733333
0.969444
0.538889
0.686111
0.655556
0.75
0.713889
0.938889
0.625
0.855556
0.725
0.566667
0.611111
0.441667
1.03889
0.686111
0.844444
0.663889
0.655556
1.01944
0.861111
0.744444
0.797222
0.911111
0.666667
0.55
0.872222
1.11389
0.711111
0.727778
0.675
0.694444
1.12222
0.6
0.65
0.716667
1.01944
0.777778
0.794444
0.505556
0.347222
0.766667
0.85
0.777778
0.677778
0.75
0.775
0.830556
0.705556
0.877778
0.791667
0.805556
0.772222
0.675
1.03056
0.769444
0.713889
0.666667
0.452778
0.711111
0.883333
1.08611
0.597222
0.488889
0.686111
0.644444
1.04167
0.775
0.702778
0.95
1.05278
0.658333
1.01111
0.838889
0.488889
0.641667
1.275
1.04167
1.17222
0.688889
0.655556
0.938889
0.705556
1.02222
0.888889
0.694444
0.75
0.880556
0.777778
0.636111
0.713889
0.816667
0.741667
0.886111
0.6
0.836111
1.19722
0.725
0.861111
0.655556
1.08056
0.744444
0.436111
0.805556
0.775
0.7
0.761111
0.683333
1.30833
0.516667
0.855556
0.994444
0.7
0.811111
0.661111
0.711111
0.833333
0.777778
0.872222
0.675
0.527778
0.783333
0.413889
0.841667
0.877778
0.811111
0.877778
0.911111
0.636111
1.12222
0.702778
0.819444
0.494444
0.7
0.802778
0.652778
0.822222
0.852778
0.7
0.922222
0.908333
0.747222
0.688889
0.7
0.75
1.2
1.20833
1.03889
0.991667
0.772222
0.766667
0.763889
1.24444
0.844444
0.619444
0.541667
0.797222
0.7
0.683333
0.513889
0.761111
0.858333
0.636111
0.694444
0.552778
0.702778
0.763889
0.722222
0.430556
0.797222
0.547222
0.836111
1.02778
0.502778
0.658333
0.666667
0.7
0.594444
0.586111
0.597222
0.680556
0.455556
0.933333
0.588889
0.661111
0.852778
0.491667
0.711111
0.85
0.702778
0.836111
0.641667
0.922222
0.719444
0.713889
0.561111
0.555556
0.638889
0.936111
0.766667
0.825
0.741667
0.5
0.425
0.630556
0.713889
0.65
0.680556
0.658333
0.436111
0.419444
0.805556
0.919444
0.622222
0.591667
0.733333
1.00833
0.858333
0.538889
0.638889
0.752778
0.822222
0.813889
0.6
0.688889
0.969444
1.11944
0.769444
0.866667
0.7
0.708333
1.07778
0.675
0.644444
0.888889
0.736111
0.6
1.06667
0.672222
1.25
0.719444
0.472222
1.05556
0.536111
0.869444
0.672222
0.686111
1.04722
0.922222
0.677778
0.772222
0.788889
0.838889
0.858333
0.65
0.652778
0.975
0.961111
0.697222
0.825
0.783333
0.794444
0.847222
1.16944
0.886111
0.983333
0.855556
0.725
0.669444
0.833333
0.513889
0.677778
0.688889
0.802778
0.652778
0.8
1.01111
1.01667
1.075
1.05556
0.741667
0.463889
1.07778
0.666667
0.766667
0.75
0.730556
0.483333
0.844444
0.702778
0.811111
0.5
0.766667
0.772222
1.19722
0.913889
0.619444
0.511111
0.805556
0.752778
0.975
0.686111
0.463889
0.808333
0.461111
0.955556
0.525
0.936111
0.827778
0.466667
0.755556
0.852778
0.936111
0.983333
0.875
0.708333
0.561111
0.758333
0.444444
0.830556
1.29444
0.511111
0.783333
0.744444
0.486111
1.27778
0.744444
0.877778
0.544444
0.669444
0.8
0.683333
1.21111
0.541667
0.830556
0.644444
0.736111
0.605556
0.763889
0.830556
0.811111
0.780556
0.711111
0.777778
0.480556
0.625
0.497222
0.766667
0.866667
0.775
0.730556
0.502778
1.39167
0.686111
0.813889
0.688889
0.733333
0.855556
1.04444
0.916667
0.861111
1.14722
1.10556
0.825
0.997222
0.602778
0.833333
0.772222
0.736111
0.741667
0.533333
0.652778
0.633333
0.738889
1.00556
1.15556
0.927778
0.513889
1.03333
0.733333
0.811111
0.836111
0.608333
0.797222
0.525
0.716667
0.944444
0.588889
0.675
0.811111
0.672222
0.783333
0.827778
0.805556
0.527778
0.916667
0.480556
0.638889
0.786111
0.55
0.422222
0.505556
0.747222
1.16111
0.825
0.655556
0.941667
1.24444
1.00556
1.49167
0.669444
1.13889
0.741667
0.638889
0.519444
0.583333
0.791667
0.463889
0.961111
0.8
0.941667
0.780556
0.661111
0.927778
0.658333
0.563889
0.580556
0.955556
1.04167
1.23056
0.711111
1.08611
0.772222
0.694444
1.10278
0.747222
0.705556
0.85
0.472222
0.425
1.30278
0.630556
0.838889
0.747222
0.786111
0.741667
0.563889
0.675
0.536111
0.958333
0.636111
0.516667
0.794444
0.830556
0.747222
0.716667
0.683333
0.747222
0.433333
1.38333
1.07778
0.813889
0.45
1.11667
0.608333
0.847222
1.05
0.741667
0.691667
0.725
0.705556
0.802778
0.730556
0.722222
0.811111
0.508333
0.905556
0.691667
0.513889
0.558333
0.580556
1.10278
0.797222
0.419444
0.586111
0.525
0.577778
0.655556
0.525
1.16667
0.738889
0.475
0.838889
0.455556
1.15556
0.805556
0.780556
0.913889
0.786111
1.03333
0.563889
0.961111
0.625
0.675
0.597222
1.08889
1.075
0.494444
0.508333
0.569444
0.544444
0.666667
0.577778
1.04722
0.788889
0.952778
0.844444
1.65556
0.541667
0.494444
0.702778
0.661111
0.855556
0.744444
0.758333
0.638889
0.552778
0.430556
0.663889
0.819444
0.883333
0.55
0.775
0.841667
0.916667
0.788889
0.769444
0.769444
1.03889
0.694444
0.930556
0.686111
0.477778
0.852778
0.636111
0.705556
1.04444
1.06389
0.9
0.916667
0.744444
0.713889
0.55
0.741667
0.752778
0.736111
0.672222
0.558333
0.791667
0.636111
0.877778
0.708333
0.486111
0.583333
0.430556
0.777778
0.855556
0.502778
0.4
0.644444
0.458333
0.6
1.23333
1.50556
0.966667
0.758333
0.602778
0.619444
0.791667
0.694444
0.719444
0.805556
0.933333
0.494444
0.630556
0.525
0.891667
0.583333
1.025
0.788889
0.552778
0.772222
0.713889
0.575
0.619444
0.8
0.497222
1.29722
0.836111
0.461111
0.866667
0.511111
0.952778
0.622222
0.894444
0.591667
0.702778
1.09167
0.838889
0.858333
0.744444
0.772222
0.861111
0.727778
0.741667
0.525
0.797222
0.75
0.677778
0.519444
0.472222
0.708333
0.65
0.694444
0.694444
0.555556
0.680556
0.838889
0.7
0.569444
0.491667
0.577778
0.8
0.675
0.65
1
0.752778
1.01667
0.472222
0.441667
0.736111
0.916667
0.616667
0.725
0.838889
0.758333
0.705556
0.669444
1.38333
0.908333
0.838889
0.547222
0.691667
0.663889
0.430556
0.811111
0.844444
0.983333
0.747222
0.672222
0.933333
0.758333
1.06944
0.608333
0.741667
1.00556
1.14722
0.872222
1.14444
0.827778
1.1
0.777778
0.677778
0.836111
0.491667
0.625
0.655556
0.463889
0.783333
1.10556
0.991667
0.919444
0.772222
0.727778
0.586111
0.786111
0.625
0.925
0.772222
0.605556
0.480556
0.808333
0.619444
0.636111
0.483333
0.688889
0.569444
0.844444
0.713889
0.497222
0.672222
0.680556
0.794444
0.738889
0.538889
0.675
1.09167
0.627778
0.636111
0.752778
0.722222
0.711111
0.711111
0.666667
0.844444
0.558333
1
0.847222
0.758333
0.677778
0.516667
0.802778
1.04444
0.663889
0.933333
0.597222
0.605556
0.438889
0.725
1.12778
0.561111
0.775
0.813889
0.847222
0.983333
0.616667
0.422222
0.616667
0.722222
0.905556
0.605556
0.877778
0.658333
0.677778
0.655556
0.536111
0.755556
0.538889
0.461111
1.01944
0.558333
0.577778
0.972222
0.641667
0.730556
0.594444
0.580556
0.619444
0.536111
0.491667
0.752778
0.686111
0.75
0.766667
0.769444
0.636111
0.722222
0.941667
0.627778
0.811111
0.672222
0.544444
0.663889
0.608333
0.519444
1.01667
0.605556
0.708333
0.775
0.922222
0.863889
0.863889
1.09167
0.6
0.819444
0.547222
0.575
0.761111
0.436111
0.861111
0.952778
0.719444
0.713889
0.744444
0.661111
0.5
0.647222
0.752778
0.875
0.65
0.530556
0.452778
0.613889
0.830556
0.658333
0.683333
0.730556
0.611111
0.480556
0.847222
1.04722
0.6
0.766667
0.730556
0.533333
0.727778
0.425
0.661111
0.913889
0.791667
0.988889
0.644444
0.594444
0.608333
0.636111
1.03333
0.627778
0.463889
0.713889
0.744444
0.463889
0.952778
0.6
0.725
0.527778
0.747222
1.00556
0.980556
0.677778
0.486111
0.736111
0.691667
0.536111
0.461111
0.713889
0.666667
0.627778
0.497222
0.8
0.672222
0.688889
0.605556
0.638889
0.775
0.766667
0.733333
0.633333
0.741667
0.5
0.433333
0.522222
1.09167
0.547222
0.75
0.841667
0.697222
0.608333
0.727778
0.630556
0.675
1.06944
0.763889
0.497222
0.738889
0.733333
0.722222
0.897222
0.822222
0.608333
1.04444
0.663889
0.683333
0.502778
0.852778
0.827778
0.669444
0.605556
0.697222
0.7
0.783333
1.05556
0.561111
0.755556
0.491667
0.608333
0.675
0.458333
1.03611
0.425
0.727778
0.633333
0.725
0.780556
0.541667
0.725
0.791667
0.583333
0.552778
0.691667
0.944444
0.877778
0.533333
0.458333
0.75
0.469444
0.483333
0.6
0.713889
0.691667
0.502778
0.747222
0.677778
0.830556
0.544444
0.519444
1.03056
0.908333
0.741667
0.766667
0.766667
1.02222
0.6
0.8
0.872222
0.652778
0.813889
0.75
0.569444
0.775
0.677778
0.980556
0.716667
0.847222
0.497222
1.08889
0.508333
0.891667
0.561111
0.655556
0.458333
0.516667
0.744444
0.816667
0.541667
0.486111
0.588889
0.783333
0.516667
0.875
0.533333
0.686111
0.644444
0.438889
0.644444
0.705556
0.694444
0.469444
0.816667
0.538889
0.755556
0.644444
0.688889
0.666667
0.686111
0.772222
0.786111
0.758333
0.533333
0.427778
0.955556
0.722222
0.547222
0.636111
0.905556
0.744444
0.641667
0.722222
0.838889
0.766667
0.777778
0.794444
0.661111
1.20278
0.594444
0.530556
0.569444
0.538889
0.619444
0.647222
0.463889
1.23333
0.772222
0.761111
0.569444
0.536111
0.736111
0.736111
0.869444
0.508333
0.527778
0.466667
0.830556
0.480556
0.669444
0.866667
0.616667
0.897222
0.741667
0.786111
0.733333
0.497222
0.580556
0.7
0.536111
0.383333
0.480556
1.01667
0.569444
0.563889
0.494444
0.680556
0.491667
0.675
0.861111
0.508333
0.483333
0.458333
0.805556
0.7
0.7
1.02778
0.575
0.558333
0.766667
0.602778
0.733333
0.741667
0.480556
0.902778
0.513889
0.722222
0.736111
0.605556
0.616667
0.613889
0.733333
0.688889
0.672222
0.558333
0.583333
0.686111
0.594444
0.772222
0.622222
0.472222
0.469444
0.797222
1.04722
0.547222
0.863889
0.477778
0.644444
0.697222
0.761111
0.466667
0.561111
0.658333
0.744444
0.605556
0.941667
0.575
0.761111
0.538889
0.622222
0.666667
0.872222
0.541667
0.508333
0.719444
0.541667
0.783333
0.427778
0.65
0.775
0.680556
0.730556
0.566667
0.605556
0.930556
0.575
0.905556
0.422222
0.925
1.01944
0.652778
0.45
0.563889
0.627778
0.708333
0.611111
0.580556
0.808333
0.647222
0.763889
0.883333
0.608333
0.980556
1.06111
0.880556
0.883333
0.561111
1.20833
0.641667
0.461111
0.636111
0.708333
0.727778
0.502778
1.01389
0.541667
0.433333
0.825
0.580556
0.522222
0.972222
0.755556
0.841667
0.766667
0.713889
0.683333
0.577778
0.647222
0.622222
0.5
0.466667
0.744444
0.630556
0.547222
0.672222
0.666667
0.788889
0.611111
0.427778
0.394444
0.694444
1.09722
0.641667
0.863889
0.452778
0.425
0.638889
0.497222
0.772222
0.761111
0.688889
0.786111
0.697222
0.577778
0.941667
0.702778
0.611111
0.747222
0.480556
0.727778
0.483333
0.763889
0.544444
0.569444
0.836111
0.588889
0.525
0.925
0.469444
0.519444
0.533333
0.513889
1.06667
0.627778
0.625
0.844444
0.680556
0.452778
0.686111
0.825
0.675
0.563889
0.705556
0.788889
0.819444
0.844444
0.575
0.458333
0.902778
0.738889
0.552778
0.691667
0.544444
0.736111
0.655556
0.794444
0.577778
0.580556
0.513889
0.633333
0.702778
0.719444
1.03056
1.03889
0.780556
0.747222
0.675
0.491667
0.997222
0.919444
0.566667
0.597222
0.752778
0.711111
0.647222
0.786111
0.402778
0.438889
0.738889
0.402778
0.813889
0.661111
0.861111
0.469444
0.830556
0.919444
0.605556
0.938889
0.561111
0.508333
0.647222
0.672222
0.527778
0.872222
0.583333
0.591667
1.03056
0.533333
0.519444
0.630556
0.666667
1.33056
1.10556
0.613889
0.816667
0.522222
0.458333
0.497222
1.00278
0.761111
0.813889
0.738889
0.736111
0.511111
0.772222
1.14444
0.522222
0.980556
0.669444
0.516667
0.505556
0.491667
0.627778
0.533333
0.861111
0.680556
0.463889
0.419444
0.611111
0.905556
0.861111
0.808333
0.747222
0.65
0.525
0.575
0.794444
0.941667
0.911111
0.675
0.797222
0.841667
1.26667
0.655556
0.572222
0.725
1.03611
0.602778
0.683333
0.608333
0.922222
0.775
0.677778
0.733333
0.652778
0.436111
0.552778
0.588889
0.5
0.494444
0.705556
0.527778
0.686111
0.661111
0.886111
0.683333
0.483333
0.7
0.6
1.00278
0.758333
0.544444
0.780556
0.658333
0.825
0.45
0.6
0.669444
0.697222
0.777778
0.522222
0.461111
0.713889
0.847222
0.791667
1.02778
0.686111
0.863889
0.797222
0.538889
0.488889
0.611111
0.683333
0.811111
0.675
0.627778
0.683333
0.658333
0.475
0.691667
0.858333
0.513889
1.44722
0.866667
0.966667
0.675
0.511111
0.402778
0.65
0.802778
0.769444
0.455556
0.677778
1.13889
0.508333
0.813889
0.875
0.691667
0.6
0.766667
0.85
0.644444
0.658333
0.813889
0.763889
0.577778
0.891667
0.738889
0.758333
0.733333
0.897222
0.9
0.575
0.772222
0.633333
0.780556
0.497222
0.758333
0.638889
0.55
0.458333
0.463889
0.830556
0.638889
0.819444
0.883333
0.841667
0.566667
0.669444
1.01389
0.475
0.861111
0.494444
0.444444
1.05278
0.716667
0.755556
0.566667
0.738889
0.913889
0.941667
0.902778
0.577778
0.866667
0.869444
0.480556
0.494444
1.06389
0.530556
0.961111
0.722222
0.491667
0.577778
0.847222
0.605556
0.858333
0.791667
0.652778
0.5
0.619444
0.641667
0.630556
0.758333
0.566667
0.594444
0.663889
0.555556
0.675
0.602778
0.655556
1.15556
0.669444
0.419444
0.747222
0.683333
0.475
0.586111
0.658333
0.577778
0.722222
0.580556
0.566667
0.569444
0.541667
0.697222
0.525
0.525
0.363889
0.755556
0.747222
0.666667
0.644444
0.683333
0.747222
0.625
0.536111
0.513889
0.416667
0.852778
0.611111
0.694444
0.75
0.797222
0.630556
0.627778
0.616667
0.819444
1.19167
0.741667
0.738889
0.819444
0.630556
0.652778
0.491667
0.519444
0.644444
0.486111
0.538889
0.658333
0.605556
1.03889
0.8
0.713889
0.466667
0.722222
0.658333
0.727778
0.608333
0.438889
0.758333
0.638889
0.875
0.483333
0.669444
0.75
0.805556
0.647222
0.552778
0.5
0.713889
0.741667
0.783333
0.530556
0.833333
0.863889
0.711111
0.483333
0.511111
0.569444
0.630556
0.508333
0.5
0.719444
0.669444
0.636111
0.561111
0.630556
0.786111
0.752778
0.675
0.663889
0.475
0.9
0.922222
1.09444
0.716667
0.805556
0.511111
0.6
0.747222
0.505556
0.672222
0.530556
0.730556
0.466667
0.872222
0.491667
0.461111
0.433333
0.511111
0.958333
0.75
0.680556
0.544444
1.05833
0.627778
0.947222
0.780556
0.719444
0.730556
0.716667
0.558333
0.791667
0.841667
0.772222
1.05278
0.633333
0.730556
0.802778
0.497222
0.852778
0.536111
0.691667
0.747222
0.825
0.488889
0.525
0.666667
0.552778
0.861111
0.716667
0.577778
0.533333
0.572222
0.702778
0.727778
0.75
0.588889
0.655556
0.763889
0.611111
0.547222
0.9
1.17222
0.863889
0.522222
0.738889
1.16111
0.972222
0.922222
0.622222
0.469444
0.905556
0.833333
0.888889
0.627778
0.677778
0.838889
0.780556
0.633333
1.13333
0.502778
0.708333
0.783333
0.561111
0.466667
0.544444
0.705556
0.611111
0.525
0.386111
0.927778
1.10556
0.786111
0.519444
0.602778
0.747222
0.625
0.872222
0.575
0.744444
0.572222
0.494444
1.16389
0.569444
0.752778
0.65
1.03611
0.969444
0.861111
0.733333
0.788889
0.705556
0.702778
0.547222
0.827778
1.025
0.761111
0.652778
1.06944
0.536111
0.558333
0.897222
0.755556
0.572222
0.488889
0.694444
0.513889
0.675
0.680556
0.691667
0.594444
0.880556
0.644444
0.877778
0.872222
0.5
0.838889
0.552778
0.877778
0.841667
1.14167
0.580556
0.855556
1.39167
0.613889
0.533333
0.780556
0.658333
0.563889
0.419444
0.811111
0.741667
0.519444
0.480556
0.727778
0.855556
0.680556
0.75
0.758333
0.827778
0.625
0.708333
0.661111
0.536111
0.480556
0.886111
0.783333
0.536111
0.961111
1.15833
0.483333
0.838889
0.616667
0.611111
1.01389
0.588889
0.741667
0.736111
0.647222
0.791667
0.647222
0.669444
0.783333
0.738889
0.669444
0.802778
0.622222
0.758333
0.491667
0.702778
0.602778
0.827778
1.04444
0.763889
0.680556
0.505556
0.708333
1.07778
0.658333
0.863889
1.15833
1.23889
0.627778
0.805556
0.830556
1.00556
0.802778
1.03889
0.697222
1.07222
0.488889
0.627778
0.711111
0.755556
0.605556
0.475
0.444444
0.591667
0.494444
0.472222
0.811111
0.666667
0.661111
0.877778
0.597222
0.797222
0.738889
0.622222
0.447222
0.433333
0.488889
0.455556
0.791667
0.483333
0.902778
0.838889
0.683333
0.736111
1.03056
0.811111
0.563889
0.461111
0.747222
0.75
0.836111
0.716667
0.672222
0.519444
0.736111
0.716667
0.780556
0.65
0.586111
0.708333
0.580556
0.544444
0.722222
0.802778
0.833333
0.763889
0.838889
0.633333
0.536111
0.916667
0.861111
0.925
0.830556
0.652778
0.569444
0.677778
0.733333
0.858333
0.555556
0.630556
0.933333
0.563889
0.969444
0.580556
0.791667
0.611111
0.622222
0.805556
0.702778
0.480556
0.486111
0.802778
0.638889
0.502778
0.813889
0.938889
0.558333
0.433333
0.655556
0.875
0.644444
0.927778
0.938889
0.894444
0.852778
0.775
0.852778
0.861111
0.644444
0.608333
0.713889
0.852778
0.775
0.680556
0.797222
0.725
0.611111
0.688889
0.661111
0.469444
0.747222
0.816667
0.736111
0.716667
0.791667
0.880556
0.694444
0.480556
0.7
0.627778
0.669444
0.733333
0.775
0.802778
0.511111
0.675
0.894444
0.75
0.716667
0.680556
0.5
0.594444
0.625
0.858333
0.613889
0.705556
0.886111
0.691667
0.472222
0.916667
1.16111
0.8
0.852778
0.594444
0.641667
0.591667
0.686111
1.06111
0.733333
0.552778
0.716667
0.680556
0.613889
1.01111
1.21389
0.716667
0.808333
1
0.638889
0.697222
0.908333
1
0.922222
0.747222
0.802778
0.736111
0.886111
0.452778
0.569444
0.622222
0.575
0.577778
0.894444
0.716667
0.497222
0.669444
0.991667
0.733333
0.741667
0.766667
1.04167
0.777778
0.822222
0.761111
0.527778
0.894444
0.888889
0.830556
0.983333
0.686111
0.641667
0.616667
0.513889
0.825
0.725
0.861111
1.07778
0.727778
0.675
0.638889
0.611111
0.497222
0.583333
0.897222
0.588889
1.10278
0.75
0.816667
0.719444
0.622222
0.611111
0.736111
0.777778
0.608333
0.569444
0.636111
1.06944
0.455556
0.836111
0.791667
0.788889
0.938889
0.716667
0.755556
0.947222
0.597222
0.455556
0.722222
0.627778
0.425
0.611111
0.794444
0.744444
0.5
0.605556
0.505556
0.902778
0.819444
0.75
0.672222
0.488889
0.586111
0.761111
0.661111
0.777778
1.275
0.791667
0.791667
0.672222
0.761111
0.452778
0.95
0.9
0.663889
0.555556
0.608333
1.07778
0.522222
0.916667
0.763889
0.508333
0.936111
0.658333
0.944444
0.761111
0.766667
0.758333
0.65
0.733333
0.802778
0.791667
0.688889
0.794444
0.641667
0.502778
0.658333
0.955556
0.833333
0.916667
0.838889
0.986111
0.683333
0.8
0.708333
0.697222
0.752778
0.691667
0.997222
0.508333
0.988889
0.888889
0.891667
0.819444
0.738889
0.694444
0.797222
0.588889
0.541667
0.669444
0.616667
0.583333
0.916667
0.8
0.913889
0.855556
0.633333
1.08611
0.791667
0.694444
0.722222
0.608333
1.2
0.563889
0.805556
0.666667
0.736111
0.741667
0.663889
0.819444
0.597222
1.10833
0.516667
0.761111
0.627778
0.877778
0.652778
0.661111
0.683333
0.611111
0.486111
0.916667
0.991667
1.23056
0.755556
0.661111
0.463889
0.936111
0.752778
0.747222
0.880556
1.18611
0.816667
0.619444
0.472222
0.511111
0.686111
0.727778
0.555556
0.838889
1.54167
0.761111
0.683333
0.808333
0.625
0.611111
0.725
0.441667
0.880556
0.486111
0.777778
0.916667
0.466667
0.658333
0.719444
0.747222
0.711111
0.702778
0.713889
0.686111
0.469444
0.597222
0.477778
0.775
0.738889
0.677778
0.638889
0.636111
0.619444
0.477778
0.736111
0.513889
0.488889
0.655556
0.686111
0.811111
0.838889
0.469444
0.997222
0.675
0.516667
0.641667
0.544444
0.441667
0.627778
0.608333
0.530556
0.844444
0.708333
0.494444
0.391667
0.444444
0.680556
0.461111
0.511111
0.633333
0.525
0.594444
0.619444
0.419444
0.947222
0.786111
0.786111
0.727778
0.591667
0.597222
0.877778
0.847222
0.722222
0.669444
0.863889
0.866667
0.786111
0.488889
0.575
0.797222
0.655556
0.766667
0.516667
0.477778
0.658333
0.775
0.652778
0.627778
0.652778
0.661111
0.508333
0.566667
0.741667
0.466667
0.686111
0.697222
0.797222
0.711111
0.586111
0.988889
0.716667
0.697222
0.558333
0.863889
0.65
0.788889
1.00833
0.747222
0.730556
0.558333
0.452778
0.469444
0.669444
0.763889
0.913889
0.488889
0.652778
0.7
0.733333
0.572222
0.825
0.833333
0.505556
0.516667
0.808333
0.730556
0.594444
0.911111
0.763889
0.455556
0.752778
0.536111
0.841667
0.519444
0.619444
0.627778
0.544444
0.477778
0.5
0.922222
1.06111
0.797222
0.841667
0.544444
0.866667
0.766667
0.672222
0.686111
0.477778
0.802778
0.7
0.705556
0.930556
0.677778
0.702778
0.652778
0.552778
0.575
0.769444
0.922222
0.677778
0.702778
0.683333
0.430556
0.558333
0.802778
0.875
0.8
0.625
0.580556
0.547222
0.786111
0.588889
0.913889
0.719444
0.85
1.16111
0.602778
0.891667
1.15556
0.719444
0.497222
0.780556
0.694444
0.480556
0.866667
0.997222
0.877778
0.822222
1.18056
0.838889
0.669444
0.586111
0.627778
0.894444
0.752778
0.944444
0.619444
1.2
0.791667
0.455556
0.830556
0.761111
0.638889
0.508333
0.7
0.908333
0.822222
1.5
0.644444
0.827778
0.497222
1.05
0.733333
0.788889
1.07778
0.741667
0.669444
0.730556
0.716667
0.533333
0.483333
0.372222
0.85
0.852778
0.486111
0.572222
0.480556
0.65
0.852778
0.994444
1.09167
1
0.538889
0.719444
0.713889
1.05556
0.811111
0.827778
0.780556
0.65
1.03056
0.838889
0.811111
0.394444
0.938889
0.9
1.20556
1.03056
0.752778
0.919444
0.758333
0.436111
0.777778
0.705556
0.763889
0.672222
1.2
0.716667
0.488889
0.630556
0.566667
0.738889
0.755556
0.855556
0.727778
0.472222
0.872222
0.980556
0.65
0.661111
0.919444
0.875
0.738889
0.55
0.519444
0.705556
0.508333
0.961111
1.06944
0.919444
0.652778
0.661111
0.630556
0.769444
0.644444
0.694444
0.552778
0.908333
0.791667
0.786111
0.780556
0.602778
0.805556
0.841667
0.644444
0.555556
1.34722
0.905556
0.888889
0.722222
0.616667
0.658333
0.588889
0.638889
0.772222
0.544444
0.686111
0.5
1.34167
0.661111
1.07222
0.905556
0.822222
0.505556
0.772222
0.730556
0.566667
0.847222
0.752778
1.15278
0.694444
0.497222
0.722222
0.591667
0.686111
0.705556
0.616667
0.786111
0.483333
0.716667
0.697222
0.766667
0.911111
0.755556
0.986111
0.841667
0.686111
0.544444
0.569444
0.761111
0.741667
0.558333
0.927778
0.625
0.572222
0.55
0.533333
0.627778
0.625
0.719444
0.608333
1.2
0.852778
0.580556
0.4
0.994444
1.275
0.686111
0.688889
0.875
1.29722
0.572222
0.555556
0.661111
0.841667
0.558333
0.516667
0.833333
0.577778
0.469444
0.786111
0.491667
0.433333
1
0.505556
0.855556
0.966667
0.672222
0.433333
0.761111
0.738889
0.625
1.04722
0.858333
1.21111
0.805556
0.666667
0.469444
0.55
0.755556
1.19167
0.680556
0.752778
0.7
0.661111
1.09722
0.708333
0.811111
1.06389
0.536111
1.06667
1.14444
0.491667
0.794444
0.655556
0.747222
0.655556
0.805556
0.697222
0.752778
0.741667
0.788889
0.772222
0.583333
0.919444
0.761111
0.752778
0.491667
0.861111
0.413889
0.597222
1.05556
0.536111
0.833333
0.8
0.613889
0.733333
1.08611
1.58056
0.586111
0.472222
1.04167
0.769444
0.769444
1.03056
0.741667
0.822222
0.541667
0.944444
0.736111
0.733333
1.04444
0.786111
0.722222
0.616667
0.730556
0.927778
0.491667
0.711111
1.04722
0.786111
0.655556
0.6
0.863889
0.775
0.755556
0.725
0.613889
0.502778
0.586111
0.719444
0.736111
0.641667
1.08611
0.758333
0.486111
0.722222
1.26389
0.519444
0.872222
0.591667
0.755556
0.891667
