# Supplementary material for: Model-Based Quantification of Left Ventricular Diastolic Function in Critically Ill Patients with Atrial Fibrillation from Routine Data: A Feasibility Study
Source: Comput Math Methods Med. 2019 May 16;2019:9682138. doi: 10.1155/2019/9682138 (PMC6541946; doi:10.1155/2019/9682138)
Supplement: Supplementary Materials — Online Supplement Expanded Methods and Results: this document provides further details on methodological considerations and details about the model employed. Furthermore, the Results section includes figures of the entire cohort corresponding to those displayed in the manuscript for a selection of patients. Online Supplement Code: this is the product of the research and enables the reader to verify results and potentially apply the methodology to their data. We have a strong commitment to open sourcing the analysis code to promote transparency and reproducibility and thus further future research in this area. This supplement provides the complete analysis code and processed data for the research presented within this manuscript. Within the ZIP folder, the file “Readme.md” provides instructions for building and running the code. If additional questions or issues arise with regard to usage of the code, do not hesitate to contact the authors. [file 9682138.f1.zip › CodeOnlineSupplement_CMMM_2711432/DiastolicPaper_OnlineSupplement/data/mgh032.csv/pps.txt]

76.567
72.189
53.562
85.322
88.154
89.871
43.262
58.627
76.395
83.948
71.588
68.498
68.24
77.596
103.091
61.459
55.794
91.245
70.729
86.352
46.781
56.738
94.85
64.12
58.541
88.498
70.729
82.489
77.854
76.481
49.27
85.751
62.575
72.103
91.073
37.253
50.988
51.073
80.772
86.61
56.481
90.987
67.296
59.228
92.103
74.85
78.455
89.442
80.086
73.047
70.987
85.751
51.073
55.193
85.408
81.802
55.88
55.365
54.507
83.176
86.953
61.116
68.755
84.292
87.296
85.408
61.116
57.425
58.284
92.189
54.592
93.906
71.588
52.446
69.442
64.292
68.669
86.867
93.905
73.734
43.519
50.815
82.919
80.772
78.112
63.605
95.193
62.489
77.682
92.447
81.545
72.532
80
95.794
68.412
86.781
48.67
63.605
99.228
50.214
78.97
95.365
65.494
65.494
62.832
96.653
68.841
67.039
79.829
92.275
62.832
93.047
77.683
80.686
55.622
87.725
95.279
89.957
83.691
82.832
60.687
61.03
55.108
90.987
86.953
66.266
84.807
88.241
82.575
68.069
77.082
50.043
48.584
65.751
100.687
77.682
85.236
68.154
51.245
61.288
98.885
87.125
88.326
78.798
81.201
85.15
42.489
55.708
61.202
69.872
61.459
104.463
78.455
52.532
58.112
64.206
98.798
78.627
53.819
80.086
86.352
38.884
58.197
98.884
79.227
59.657
88.24
46.181
76.824
67.21
94.678
81.115
69.271
90.644
74.592
83.52
81.716
59.485
56.223
71.588
57.94
61.374
48.412
61.202
83.519
99.656
71.588
96.309
57.854
73.991
78.541
51.588
63.52
92.789
61.202
54.678
76.223
80.859
70.472
71.759
89.871
91.502
60.172
81.631
86.266
84.979
53.133
50.901
58.97
90.214
67.382
92.103
66.953
66.524
49.785
85.151
81.202
50.729
60.687
83.262
76.48
95.107
83.176
84.12
43.948
57.596
96.481
54.592
62.919
67.725
95.88
70.644
75.279
84.549
86.867
73.391
47.64
83.863
85.322
87.382
46.524
70.129
91.244
83.262
63.776
83.605
68.24
89.786
65.837
55.537
67.21
65.751
101.116
60.944
63.605
89.614
52.274
64.549
71.245
76.996
103.948
52.79
91.931
86.267
84.979
51.073
54.764
92.188
80.085
80.601
85.923
53.992
85.579
85.064
78.97
66.953
60.6
57.94
75.108
85.666
64.292
75.88
60.515
96.738
86.095
90.215
93.905
50.729
85.236
45.322
65.236
98.884
94.077
74.506
66.867
58.454
98.627
49.184
60.172
97.081
85.665
86.18
75.794
85.064
63.605
59.399
99.914
44.12
57.511
100.772
73.476
72.274
57.939
70.129
99.742
53.991
91.674
85.236
93.304
53.905
65.923
63.863
58.283
56.996
74.249
101.116
58.369
84.807
67.382
76.824
52.189
63.949
97.511
86.953
76.566
66.953
63.434
87.639
59.571
84.035
91.502
72.017
53.134
75.537
65.579
96.395
89.785
74.248
86.695
75.451
70.301
88.327
75.194
64.807
89.099
71.76
65.922
82.918
91.674
88.755
72.962
45.922
58.284
96.309
80.429
65.407
82.661
96.138
50.73
55.794
56.481
58.197
71.674
106.351
87.124
61.03
91.159
56.738
95.965
86.953
76.48
88.069
56.138
54.85
56.824
93.649
79.914
85.494
46.781
57.425
63.949
88.841
80.859
62.403
86.352
82.146
89.098
68.669
55.193
81.545
50.987
75.279
99.657
72.189
76.48
87.038
63.09
83.09
72.275
63.005
83.776
71.159
60.086
86.953
84.463
94.678
87.554
54.506
83.348
63.777
99.399
65.151
76.137
82.747
80.944
74.078
93.305
66.438
53.305
63.863
90.387
94.077
71.931
53.477
67.124
61.717
101.202
89.528
93.648
46.437
68.583
96.138
70.301
52.103
81.802
90.729
64.893
50.472
73.134
105.064
82.747
78.798
85.665
80
66.094
59.914
58.627
101.545
55.107
65.922
88.24
86.18
79.228
81.202
59.399
97.597
86.095
85.751
69.786
87.125
86.953
66.953
95.622
55.794
93.734
82.833
56.824
85.579
85.923
81.374
93.219
64.463
92.103
74.249
81.03
54.85
78.541
52.618
80.171
98.112
53.391
61.03
99.485
92.36
54.764
83.262
71.245
96.995
83.777
67.897
76.909
75.021
96.995
86.438
69.442
93.477
86.438
76.051
73.391
66.524
94.764
88.755
80.086
92.875
81.459
86.781
45.322
68.841
59.742
99.399
65.322
58.455
67.125
95.365
52.017
66.18
106.094
85.15
63.691
83.949
82.661
61.03
86.781
80.429
60.944
98.197
44.721
66.867
99.399
61.546
93.905
62.317
97.339
67.897
83.519
93.477
58.455
91.846
66.952
85.064
84.807
89.442
79.914
72.704
85.923
85.837
65.236
96.653
59.399
95.279
59.828
91.932
48.584
57.081
68.669
105.321
79.914
89.013
59.141
65.665
101.287
78.712
79.142
60.343
86.095
67.639
100.429
82.06
90.043
56.567
57.425
96.309
75.021
91.073
87.296
80.258
82.232
64.12
78.369
89.699
70.558
62.747
59.485
98.026
70.129
103.605
83.52
56.224
51.073
63.691
66.266
103.434
65.065
99.657
92.189
62.575
94.163
94.593
81.03
90.729
66.008
95.794
56.653
63.519
101.373
66.352
63.09
87.553
96.91
59.656
95.022
52.275
90.043
66.266
97.94
65.494
54.249
70.816
107.467
68.67
86.524
51.33
66.438
95.365
48.326
72.017
100.344
79.313
95.193
69.013
89.614
87.21
59.829
50.129
62.661
78.198
100.773
77.339
100.343
86.094
73.906
91.76
59.313
71.159
99.485
79.742
72.447
96.48
54.506
71.073
102.489
60.858
67.038
91.417
96.91
57.425
90.643
99.142
60.171
65.236
88.755
103.262
85.408
80.515
90.386
51.931
60.944
104.892
74.077
86.438
92.103
41.717
60.515
71.76
95.279
93.648
84.292
55.107
95.622
73.305
97.081
52.189
58.283
97.768
85.665
53.82
76.309
81.459
100.429
90.558
90.043
56.395
66.782
81.803
54.935
76.566
89.957
96.824
64.893
95.794
63.262
93.906
93.82
86.523
87.725
72.704
95.536
57.253
94.249
87.983
59.742
93.391
83.605
66.695
81.717
90.73
85.751
53.047
56.309
71.674
114.077
87.639
86.266
64.463
70.043
106.953
55.108
65.837
97.854
70.987
79.141
106.867
88.584
81.545
86.867
59.829
60.6
58.197
87.811
87.382
82.747
98.713
90.558
82.489
83.004
92.532
61.888
96.395
88.241
59.056
89.356
68.67
68.155
97.253
59.829
69.613
86.524
104.464
92.189
58.626
99.228
61.975
87.382
87.124
94.506
57.253
98.54
89.099
86.781
69.27
69.871
70.73
79.485
106.094
79.399
56.996
98.283
62.661
93.563
76.824
92.618
57.253
57.081
92.704
83.262
74.764
95.451
92.446
86.61
76.395
80.515
84.377
54.42
69.614
73.648
73.047
102.747
55.88
90.644
91.845
90.902
87.726
85.837
83.348
96.48
57.596
91.244
87.726
60.687
68.068
89.013
63.691
107.211
65.064
105.751
68.927
95.364
94.42
85.665
82.317
83.862
87.125
89.442
75.622
91.245
43.948
59.056
98.455
73.476
98.798
94.077
66.61
69.527
103.348
94.077
89.098
80.859
92.103
70.815
65.494
92.103
98.284
84.635
68.498
90.215
86.181
97.168
69.528
93.305
61.717
89.185
96.224
96.223
73.047
79.571
85.322
75.623
63.863
98.112
95.708
87.125
90.043
67.039
97.253
84.892
71.245
58.111
68.155
100
100
78.799
68.326
58.455
93.562
104.892
65.58
95.278
82.317
90.129
85.837
72.189
91.159
88.412
70.73
85.494
88.841
59.828
101.03
85.837
74.678
68.841
96.738
53.562
76.91
101.888
57.854
66.18
70.815
106.009
100.858
86.352
60.086
81.974
95.966
53.391
62.404
62.747
74.421
67.983
101.201
78.97
102.146
66.438
93.734
61.202
98.455
90.214
53.562
89.357
71.416
70.472
102.833
66.095
72.446
99.657
60.344
103.176
70.902
96.91
88.241
69.356
91.416
76.824
80.258
75.107
91.417
73.047
69.528
67.038
95.022
73.648
109.357
96.309
89.785
71.588
81.201
68.927
95.708
78.026
60.429
65.321
98.798
66.524
102.832
84.463
99.056
89.957
87.382
88.068
81.116
89.27
83.176
58.541
59.056
68.154
108.842
91.931
93.562
89.099
86.352
86.524
95.107
86.781
73.648
72.189
106.352
92.36
75.107
63.605
105.322
68.584
57.082
72.532
108.584
102.232
68.498
83.434
57.94
77.682
105.923
56.567
71.846
101.975
70.901
56.137
75.279
80.687
103.347
70.129
94.764
87.124
86.008
91.759
82.919
79.056
90.472
60.172
101.888
70.301
85.751
64.464
53.905
70.472
106.352
94.85
82.404
93.562
58.885
100.601
96.395
53.648
64.635
106.524
61.03
88.24
90.73
87.554
68.154
110.129
70.3
59.313
99.743
52.789
71.588
109.7
72.446
98.798
71.159
72.103
95.108
100.343
55.88
95.879
75.108
93.477
60.429
95.194
86.352
88.155
91.674
58.799
96.567
64.12
70.043
103.519
90.558
91.33
63.777
69.099
77.082
102.489
81.716
91.331
67.296
94.506
77.082
91.331
46.266
60.687
58.112
61.202
103.691
66.523
96.137
88.498
67.124
94.764
64.206
92.361
77.425
62.918
101.202
72.704
67.983
99.056
92.103
44.12
62.661
97.768
67.211
70.729
62.747
59.055
69.7
113.305
68.412
66.61
101.288
82.403
53.562
85.493
59.142
90.987
61.974
104.464
90.472
84.378
91.588
60.944
85.408
85.922
63.691
96.652
55.451
100.429
79.828
94.936
83.348
69.786
95.451
83.176
79.056
97.682
77.768
86.867
84.292
83.691
82.318
95.194
89.7
83.09
89.785
94.592
65.58
51.759
67.124
105.408
68.412
61.116
82.317
69.013
69.184
78.626
122.146
88.928
88.755
85.494
89.356
90.129
88.841
85.666
83.519
86.695
54.421
96.223
63.863
97.253
64.549
67.039
95.536
76.395
71.845
104.292
58.369
96.738
99.571
71.159
90.73
89.786
71.33
61.545
69.7
106.18
78.369
61.545
101.202
67.897
101.202
84.979
84.721
76.051
79.485
95.794
92.018
82.318
96.653
58.369
82.747
100
68.67
57.167
64.12
68.841
60.601
75.537
113.133
63.691
99.314
80.086
100.172
95.537
86.094
54.764
62.317
71.931
81.116
104.378
92.361
79.314
74.163
65.237
106.867
93.82
85.236
98.197
81.03
89.099
58.283
72.961
107.725
78.798
67.467
65.322
71.845
83.777
80.344
101.888
96.309
64.55
70.643
77.768
110.815
90.129
88.669
56.309
99.227
84.635
74.592
101.802
85.58
90.301
87.296
65.665
98.97
83.862
71.159
98.369
94.85
52.961
86.781
81.459
101.202
80.772
61.116
95.364
89.271
70.644
89.528
82.833
70.129
72.361
110.043
66.352
92.103
88.068
56.738
96.91
61.374
69.185
100.687
73.992
92.704
64.807
58.541
67.897
107.639
104.807
89.184
67.725
93.648
53.048
53.906
67.64
109.356
80
73.906
100.258
85.579
93.734
80.258
97.597
60.429
106.181
87.21
89.099
66.523
78.712
90.386
62.318
73.391
107.554
93.734
56.309
84.12
101.975
96.137
89.442
54.421
66.352
101.288
97.34
97.339
88.241
99.743
89.871
78.369
100.687
89.442
64.549
77.254
112.618
79.829
96.996
80.601
100.687
73.39
106.18
91.502
76.652
93.733
92.789
97.082
101.889
85.064
65.837
110.987
80.858
94.421
91.674
71.931
56.051
81.545
89.957
82.317
105.837
96.652
83.176
72.618
107.982
68.927
98.97
100.773
73.562
85.58
67.039
113.305
50.729
77.682
110.473
68.927
104.121
85.408
98.627
67.811
106.609
78.798
57.081
83.176
110.987
54.249
92.275
96.652
98.626
76.051
87.21
91.331
102.833
90.472
92.275
53.905
74.334
58.112
105.751
109.528
56.739
104.892
96.309
93.648
76.738
53.905
63.433
109.871
87.554
99.742
103.948
68.326
62.403
104.378
71.932
114.421
90.73
85.493
93.82
100.601
79.056
86.953
109.185
69.871
100.172
52.103
61.974
103.691
93.134
95.108
57.511
80.515
111.503
94.592
96.395
86.695
98.798
93.305
83.949
68.841
102.489
100
90.901
97.511
99.742
65.322
92.703
52.36
70.558
101.373
54.42
80.086
87.983
119.228
106.781
89.528
85.064
93.991
65.923
91.416
108.927
75.879
95.021
81.717
104.034
82.318
97.511
72.189
110.729
85.236
65.752
81.03
107.038
71.158
72.447
101.374
100.258
76.481
54.249
74.764
110.301
68.412
119.828
72.103
101.974
88.068
85.236
102.06
63.777
79.656
80.085
71.416
78.713
117.339
96.137
97.167
91.76
99.914
87.983
58.712
66.781
104.378
99.485
77.769
107.725
86.61
93.648
93.563
104.206
92.103
77.511
93.562
89.185
79.142
109.099
97.081
88.498
67.21
107.553
59.142
102.232
73.133
117.339
80.686
94.078
78.026
55.708
60.086
74.849
113.133
69.356
78.197
102.146
87.468
72.618
119.227
77.425
75.107
70.644
71.76
69.528
82.832
123.519
78.885
81.889
83.52
108.584
54.764
76.481
98.369
87.468
98.541
100.515
74.249
99.828
80.086
75.623
100
51.845
65.236
105.579
84.721
58.284
74.936
58.97
85.236
100.086
109.185
74.249
76.052
99.829
61.717
72.79
99.313
115.279
86.953
65.837
100.085
63.433
91.073
103.777
98.455
96.051
92.36
90.73
69.184
99.656
53.82
68.24
73.905
110.472
84.292
99.571
92.618
101.202
92.961
54.077
74.421
108.584
88.756
98.455
95.451
97.51
85.408
64.978
86.008
112.876
67.982
106.18
72.961
103.777
62.49
70.128
110.043
92.447
86.781
76.481
107.468
70.815
93.906
67.297
104.12
97.94
66.61
83.863
67.811
111.588
74.078
82.317
115.021
61.545
109.785
58.884
90.387
105.064
53.304
75.108
110.901
92.618
98.798
78.026
101.716
88.584
85.408
68.412
105.751
55.365
75.88
118.025
82.747
108.841
61.888
97.339
98.884
73.047
106.523
99.571
80
62.575
90.902
97.597
87.468
98.455
96.652
98.969
92.447
66.953
107.897
98.197
53.906
88.412
112.361
67.125
89.957
102.317
84.893
101.373
62.403
97.339
65.751
108.498
85.064
80.858
106.523
86.352
95.536
92.017
95.708
100.773
69.185
114.85
69.528
59.914
95.451
99.399
109.872
70.129
55.966
80.773
86.953
93.992
104.463
96.395
96.652
87.296
76.223
112.789
78.455
85.837
105.15
73.133
110.987
96.224
58.541
63.949
80.086
117.081
98.283
100.944
91.073
69.442
97.082
48.67
71.759
76.052
76.738
112.275
92.275
63.777
81.03
108.412
103.176
84.979
68.927
106.61
94.506
59.399
78.198
110.815
74.163
97.339
84.806
75.879
103.09
81.03
102.403
101.545
63.605
84.55
99.485
65.752
76.91
109.785
83.863
88.412
115.45
80.258
68.584
97.425
96.138
76.052
110.043
88.927
56.739
77.682
119.485
56.223
72.961
116.824
74.163
107.038
60
100.344
101.802
99.228
89.356
97.682
76.909
85.236
67.726
105.494
95.107
53.133
78.283
120.515
75.966
101.116
90.815
83.605
79.743
106.867
76.996
71.932
109.614
110.043
62.489
74.507
85.322
103.949
91.76
101.288
99.228
75.107
98.798
99.142
66.781
88.068
93.219
99.399
69.614
101.03
64.549
77.854
116.395
87.726
107.382
73.734
103.262
100.429
96.91
88.498
90.129
73.734
105.751
100
82.919
69.614
113.648
103.949
81.116
112.532
86.953
91.416
95.193
85.322
107.125
101.287
102.49
71.159
95.193
109.442
100.687
70.3
102.404
92.876
83.949
100.773
79.829
65.58
106.352
64.464
114.163
72.446
117.769
94.335
59.142
68.497
114.593
96.481
69.614
111.416
86.094
88.67
85.836
106.094
88.927
56.566
92.79
115.623
57.597
100
104.636
66.009
75.108
90.73
100.944
103.863
105.493
