# Supplementary material for: Model-Based Quantification of Left Ventricular Diastolic Function in Critically Ill Patients with Atrial Fibrillation from Routine Data: A Feasibility Study
Source: Comput Math Methods Med. 2019 May 16;2019:9682138. doi: 10.1155/2019/9682138 (PMC6541946; doi:10.1155/2019/9682138)
Supplement: Supplementary Materials — Online Supplement Expanded Methods and Results: this document provides further details on methodological considerations and details about the model employed. Furthermore, the Results section includes figures of the entire cohort corresponding to those displayed in the manuscript for a selection of patients. Online Supplement Code: this is the product of the research and enables the reader to verify results and potentially apply the methodology to their data. We have a strong commitment to open sourcing the analysis code to promote transparency and reproducibility and thus further future research in this area. This supplement provides the complete analysis code and processed data for the research presented within this manuscript. Within the ZIP folder, the file “Readme.md” provides instructions for building and running the code. If additional questions or issues arise with regard to usage of the code, do not hesitate to contact the authors. [file 9682138.f1.zip › CodeOnlineSupplement_CMMM_2711432/DiastolicPaper_OnlineSupplement/data/mgh032.csv/rrs.txt]

0.827778
0.763889
0.583333
0.741667
0.875
1
0.533333
0.591667
0.697222
0.783333
0.688889
0.622222
0.611111
0.619444
1.08611
0.680556
0.541667
0.844444
0.702778
0.863889
0.552778
0.522222
0.85
0.694444
0.577778
0.833333
0.725
0.847222
0.836111
0.822222
0.536111
0.813889
0.680556
0.672222
1.00833
0.519444
0.533333
0.525
0.672222
0.816667
0.569444
0.825
0.694444
0.575
0.844444
0.752778
0.761111
0.927778
0.880556
0.783333
0.725
0.919444
0.622222
0.572222
0.772222
0.813889
0.616667
0.566667
0.541667
0.680556
0.805556
0.611111
0.633333
0.75
0.858333
0.922222
0.641667
0.580556
0.555556
0.694444
0.513889
0.794444
0.697222
0.55
0.616667
0.594444
0.611111
0.738889
0.925
0.772222
0.536111
0.527778
0.702778
0.802778
0.772222
0.552778
0.863889
0.669444
0.694444
0.902778
0.797222
0.747222
0.652778
0.936111
0.741667
0.780556
0.563889
0.544444
1.00833
0.6
0.686111
1.13056
0.716667
0.655556
0.586111
0.933333
0.719444
0.658333
0.716667
1.05278
0.597222
0.916667
0.769444
0.833333
0.583333
0.866667
0.783333
0.925
0.975
0.958333
0.708333
0.663889
0.558333
0.85
0.947222
0.691667
0.866667
0.966667
0.922222
0.733333
0.641667
0.525
0.513889
0.538889
0.811111
0.755556
0.830556
0.697222
0.563889
0.55
0.852778
0.888889
0.994444
0.85
0.816667
0.986111
0.577778
0.577778
0.594444
0.636111
0.525
1.03056
0.830556
0.597222
0.583333
0.561111
0.955556
0.811111
0.583333
0.730556
0.872222
0.527778
0.525
0.911111
0.836111
0.608333
0.877778
0.533333
0.683333
0.616667
0.947222
0.852778
0.641667
0.963889
0.816667
0.897222
0.938889
0.691667
0.611111
0.680556
0.597222
0.577778
0.508333
0.530556
0.641667
0.888889
0.644444
0.933333
0.636111
0.677778
0.725
0.563889
0.566667
0.772222
0.622222
0.541667
0.625
0.694444
0.647222
0.636111
0.788889
0.947222
0.619444
0.766667
0.905556
0.980556
0.641667
0.566667
0.566667
0.797222
0.644444
0.916667
0.705556
0.663889
0.538889
0.716667
0.75
0.563889
0.575
0.702778
0.675
0.927778
0.880556
0.905556
0.561111
0.530556
0.902778
0.622222
0.605556
0.611111
0.919444
0.727778
0.736111
0.85
0.966667
0.788889
0.522222
0.752778
0.852778
0.916667
0.558333
0.636111
0.816667
0.802778
0.633333
0.755556
0.652778
0.819444
0.663889
0.566667
0.588889
0.555556
0.819444
0.625
0.572222
0.738889
0.555556
0.552778
0.594444
0.586111
0.930556
0.541667
0.819444
0.877778
0.927778
0.608333
0.533333
0.841667
0.822222
0.836111
0.972222
0.608333
0.836111
0.919444
0.858333
0.719444
0.638889
0.594444
0.666667
0.769444
0.638889
0.672222
0.555556
0.8
0.819444
0.827778
1.1
0.552778
0.780556
0.541667
0.566667
0.861111
1.09444
0.786111
0.683333
0.536111
0.997222
0.597222
0.558333
0.886111
0.863889
0.908333
0.791667
0.888889
0.683333
0.544444
1.01389
0.569444
0.516667
0.9
0.733333
0.675
0.580556
0.575
0.894444
0.55
0.802778
0.788889
1.08056
0.638889
0.647222
0.622222
0.572222
0.544444
0.586111
0.891667
0.613889
0.733333
0.655556
0.697222
0.563889
0.555556
0.827778
0.872222
0.763889
0.669444
0.608333
0.788889
0.602778
0.738889
0.905556
0.722222
0.558333
0.666667
0.602778
0.866667
0.975
0.752778
0.913889
0.791667
0.691667
0.902778
0.777778
0.658333
0.858333
0.713889
0.652778
0.761111
0.936111
0.975
0.763889
0.547222
0.533333
0.813889
0.766667
0.644444
0.713889
1
0.588889
0.55
0.544444
0.536111
0.561111
0.922222
0.891667
0.6
0.866667
0.544444
0.911111
0.941667
0.791667
0.991667
0.655556
0.583333
0.544444
0.805556
0.786111
0.847222
0.566667
0.558333
0.577778
0.727778
0.738889
0.602778
0.744444
0.766667
0.858333
0.686111
0.575
0.713889
0.566667
0.613889
0.963889
0.736111
0.730556
0.866667
0.655556
0.769444
0.7
0.622222
0.730556
0.666667
0.572222
0.722222
0.752778
0.938889
0.919444
0.586111
0.736111
0.575
0.925
0.672222
0.688889
0.75
0.744444
0.65
0.858333
0.680556
0.561111
0.572222
0.736111
0.908333
0.705556
0.563889
0.591667
0.533333
0.816667
0.875
1.06944
0.547222
0.602778
0.922222
0.725
0.555556
0.7
0.861111
0.661111
0.538889
0.580556
0.994444
0.830556
0.766667
0.838889
0.777778
0.669444
0.605556
0.519444
0.902778
0.619444
0.605556
0.763889
0.819444
0.772222
0.786111
0.558333
0.941667
0.894444
0.894444
0.716667
0.891667
0.952778
0.652778
1.075
0.572222
0.911111
0.838889
0.583333
0.758333
0.797222
0.711111
0.927778
0.636111
0.891667
0.747222
0.780556
0.588889
0.683333
0.552778
0.638889
0.891667
0.591667
0.536111
0.816667
0.933333
0.569444
0.711111
0.636111
0.883333
0.816667
0.672222
0.697222
0.65
0.927778
0.872222
0.652778
0.911111
0.875
0.744444
0.713889
0.619444
0.877778
0.916667
0.758333
1.00833
0.844444
0.919444
0.541667
0.611111
0.544444
0.805556
0.641667
0.555556
0.572222
0.755556
0.563889
0.536111
0.869444
0.816667
0.625
0.727778
0.758333
0.588889
0.736111
0.730556
0.561111
0.833333
0.525
0.563889
0.825
0.597222
0.802778
0.586111
0.855556
0.672222
0.736111
0.927778
0.586111
0.811111
0.655556
0.75
0.783333
0.888889
0.805556
0.716667
0.825
0.863889
0.611111
0.988889
0.588889
0.919444
0.605556
0.827778
0.547222
0.536111
0.555556
0.891667
0.775
0.855556
0.625
0.563889
0.925
0.766667
0.736111
0.594444
0.727778
0.597222
0.897222
0.766667
0.894444
0.630556
0.533333
0.819444
0.7
0.863889
0.894444
0.808333
0.827778
0.666667
0.730556
0.869444
0.7
0.630556
0.55
0.838889
0.613889
1.14444
0.888889
0.619444
0.536111
0.566667
0.55
0.822222
0.597222
0.872222
0.897222
0.597222
0.847222
1.01944
0.805556
0.977778
0.630556
1
0.630556
0.555556
0.941667
0.661111
0.588889
0.702778
0.913889
0.583333
0.838889
0.527778
0.738889
0.597222
0.858333
0.663889
0.552778
0.555556
1.04167
0.708333
0.822222
0.566667
0.583333
0.838889
0.563889
0.6
0.925
0.733333
1.03889
0.688889
0.905556
0.95
0.655556
0.536111
0.561111
0.611111
0.875
0.683333
1.07222
0.911111
0.719444
0.952778
0.647222
0.611111
0.938889
0.766667
0.663889
0.883333
0.583333
0.580556
0.866667
0.625
0.586111
0.727778
0.875
0.558333
0.713889
0.952778
0.625
0.583333
0.688889
1.04444
0.85
0.766667
0.916667
0.597222
0.519444
0.975
0.738889
0.813889
0.986111
0.525
0.555556
0.6
0.775
0.894444
0.811111
0.536111
0.816667
0.666667
0.941667
0.6
0.527778
0.794444
0.791667
0.569444
0.630556
0.663889
0.897222
0.891667
0.919444
0.619444
0.619444
0.705556
0.563889
0.625
0.738889
0.913889
0.605556
0.858333
0.597222
0.813889
0.930556
0.869444
0.905556
0.686111
1.025
0.583333
0.872222
0.877778
0.586111
0.822222
0.786111
0.641667
0.7
0.8
0.783333
0.566667
0.533333
0.536111
1.01389
0.866667
0.836111
0.641667
0.561111
1.13056
0.625
0.577778
0.852778
0.675
0.591667
1.10833
0.955556
0.827778
0.886111
0.641667
0.588889
0.547222
0.686111
0.752778
0.694444
0.947222
0.930556
0.808333
0.777778
0.997222
0.608333
0.986111
0.95
0.605556
0.808333
0.666667
0.6
0.830556
0.611111
0.588889
0.644444
0.927778
0.916667
0.547222
0.875
0.616667
0.727778
0.777778
0.908333
0.547222
0.836111
0.841667
0.805556
0.661111
0.627778
0.622222
0.619444
0.988889
0.775
0.525
0.855556
0.597222
0.811111
0.702778
0.880556
0.616667
0.544444
0.747222
0.747222
0.658333
0.869444
0.955556
0.883333
0.755556
0.761111
0.783333
0.583333
0.594444
0.611111
0.577778
0.811111
0.544444
0.680556
0.763889
0.8
0.794444
0.780556
0.733333
0.952778
0.577778
0.772222
0.805556
0.605556
0.597222
0.719444
0.527778
0.891667
0.572222
1.03333
0.658333
0.913889
1.05
0.905556
0.830556
0.830556
0.872222
0.922222
0.730556
0.880556
0.544444
0.533333
0.766667
0.641667
0.825
0.875
0.644444
0.575
0.847222
0.872222
0.816667
0.713889
0.811111
0.655556
0.583333
0.727778
0.897222
0.783333
0.630556
0.758333
0.738889
0.925
0.65
0.827778
0.597222
0.713889
0.827778
0.983333
0.730556
0.733333
0.791667
0.711111
0.575
0.833333
0.980556
0.877778
0.930556
0.641667
0.947222
0.813889
0.688889
0.577778
0.575
0.788889
0.975
0.741667
0.630556
0.536111
0.680556
1.00278
0.611111
0.811111
0.741667
0.811111
0.811111
0.677778
0.825
0.852778
0.686111
0.761111
0.822222
0.552778
0.877778
0.813889
0.694444
0.613889
0.844444
0.577778
0.613889
0.880556
0.605556
0.572222
0.566667
0.808333
1.05833
0.861111
0.605556
0.697222
0.911111
0.583333
0.552778
0.55
0.597222
0.569444
0.775
0.666667
0.994444
0.638889
0.877778
0.575
0.908333
0.941667
0.566667
0.763889
0.663889
0.586111
0.919444
0.680556
0.625
0.905556
0.555556
0.916667
0.647222
0.866667
0.827778
0.647222
0.783333
0.694444
0.702778
0.655556
0.758333
0.663889
0.608333
0.569444
0.711111
0.583333
0.927778
0.983333
0.897222
0.688889
0.725
0.625
0.822222
0.716667
0.588889
0.558333
0.763889
0.577778
0.855556
0.733333
0.980556
0.927778
0.886111
0.902778
0.791667
0.894444
0.813889
0.616667
0.563889
0.544444
0.905556
0.877778
0.919444
0.866667
0.827778
0.808333
0.975
0.847222
0.688889
0.597222
1.04167
0.947222
0.725
0.547222
0.961111
0.672222
0.547222
0.561111
0.841667
1.08056
0.669444
0.719444
0.572222
0.597222
0.938889
0.608333
0.586111
0.861111
0.675
0.547222
0.602778
0.627778
0.866667
0.641667
0.797222
0.780556
0.763889
0.880556
0.8
0.75
0.872222
0.552778
0.955556
0.708333
0.769444
0.627778
0.536111
0.561111
0.836111
0.911111
0.747222
0.883333
0.555556
0.866667
0.988889
0.597222
0.536111
0.908333
0.605556
0.711111
0.783333
0.763889
0.552778
1.03889
0.705556
0.533333
0.813889
0.569444
0.55
0.919444
0.65
0.877778
0.675
0.625
0.769444
1.02222
0.530556
0.775
0.672222
0.8
0.575
0.752778
0.758333
0.808333
0.922222
0.566667
0.869444
0.658333
0.588889
0.936111
0.858333
0.963889
0.683333
0.658333
0.641667
1.03889
0.808333
0.952778
0.647222
0.919444
0.733333
0.9
0.561111
0.561111
0.538889
0.519444
0.772222
0.619444
0.797222
0.836111
0.622222
0.855556
0.613889
0.822222
0.741667
0.561111
0.930556
0.725
0.583333
0.952778
1.05833
0.580556
0.569444
0.872222
0.677778
0.65
0.597222
0.55
0.527778
1
0.697222
0.566667
0.902778
0.8
0.558333
0.708333
0.572222
0.730556
0.552778
0.875
0.886111
0.805556
0.947222
0.627778
0.761111
0.786111
0.588889
0.830556
0.541667
0.836111
0.730556
0.902778
0.808333
0.638889
0.877778
0.797222
0.702778
0.961111
0.75
0.8
0.797222
0.788889
0.761111
0.941667
0.9
0.811111
0.883333
1.05
0.691667
0.552778
0.558333
0.897222
0.663889
0.572222
0.647222
0.597222
0.563889
0.541667
1.04722
0.872222
0.836111
0.802778
0.847222
0.905556
0.883333
0.844444
0.827778
0.869444
0.544444
0.836111
0.597222
0.852778
0.647222
0.580556
0.780556
0.7
0.591667
0.922222
0.558333
0.780556
1.06111
0.7
0.883333
0.944444
0.722222
0.611111
0.572222
0.969444
0.761111
0.552778
0.847222
0.594444
0.883333
0.772222
0.752778
0.688889
0.683333
0.838889
0.858333
0.727778
0.919444
0.605556
0.666667
0.894444
0.65
0.536111
0.541667
0.558333
0.522222
0.536111
0.808333
0.577778
0.755556
0.666667
0.866667
0.966667
0.830556
0.577778
0.555556
0.580556
0.594444
0.819444
0.847222
0.730556
0.663889
0.547222
0.908333
0.963889
0.752778
1.11944
0.830556
0.922222
0.625
0.566667
1.06944
0.786111
0.652778
0.597222
0.605556
0.666667
0.641667
0.827778
0.905556
0.633333
0.608333
0.588889
0.994444
0.863889
0.841667
0.536111
0.844444
0.788889
0.636111
0.986111
0.847222
0.905556
0.877778
0.605556
0.922222
0.8
0.613889
0.891667
0.986111
0.566667
0.719444
0.680556
0.927778
0.761111
0.566667
0.761111
0.788889
0.647222
0.730556
0.713889
0.619444
0.563889
0.925
0.638889
0.769444
0.788889
0.533333
0.761111
0.605556
0.566667
0.797222
0.669444
0.788889
0.625
0.538889
0.541667
0.769444
1.16111
0.955556
0.647222
0.905556
0.594444
0.527778
0.533333
0.880556
0.752778
0.638889
0.941667
0.816667
0.888889
0.722222
0.944444
0.538889
0.977778
0.830556
0.822222
0.641667
0.661111
0.747222
0.586111
0.569444
0.852778
0.838889
0.563889
0.647222
0.847222
0.877778
0.802778
0.563889
0.544444
0.75
0.836111
0.886111
0.780556
1.00833
0.869444
0.688889
0.986111
0.869444
0.633333
0.583333
1.11667
0.730556
0.897222
0.708333
0.905556
0.605556
0.977778
0.861111
0.697222
0.802778
0.822222
0.844444
1.06667
0.802778
0.533333
1.06667
0.758333
0.841667
0.825
0.663889
0.541667
0.613889
0.683333
0.633333
0.822222
0.830556
0.705556
0.569444
0.852778
0.597222
0.758333
0.886111
0.641667
0.683333
0.530556
0.916667
0.569444
0.569444
0.919444
0.597222
0.888889
0.738889
0.911111
0.580556
1.00278
0.738889
0.547222
0.608333
1.03333
0.563889
0.722222
0.847222
0.961111
0.713889
0.755556
0.772222
1.04167
0.894444
0.886111
0.569444
0.616667
0.513889
0.727778
1.09722
0.580556
0.958333
0.927778
0.888889
0.711111
0.544444
0.513889
0.772222
0.730556
0.802778
1
0.663889
0.536111
0.791667
0.569444
1.01944
0.847222
0.758333
0.811111
1.01389
0.725
0.655556
1.10833
0.644444
0.891667
0.566667
0.516667
0.736111
0.766667
0.788889
0.558333
0.580556
0.861111
0.816667
0.827778
0.697222
0.830556
0.825
0.730556
0.580556
0.797222
0.9
0.808333
0.908333
1.03333
0.622222
0.761111
0.536111
0.538889
0.708333
0.544444
0.575
0.605556
0.933333
1.18611
0.852778
0.761111
0.85
0.625
0.688889
1.03611
0.677778
0.786111
0.675
0.911111
0.727778
0.85
0.588889
1.01389
0.783333
0.6
0.622222
0.883333
0.647222
0.583333
0.766667
0.866667
0.675
0.527778
0.55
0.794444
0.530556
1.05556
0.641667
0.886111
0.783333
0.702778
0.944444
0.619444
0.636111
0.644444
0.586111
0.561111
0.936111
0.886111
0.916667
0.808333
1.025
0.841667
0.588889
0.547222
0.802778
0.869444
0.616667
0.991667
0.802778
0.833333
0.8
1.09722
0.913889
0.711111
0.822222
0.786111
0.644444
1.025
0.963889
0.822222
0.569444
0.975
0.555556
0.811111
0.561111
1.18056
0.766667
0.844444
0.7
0.541667
0.511111
0.525
0.772222
0.627778
0.597222
0.744444
0.7
0.538889
0.944444
0.7
0.611111
0.569444
0.552778
0.530556
0.530556
0.905556
0.688889
0.644444
0.625
0.933333
0.583333
0.602778
0.763889
0.738889
0.836111
1.05
0.658333
0.980556
0.755556
0.641667
0.888889
0.577778
0.541667
0.8
0.741667
0.552778
0.661111
0.544444
0.602778
0.716667
0.919444
0.666667
0.613889
0.752778
0.561111
0.552778
0.658333
1.01389
0.783333
0.563889
0.766667
0.577778
0.663889
0.852778
0.886111
0.883333
0.847222
0.816667
0.586111
0.8
0.566667
0.55
0.555556
0.766667
0.7
0.780556
0.763889
0.872222
0.819444
0.547222
0.555556
0.816667
0.725
0.808333
0.825
0.883333
0.766667
0.6
0.619444
1.04167
0.588889
0.963889
0.619444
0.947222
0.619444
0.547222
0.891667
0.841667
0.766667
0.625
1.00833
0.666667
0.788889
0.583333
0.827778
0.880556
0.622222
0.663889
0.547222
0.813889
0.65
0.591667
0.994444
0.536111
0.911111
0.572222
0.672222
0.888889
0.561111
0.558333
0.833333
0.791667
0.855556
0.641667
0.830556
0.763889
0.716667
0.569444
0.805556
0.563889
0.536111
0.922222
0.666667
1.01111
0.575
0.75
0.822222
0.577778
0.861111
0.941667
0.722222
0.575
0.686111
0.794444
0.733333
0.833333
0.866667
0.95
0.863889
0.575
0.955556
0.966667
0.558333
0.65
1.07778
0.644444
0.722222
0.894444
0.719444
0.891667
0.572222
0.738889
0.555556
0.794444
0.711111
0.625
0.85
0.741667
0.791667
0.780556
0.813889
0.933333
0.552778
1.14444
0.683333
0.536111
0.7
0.727778
1.03333
0.669444
0.530556
0.597222
0.65
0.694444
0.836111
0.825
0.833333
0.747222
0.583333
0.969444
0.705556
0.644444
0.913889
0.6
1.01667
0.922222
0.588889
0.552778
0.563889
0.955556
0.911111
1.02222
0.866667
0.622222
0.808333
0.530556
0.563889
0.588889
0.563889
0.797222
0.780556
0.580556
0.597222
0.833333
0.966667
0.761111
0.575
0.880556
0.852778
0.583333
0.588889
0.916667
0.661111
0.783333
0.719444
0.611111
0.797222
0.663889
0.819444
0.933333
0.608333
0.65
0.780556
0.594444
0.575
0.811111
0.705556
0.633333
1.07778
0.736111
0.583333
0.747222
0.797222
0.594444
0.913889
0.772222
0.544444
0.541667
0.991667
0.602778
0.533333
0.95
0.619444
0.888889
0.541667
0.727778
0.852778
0.872222
0.758333
0.830556
0.663889
0.680556
0.561111
0.766667
0.788889
0.536111
0.538889
0.961111
0.663889
0.822222
0.777778
0.7
0.633333
0.886111
0.672222
0.569444
0.805556
1.18333
0.636111
0.619444
0.655556
0.838889
0.769444
0.877778
0.933333
0.666667
0.813889
0.869444
0.616667
0.686111
0.736111
0.816667
0.594444
0.747222
0.580556
0.55
0.841667
0.688889
0.911111
0.630556
0.805556
0.897222
0.861111
0.769444
0.755556
0.602778
0.813889
0.855556
0.694444
0.536111
0.825
0.891667
0.613889
0.958333
0.747222
0.733333
0.761111
0.661111
0.863889
0.908333
0.969444
0.644444
0.708333
1.02778
1.00278
0.611111
0.836111
0.777778
0.697222
0.822222
0.688889
0.541667
0.752778
0.525
0.811111
0.558333
0.977778
0.838889
0.563889
0.522222
0.838889
0.825
0.561111
0.9
0.752778
0.722222
0.677778
0.891667
0.769444
0.536111
0.627778
1.01667
0.544444
0.708333
0.858333
0.597222
0.583333
0.655556
0.752778
0.85
0.983333
