# Supplementary material for: Model-Based Quantification of Left Ventricular Diastolic Function in Critically Ill Patients with Atrial Fibrillation from Routine Data: A Feasibility Study
Source: Comput Math Methods Med. 2019 May 16;2019:9682138. doi: 10.1155/2019/9682138 (PMC6541946; doi:10.1155/2019/9682138)
Supplement: Supplementary Materials — Online Supplement Expanded Methods and Results: this document provides further details on methodological considerations and details about the model employed. Furthermore, the Results section includes figures of the entire cohort corresponding to those displayed in the manuscript for a selection of patients. Online Supplement Code: this is the product of the research and enables the reader to verify results and potentially apply the methodology to their data. We have a strong commitment to open sourcing the analysis code to promote transparency and reproducibility and thus further future research in this area. This supplement provides the complete analysis code and processed data for the research presented within this manuscript. Within the ZIP folder, the file “Readme.md” provides instructions for building and running the code. If additional questions or issues arise with regard to usage of the code, do not hesitate to contact the authors. [file 9682138.f1.zip › CodeOnlineSupplement_CMMM_2711432/DiastolicPaper_OnlineSupplement/data/mgh059.csv/pps.txt]

48.969
48.196
49.226
50.516
49.57
48.025
48.711
57.989
47.939
49.398
49.828
49.313
48.969
47.594
49.485
50.258
50.687
49.484
48.196
47.766
47.852
48.196
49.141
49.742
49.141
50
49.829
49.657
49.57
51.46
51.976
49.656
48.712
48.969
58.334
51.375
49.484
49.657
51.031
50.601
50.687
50.774
51.976
51.031
49.227
49.657
49.742
50
49.914
50.086
49.571
49.656
50.344
49.57
50.773
51.805
49.656
48.884
49.398
49.485
48.969
49.914
49.399
49.313
49.055
49.57
48.454
50.687
50.43
48.282
48.024
47.68
47.68
48.282
48.024
47.853
47.422
47.079
47.509
48.196
49.828
48.196
46.735
46.306
46.392
52.148
48.024
47.681
47.079
48.196
47.508
47.423
47.852
49.914
46.993
46.563
46.822
47.337
47.766
48.626
47.594
47.766
48.368
49.227
46.993
49.141
48.54
46.392
46.048
46.22
51.89
45.876
46.477
46.65
47.508
48.282
46.478
48.54
49.227
46.993
45.791
46.564
46.649
47.079
46.821
47.164
46.993
46.821
46.134
47.079
48.797
47.594
46.048
45.619
46.478
46.649
47.251
47.079
47.508
46.821
47.165
46.821
47.767
49.914
47.766
46.22
46.908
53.437
49.227
47.337
47.164
46.907
46.822
47.337
48.024
48.969
47.337
46.477
46.048
46.564
46.65
47.25
46.735
47.165
46.822
46.478
45.705
46.65
48.453
46.134
45.361
45.533
46.392
46.563
46.649
46.477
46.306
45.962
45.791
45.705
47.594
47.422
45.361
44.674
45.361
45.275
45.705
46.306
46.564
46.22
46.993
45.361
47.337
48.196
45.704
44.501
44.759
48.883
45.619
45.876
45.618
45.533
46.048
45.791
46.907
47.767
45.705
45.104
44.674
45.017
45.705
45.876
45.704
46.22
45.79
45.361
45.361
46.735
47.165
45.189
44.158
44.587
44.845
49.226
46.306
46.305
46.564
46.048
46.392
46.65
47.939
45.705
44.33
43.643
45.189
45.018
45.275
45.962
45.619
45.962
45.619
46.391
46.478
47.938
45.275
44.244
47.594
45.36
44.416
48.883
46.22
46.306
45.618
45.446
46.908
46.993
44.759
44.158
44.502
44.759
45.189
45.189
45.189
45.017
44.931
44.587
45.017
46.477
44.846
43.9
43.986
44.244
45.103
45.275
45.532
45.619
45.447
45.103
44.502
46.908
45.618
43.814
43.9
44.33
44.674
44.502
44.845
44.932
44.588
45.189
45.447
46.134
46.993
44.931
43.643
43.987
44.588
45.017
45.446
46.134
45.705
45.361
45.447
45.017
46.908
44.931
43.815
43.041
44.073
44.76
45.017
45.361
45.017
45.533
45.275
45.017
46.478
44.759
42.87
41.925
48.54
43.986
44.158
45.104
43.385
43.213
43.042
43.385
44.759
41.151
39.347
39.433
40.292
41.323
40.55
41.151
40.722
41.065
41.237
41.409
43.213
43.041
40.808
39.949
40.206
40.464
40.98
41.667
41.323
41.839
41.667
42.096
42.354
43.9
43.643
40.979
40.378
41.065
42.011
45.017
43.729
43.643
43.728
43.728
43.127
42.87
44.845
42.697
41.838
41.753
42.439
42.956
43.385
43.471
43.471
42.956
43.557
43.471
45.017
44.244
41.924
41.237
41.924
42.354
42.698
43.042
42.955
43.556
42.955
42.182
43.213
44.845
42.354
41.237
41.408
41.666
42.01
42.783
43.299
42.87
42.354
42.784
42.698
44.158
43.041
40.721
40.464
40.378
41.151
41.753
41.925
42.526
42.268
41.839
42.612
43.299
44.759
41.752
40.464
40.721
40.808
41.753
42.354
42.44
42.956
42.268
42.783
42.44
45.189
42.268
40.807
40.636
41.065
42.01
43.642
44.073
43.299
43.729
43.557
44.072
45.79
42.182
41.237
42.182
42.268
41.753
42.096
43.385
42.096
41.581
43.986
42.01
39.348
39.519
40.464
40.722
40.721
40.979
40.722
40.464
40.636
40.636
43.213
40.894
39.261
39.175
39.691
39.863
40.55
41.409
41.151
40.893
41.065
41.924
43.814
41.237
40.034
41.066
41.839
41.924
42.097
42.268
43.299
42.44
42.698
43.814
44.674
41.065
40.808
41.238
41.58
42.439
41.925
42.182
42.182
41.924
42.44
43.213
44.244
41.323
40.034
40.378
41.409
42.096
42.526
42.611
42.697
42.698
43.042
43.213
44.33
41.323
40.12
40.034
40.722
40.894
41.667
41.924
42.268
42.44
42.268
42.525
44.33
41.409
39.949
40.034
40.893
41.495
41.752
42.526
43.213
43.471
42.955
43.041
45.017
42.784
41.925
41.581
40.98
42.096
42.182
43.213
43.471
43.557
43.643
44.072
45.79
44.846
41.753
41.495
41.666
42.44
42.611
43.471
43.642
43.9
43.642
43.815
44.931
45.447
42.784
42.01
41.409
42.354
42.784
43.127
43.729
44.158
43.385
43.643
44.33
46.22
43.041
42.268
41.409
41.839
42.182
42.783
47.938
44.931
43.643
43.729
44.588
44.931
42.01
41.152
40.893
41.753
42.182
42.182
41.925
42.784
42.097
42.869
43.042
44.33
41.409
41.151
40.979
41.409
42.612
42.783
42.44
43.557
43.901
43.127
44.587
45.017
42.955
41.323
41.237
41.409
42.096
42.784
43.041
42.354
42.956
43.213
42.783
45.275
42.268
41.151
40.894
42.354
42.096
43.643
43.643
43.729
43.728
44.33
44.33
45.618
43.127
41.839
42.955
45.018
44.502
44.415
45.447
44.502
44.673
44.759
46.22
45.446
42.955
42.611
42.87
43.986
44.846
45.275
44.674
45.189
45.103
44.416
47.165
44.416
43.299
43.9
43.901
44.072
45.189
45.705
46.993
46.048
45.704
47.508
45.533
43.385
42.526
43.642
43.557
43.815
44.072
43.987
43.986
44.158
44.416
45.79
44.072
42.182
42.525
43.213
44.158
44.502
44.158
44.501
44.931
44.674
45.275
44.674
42.698
42.783
42.784
43.213
44.244
43.815
43.9
43.729
43.9
44.33
46.306
43.814
42.268
42.096
42.526
43.213
42.955
43.299
43.47
43.556
44.244
46.22
45.017
42.268
41.409
41.925
43.041
43.127
43.729
43.814
43.556
44.416
44.072
46.306
45.532
44.158
43.213
43.643
43.901
44.158
44.846
44.931
44.846
44.502
46.564
44.33
42.698
41.323
40.893
40.894
42.697
42.268
42.783
43.127
42.783
43.814
44.501
45.705
43.213
42.268
48.711
44.244
43.986
44.932
45.447
45.447
45.361
47.337
43.9
42.096
42.44
42.955
44.33
45.017
46.994
48.54
44.158
42.956
43.815
44.158
45.533
47.251
44.845
42.354
42.526
43.901
44.158
45.103
45.705
45.532
45.962
46.22
46.563
46.134
48.539
45.533
42.783
43.815
43.815
44.33
45.189
45.618
45.017
45.533
45.876
46.134
46.392
47.25
44.502
43.127
43.556
45.532
44.33
44.244
44.502
45.447
44.588
43.814
44.502
45.877
44.931
42.611
41.838
41.752
42.697
44.588
43.814
43.557
43.299
43.471
43.385
42.783
43.729
45.533
44.588
42.44
41.752
43.815
42.784
43.128
42.956
43.729
43.385
43.9
45.017
46.048
46.65
43.986
42.011
41.495
42.869
44.244
44.158
44.072
44.158
44.674
44.073
44.072
45.275
46.907
44.416
43.127
43.299
43.9
45.103
44.502
44.244
45.275
45.103
44.588
44.674
45.704
47.079
47.337
43.728
43.127
43.9
44.502
44.416
44.587
46.306
45.361
45.36
45.618
45.447
46.049
48.367
45.791
44.759
44.244
44.932
46.22
46.22
47.079
46.392
46.649
46.993
46.821
46.736
48.54
48.712
46.134
45.018
48.024
46.564
48.196
46.563
46.649
46.392
46.22
45.79
46.736
48.884
48.367
45.79
46.048
46.22
48.539
47.595
46.821
45.79
46.563
46.564
47.164
46.22
45.962
48.368
47.423
44.674
43.127
44.158
45.103
44.674
45.275
47.336
46.563
46.134
45.79
46.993
49.312
49.485
47.251
45.876
46.907
46.478
46.735
48.625
48.711
47.423
47.68
48.368
48.539
47.165
49.742
50.086
48.368
46.735
46.993
47.938
48.282
47.251
47.337
49.141
48.54
48.367
48.798
50.344
51.203
48.711
47.595
48.367
50.172
49.484
50.687
49.313
49.398
49.055
48.024
49.227
49.914
52.062
49.484
48.454
47.853
48.798
49.055
49.399
49.914
51.547
52.406
51.117
50.687
51.117
54.124
50.258
49.055
50.086
50.773
51.633
51.375
51.633
51.89
51.203
50.257
50.945
51.718
52.835
50.688
49.485
51.288
51.031
50.773
51.89
51.718
51.546
51.374
50.172
51.718
53.264
51.976
49.829
48.797
49.914
50.43
50.515
50.945
50.688
50.687
50.43
49.914
50.172
53.437
51.632
49.484
49.313
48.625
50.429
50.773
51.289
51.89
51.976
52.234
51.804
52.921
53.265
50.43
50.257
51.117
52.577
53.264
52.921
52.491
53.179
53.866
53.437
55.584
54.725
52.577
51.117
51.288
50.086
57.302
54.639
54.811
54.896
54.209
53.866
56.1
53.179
52.492
51.804
52.234
53.178
52.75
53.264
51.804
53.092
53.436
53.351
55.326
51.976
50.258
50.086
50.172
49.828
51.289
51.375
51.632
49.656
50.687
51.203
53.522
50.43
48.626
48.368
48.454
47.337
49.141
50.258
49.828
48.797
50.516
51.632
52.491
52.663
49.742
49.657
49.484
48.024
48.367
49.571
50.516
50.258
48.711
50.086
50.172
49.313
47.509
46.563
51.289
46.907
48.712
48.195
47.251
47.766
49.399
49.141
50.086
51.375
49.57
47.251
46.907
46.22
48.282
48.883
50.515
50.172
50.773
50.258
48.712
49.399
51.374
49.399
48.625
48.11
49.829
49.742
50.343
50.945
50.773
50.687
50.945
51.117
52.234
53.265
50.343
50.172
49.484
50.515
51.546
51.375
51.804
52.491
50.773
49.57
49.828
53.694
53.093
49.742
49.485
53.179
49.055
49.399
49.828
49.914
50.516
50.172
49.742
49.914
51.546
49.312
48.024
48.539
48.282
49.656
50.344
49.141
48.883
49.57
50.43
49.57
51.804
50.945
48.797
49.226
49.398
49.914
50.859
50.774
51.374
50.773
49.742
51.031
52.491
51.718
49.914
49.742
49.398
50.773
51.203
51.976
54.038
52.405
51.89
52.663
53.437
51.718
50.086
50.687
52.835
52.578
51.718
50.429
50.774
50.86
51.719
54.64
54.038
50.601
49.742
49.656
50.086
51.547
51.202
51.46
50.945
51.117
50.86
53.437
51.632
49.485
50.429
50.859
51.976
52.319
52.234
53.179
51.804
50.344
50.773
51.718
49.227
47.422
47.079
48.626
47.852
49.313
49.399
49.656
48.539
49.571
50.773
50.344
47.68
48.454
48.196
48.539
50.086
50.086
48.969
50.172
48.883
50.086
51.632
51.117
48.54
48.883
48.454
49.055
49.656
49.055
49.141
50.86
50.086
50.773
52.319
50.773
48.884
48.883
49.656
49.484
49.485
49.227
49.399
51.461
51.374
52.491
52.577
50.945
48.884
48.367
48.539
49.312
50.086
55.068
51.117
51.374
50.429
52.148
49.57
48.368
48.798
47.079
47.766
47.766
49.657
50.516
48.711
49.399
50.085
53.866
48.797
46.993
47.681
47.509
47.68
48.797
49.312
49.57
49.485
50.945
50.344
52.664
49.055
47.594
47.509
47.852
48.798
48.883
50.172
49.742
50.687
49.828
50
51.289
50.516
47.852
47.165
48.368
52.492
51.546
52.319
51.203
51.117
51.288
50.773
51.804
51.461
49.312
50.258
50.601
49.914
49.485
56.787
50.688
50.859
50.257
51.719
51.718
49.141
48.024
47.337
47.594
48.626
49.656
48.969
49.742
49.141
48.883
49.313
51.375
49.055
47.337
48.368
47.422
47.681
48.797
48.884
48.454
48.453
48.367
48.54
50.516
49.484
47.422
47.251
47.508
46.649
48.539
48.797
48.797
48.54
48.884
49.656
50
50.171
47.68
47.079
47.767
48.625
50.172
50.258
49.656
48.625
48.024
48.196
47.509
48.969
46.392
45.705
46.736
46.821
47.938
54.811
51.288
49.398
48.797
49.141
51.203
50.086
49.485
49.398
48.454
49.742
50.945
50.601
50.859
50.43
50.945
50.602
52.148
49.828
49.227
49.742
49.226
49.57
51.804
50.086
49.399
48.368
48.453
49.571
50.43
47.508
47.251
51.375
49.828
48.797
49.742
49.313
49.398
47.852
45.962
49.055
49.571
47.681
45.446
45.533
53.264
49.227
48.367
47.594
47.337
46.736
46.306
49.055
47.681
45.962
46.305
46.305
47.251
45.704
47.165
48.196
46.134
49.657
47.766
49.828
49.141
46.391
45.962
46.649
48.196
49.313
49.399
48.883
49.829
50.774
50.172
52.921
50.859
49.742
50.344
50.086
50.258
51.031
50.258
51.289
51.804
51.632
52.234
52.577
51.117
49.914
51.718
51.804
51.632
51.203
49.656
50.086
51.288
50
51.374
51.117
48.625
48.711
48.625
49.914
50.859
50.945
50.687
50.429
49.914
50.773
51.546
48.625
47.681
47.68
47.509
47.938
48.024
47.852
47.68
48.11
47.766
48.024
47.938
46.392
45.791
46.392
46.736
47.595
49.226
48.024
48.454
47.766
46.65
49.226
49.398
46.822
47.766
47.251
48.024
48.54
48.969
49.055
49.743
49.141
50.687
50.773
48.712
47.165
47.509
46.908
47.594
47.853
48.11
48.539
48.196
48.282
50.344
50.086
48.54
48.539
49.485
50.945
51.031
50.086
49.828
49.313
48.625
50.43
53.522
49.656
49.054
48.969
49.398
50.515
50.515
50.945
50
49.656
49.055
50.945
49.141
47.766
48.282
48.539
47.852
49.055
48.97
48.969
48.196
49.055
49.227
49.742
47.079
46.564
47.595
47.423
47.509
47.68
47.766
48.196
48.367
48.797
50.344
48.196
46.821
47.68
47.165
48.626
49.914
49.57
49.312
49.484
49.227
50.945
48.282
47.336
47.423
47.079
48.539
48.625
48.367
48.625
48.368
46.993
48.367
49.055
46.993
46.736
47.165
46.993
49.227
49.399
49.657
50.343
50
50.43
52.32
48.797
47.165
47.68
47.938
48.368
49.57
49.828
48.626
48.539
48.196
51.805
48.969
49.227
49.742
49.656
49.313
48.969
49.055
48.196
48.797
48.626
50.602
48.454
46.907
48.798
47.508
49.055
50.172
49.657
49.57
49.571
50.172
51.203
48.797
47.852
47.68
47.767
46.649
47.595
47.68
48.797
49.656
48.282
50.172
48.454
46.564
47.767
49.399
49.055
48.969
49.141
49.227
50
49.828
50.773
48.883
47.079
46.821
47.251
48.368
49.141
49.141
49.227
49.055
48.281
50
49.226
47.337
47.681
49.398
49.743
50.086
49.571
50.258
50.343
50
52.148
50.601
47.938
48.024
49.227
48.797
48.54
48.282
48.539
47.337
47.853
49.656
46.306
45.275
45.876
45.877
46.821
46.907
48.281
46.907
46.993
47.251
47.938
46.478
45.876
46.048
46.908
46.822
46.736
46.908
47.767
46.306
48.282
46.134
45.79
46.22
47.165
46.391
46.993
46.821
46.478
47.337
47.594
48.97
47.337
47.079
46.821
47.079
47.337
47.938
47.68
47.509
46.907
48.54
48.196
46.306
47.165
46.477
47.079
47.767
46.907
46.822
46.478
46.563
48.282
47.852
45.275
46.391
45.533
46.564
47.938
47.766
46.736
46.994
47.251
49.485
47.079
45.103
45.103
45.962
46.306
47.594
47.251
45.533
45.619
46.907
48.711
45.79
44.673
44.587
44.76
45.619
44.588
45.018
45.103
45.447
45.963
46.994
45.017
44.845
45.274
45.361
45.104
44.846
44.588
44.502
44.845
45.876
44.415
43.728
43.643
43.127
43.986
43.986
44.674
43.901
43.986
44.33
45.017
42.354
42.526
42.44
43.9
45.103
44.244
44.416
43.814
44.673
44.416
45.447
43.127
42.612
42.44
43.127
43.299
43.642
43.986
44.673
44.674
45.532
48.024
45.361
44.329
44.502
44.931
46.048
46.22
46.306
46.306
46.134
46.65
47.681
45.79
44.674
44.158
44.588
44.76
45.79
45.79
46.134
46.306
45.104
47.852
45.962
45.532
45.618
45.705
45.36
44.501
44.158
44.33
45.103
44.33
46.994
45.79
44.759
45.189
45.189
46.048
45.275
45.446
45.447
45.103
46.907
47.938
46.134
45.361
43.9
45.018
46.048
45.876
44.588
45.619
45.189
44.673
46.134
45.705
43.042
43.128
43.557
43.729
43.643
44.846
44.588
45.189
45.275
46.821
47.594
45.361
44.073
44.072
43.385
43.728
44.588
44.674
45.017
44.244
44.846
47.337
44.931
44.244
45.447
45.275
46.821
46.049
46.134
44.588
45.017
44.33
46.564
45.447
43.728
43.557
44.072
45.962
46.306
45.189
45.275
45.704
44.932
45.704
44.588
42.526
42.611
42.612
42.698
43.385
43.557
44.072
44.073
43.728
43.728
45.533
43.385
42.87
42.869
42.268
43.127
42.869
43.385
42.439
42.611
43.729
44.931
44.76
42.439
42.268
42.439
42.439
43.213
44.33
47.681
45.877
43.557
44.588
48.368
45.103
44.158
45.533
46.22
57.99
47.337
44.587
43.987
44.158
45.103
47.165
46.478
44.588
43.557
47.852
46.392
47.938
48.282
52.921
49.226
44.931
45.103
46.134
47.164
47.251
47.68
47.337
46.993
47.336
104.467
65.378
47.509
54.811
70.791
47.852
54.554
46.822
46.65
47.938
46.65
45.963
55.67
46.822
52.492
46.134
50.344
47.337
47.509
42.87
44.33
48.539
44.673
42.269
41.409
44.244
42.611
40.121
40.206
41.065
40.894
42.01
42.096
42.526
42.526
42.612
43.213
45.275
42.697
42.612
42.268
44.244
43.986
45.275
45.619
46.649
46.22
46.306
48.54
46.134
45.189
45.619
47.164
47.423
46.821
47.681
46.907
47.595
47.767
50.43
47.423
46.049
46.134
49.656
56.272
46.563
48.711
49.055
49.399
50.516
49.828
49.742
47.337
47.165
46.564
46.649
47.681
47.595
49.399
47.165
50.172
50.344
50.171
49.914
54.038
46.907
47.68
47.938
48.024
53.351
47.079
46.306
50.859
45.704
45.103
44.416
44.76
46.134
45.704
46.563
48.11
46.907
46.564
46.392
48.626
46.564
44.932
45.103
45.103
45.533
45.877
45.962
45.791
45.704
45.189
48.196
51.031
46.563
48.454
47.165
49.485
47.938
49.141
47.165
46.306
43.385
45.877
48.539
45.017
45.447
46.306
46.822
46.736
46.048
46.22
46.134
46.649
48.54
46.22
44.674
48.024
45.618
48.625
43.384
45.876
46.993
44.673
45.361
48.711
43.901
41.152
45.447
44.845
44.931
47.766
45.017
44.587
43.299
43.642
44.502
42.096
42.698
42.784
45.361
44.158
44.588
43.986
44.759
42.698
44.587
45.447
41.838
42.869
41.666
45.017
43.385
43.213
42.526
41.666
42.697
40.893
39.691
43.557
40.808
40.807
42.354
41.752
45.361
49.312
44.33
44.502
40.893
43.643
40.721
43.385
42.955
41.065
39.777
45.103
44.072
41.495
43.47
44.244
39.004
38.746
39.433
42.611
41.065
39.776
40.722
41.151
40.206
41.066
42.783
41.237
40.894
41.065
40.636
41.152
42.526
42.87
41.753
43.127
41.924
40.464
41.666
43.471
41.667
39.605
39.777
42.096
42.096
41.066
41.323
43.815
42.612
41.151
41.753
41.924
42.182
42.783
42.096
45.36
41.409
42.096
42.526
42.44
43.128
47.165
44.931
41.409
42.354
43.299
44.072
46.736
42.44
43.471
43.728
43.556
42.698
47.165
43.471
43.728
44.759
43.299
44.244
45.705
42.698
43.041
44.158
44.759
43.213
43.901
45.876
44.33
43.385
43.642
46.563
43.642
43.384
43.986
46.391
45.103
45.103
45.79
45.103
43.901
45.189
46.821
44.674
44.588
44.158
46.048
45.619
45.103
44.932
45.618
45.275
46.478
46.048
44.33
44.158
44.33
46.22
47.423
45.017
43.728
44.33
44.416
44.932
44.932
45.446
46.649
45.79
43.643
44.244
43.729
43.557
44.673
45.103
46.477
46.048
44.158
42.956
43.901
45.189
43.385
44.76
45.704
45.79
42.955
42.783
43.643
43.9
43.814
45.619
45.447
43.471
43.471
43.643
43.986
44.072
44.416
