# Supplementary material for: Model-Based Quantification of Left Ventricular Diastolic Function in Critically Ill Patients with Atrial Fibrillation from Routine Data: A Feasibility Study
Source: Comput Math Methods Med. 2019 May 16;2019:9682138. doi: 10.1155/2019/9682138 (PMC6541946; doi:10.1155/2019/9682138)
Supplement: Supplementary Materials — Online Supplement Expanded Methods and Results: this document provides further details on methodological considerations and details about the model employed. Furthermore, the Results section includes figures of the entire cohort corresponding to those displayed in the manuscript for a selection of patients. Online Supplement Code: this is the product of the research and enables the reader to verify results and potentially apply the methodology to their data. We have a strong commitment to open sourcing the analysis code to promote transparency and reproducibility and thus further future research in this area. This supplement provides the complete analysis code and processed data for the research presented within this manuscript. Within the ZIP folder, the file “Readme.md” provides instructions for building and running the code. If additional questions or issues arise with regard to usage of the code, do not hesitate to contact the authors. [file 9682138.f1.zip › CodeOnlineSupplement_CMMM_2711432/DiastolicPaper_OnlineSupplement/data/mgh059.csv/rrs.txt]

0.636111
0.638889
0.633333
0.638889
0.636111
0.625
0.627778
0.822222
0.686111
0.666667
0.661111
0.658333
0.652778
0.644444
0.652778
0.669444
0.666667
0.655556
0.65
0.644444
0.641667
0.641667
0.65
0.65
0.65
0.65
0.661111
0.655556
0.661111
0.677778
0.663889
0.666667
0.658333
0.65
0.841667
0.75
0.7
0.697222
0.719444
0.711111
0.713889
0.705556
0.697222
0.686111
0.675
0.672222
0.669444
0.677778
0.677778
0.683333
0.677778
0.680556
0.686111
0.686111
0.7
0.7
0.683333
0.680556
0.694444
0.697222
0.694444
0.702778
0.697222
0.691667
0.702778
0.708333
0.691667
0.705556
0.697222
0.686111
0.691667
0.686111
0.675
0.686111
0.675
0.677778
0.672222
0.669444
0.666667
0.683333
0.694444
0.680556
0.669444
0.669444
0.661111
0.791667
0.725
0.716667
0.697222
0.702778
0.694444
0.688889
0.691667
0.688889
0.672222
0.672222
0.677778
0.686111
0.7
0.713889
0.708333
0.711111
0.719444
0.744444
0.719444
0.725
0.711111
0.702778
0.691667
0.686111
0.822222
0.713889
0.697222
0.688889
0.702778
0.716667
0.702778
0.719444
0.705556
0.702778
0.691667
0.686111
0.680556
0.688889
0.683333
0.686111
0.688889
0.683333
0.675
0.697222
0.702778
0.691667
0.683333
0.677778
0.677778
0.672222
0.675
0.677778
0.677778
0.677778
0.680556
0.677778
0.691667
0.711111
0.688889
0.683333
0.675
0.888889
0.816667
0.75
0.727778
0.725
0.708333
0.711111
0.730556
0.708333
0.683333
0.686111
0.683333
0.680556
0.680556
0.694444
0.686111
0.683333
0.686111
0.691667
0.680556
0.694444
0.686111
0.677778
0.683333
0.677778
0.680556
0.688889
0.708333
0.708333
0.716667
0.711111
0.708333
0.711111
0.719444
0.697222
0.688889
0.686111
0.7
0.688889
0.697222
0.697222
0.716667
0.713889
0.736111
0.719444
0.730556
0.736111
0.719444
0.705556
0.7
0.794444
0.730556
0.727778
0.716667
0.708333
0.708333
0.705556
0.711111
0.705556
0.694444
0.7
0.688889
0.688889
0.688889
0.691667
0.691667
0.688889
0.680556
0.675
0.675
0.680556
0.677778
0.675
0.675
0.683333
0.694444
0.786111
0.744444
0.736111
0.733333
0.722222
0.730556
0.725
0.713889
0.694444
0.705556
0.688889
0.683333
0.686111
0.677778
0.675
0.672222
0.675
0.677778
0.688889
0.7
0.7
0.694444
0.691667
0.794444
0.738889
0.713889
0.830556
0.780556
0.766667
0.75
0.744444
0.736111
0.713889
0.702778
0.7
0.683333
0.686111
0.686111
0.677778
0.683333
0.686111
0.686111
0.691667
0.694444
0.697222
0.677778
0.688889
0.688889
0.694444
0.711111
0.716667
0.730556
0.744444
0.736111
0.730556
0.722222
0.725
0.702778
0.711111
0.716667
0.725
0.727778
0.722222
0.705556
0.697222
0.7
0.702778
0.705556
0.711111
0.708333
0.702778
0.705556
0.7
0.697222
0.713889
0.716667
0.725
0.719444
0.725
0.722222
0.716667
0.716667
0.697222
0.691667
0.688889
0.683333
0.7
0.7
0.705556
0.708333
0.727778
0.730556
0.733333
0.733333
0.702778
0.697222
0.697222
0.875
0.786111
0.780556
0.808333
0.758333
0.738889
0.736111
0.725
0.711111
0.691667
0.686111
0.675
0.672222
0.722222
0.697222
0.686111
0.694444
0.697222
0.702778
0.713889
0.736111
0.705556
0.694444
0.683333
0.672222
0.669444
0.672222
0.672222
0.666667
0.669444
0.669444
0.680556
0.688889
0.694444
0.680556
0.675
0.677778
0.675
0.688889
0.769444
0.727778
0.727778
0.730556
0.736111
0.727778
0.711111
0.713889
0.7
0.7
0.688889
0.694444
0.688889
0.688889
0.683333
0.688889
0.688889
0.7
0.697222
0.708333
0.691667
0.686111
0.694444
0.688889
0.7
0.697222
0.702778
0.7
0.7
0.697222
0.686111
0.7
0.697222
0.697222
0.7
0.7
0.697222
0.697222
0.708333
0.722222
0.719444
0.722222
0.725
0.725
0.730556
0.7
0.7
0.7
0.688889
0.697222
0.694444
0.686111
0.691667
0.697222
0.694444
0.716667
0.727778
0.727778
0.711111
0.713889
0.705556
0.702778
0.705556
0.711111
0.711111
0.711111
0.719444
0.727778
0.736111
0.741667
0.711111
0.722222
0.719444
0.722222
0.738889
0.752778
0.775
0.777778
0.8
0.8
0.813889
0.813889
0.830556
0.819444
0.855556
0.841667
0.811111
0.802778
0.863889
0.836111
0.813889
0.805556
0.761111
0.75
0.744444
0.752778
0.755556
0.733333
0.738889
0.744444
0.733333
0.725
0.722222
0.716667
0.711111
0.719444
0.719444
0.711111
0.713889
0.716667
0.730556
0.747222
0.741667
0.738889
0.761111
0.763889
0.733333
0.730556
0.747222
0.755556
0.763889
0.755556
0.752778
0.777778
0.766667
0.766667
0.761111
0.75
0.736111
0.730556
0.733333
0.736111
0.730556
0.727778
0.725
0.733333
0.725
0.733333
0.736111
0.719444
0.719444
0.708333
0.708333
0.711111
0.719444
0.716667
0.722222
0.727778
0.730556
0.738889
0.744444
0.741667
0.727778
0.713889
0.711111
0.705556
0.7
0.694444
0.7
0.713889
0.727778
0.727778
0.725
0.725
0.702778
0.702778
0.705556
0.702778
0.711111
0.708333
0.702778
0.716667
0.727778
0.722222
0.725
0.736111
0.705556
0.708333
0.711111
0.694444
0.708333
0.708333
0.705556
0.716667
0.719444
0.727778
0.736111
0.775
0.738889
0.730556
0.713889
0.708333
0.705556
0.697222
0.705556
0.713889
0.716667
0.727778
0.725
0.730556
0.722222
0.708333
0.716667
0.702778
0.7
0.694444
0.686111
0.705556
0.702778
0.708333
0.713889
0.722222
0.733333
0.711111
0.713889
0.708333
0.708333
0.708333
0.705556
0.863889
0.819444
0.791667
0.786111
0.783333
0.75
0.736111
0.727778
0.711111
0.711111
0.713889
0.716667
0.722222
0.719444
0.713889
0.733333
0.725
0.716667
0.705556
0.708333
0.711111
0.711111
0.730556
0.725
0.716667
0.738889
0.758333
0.75
0.755556
0.736111
0.736111
0.738889
0.719444
0.711111
0.711111
0.716667
0.711111
0.713889
0.725
0.725
0.725
0.730556
0.708333
0.711111
0.713889
0.722222
0.719444
0.730556
0.736111
0.744444
0.738889
0.752778
0.747222
0.741667
0.722222
0.727778
0.755556
0.813889
0.786111
0.772222
0.772222
0.758333
0.755556
0.758333
0.758333
0.736111
0.727778
0.730556
0.727778
0.727778
0.744444
0.755556
0.752778
0.758333
0.769444
0.75
0.769444
0.727778
0.736111
0.769444
0.755556
0.75
0.769444
0.772222
0.847222
0.825
0.811111
0.833333
0.777778
0.775
0.758333
0.763889
0.758333
0.752778
0.755556
0.75
0.75
0.747222
0.761111
0.752778
0.738889
0.744444
0.744444
0.752778
0.766667
0.766667
0.763889
0.775
0.780556
0.794444
0.786111
0.752778
0.752778
0.758333
0.752778
0.758333
0.766667
0.769444
0.766667
0.766667
0.763889
0.777778
0.780556
0.769444
0.763889
0.75
0.752778
0.747222
0.730556
0.747222
0.752778
0.766667
0.786111
0.783333
0.758333
0.75
0.752778
0.744444
0.744444
0.747222
0.741667
0.747222
0.752778
0.755556
0.758333
0.761111
0.783333
0.813889
0.788889
0.783333
0.772222
0.775
0.786111
0.788889
0.783333
0.766667
0.772222
0.744444
0.730556
0.736111
0.725
0.711111
0.708333
0.691667
0.697222
0.697222
0.697222
0.7
0.705556
0.702778
0.708333
0.7
0.880556
0.780556
0.738889
0.738889
0.736111
0.725
0.727778
0.727778
0.705556
0.697222
0.7
0.691667
0.688889
0.697222
0.705556
0.716667
0.702778
0.697222
0.705556
0.7
0.7
0.691667
0.680556
0.672222
0.672222
0.672222
0.669444
0.675
0.672222
0.677778
0.672222
0.677778
0.691667
0.697222
0.711111
0.688889
0.683333
0.691667
0.683333
0.686111
0.680556
0.686111
0.686111
0.675
0.677778
0.691667
0.688889
0.683333
0.686111
0.675
0.686111
0.722222
0.7
0.688889
0.688889
0.688889
0.683333
0.680556
0.680556
0.686111
0.677778
0.672222
0.663889
0.661111
0.655556
0.661111
0.655556
0.644444
0.652778
0.65
0.652778
0.652778
0.652778
0.672222
0.697222
0.691667
0.669444
0.655556
0.652778
0.647222
0.641667
0.647222
0.652778
0.675
0.683333
0.702778
0.694444
0.688889
0.675
0.658333
0.658333
0.652778
0.652778
0.647222
0.65
0.655556
0.647222
0.652778
0.658333
0.658333
0.647222
0.652778
0.652778
0.652778
0.647222
0.644444
0.641667
0.647222
0.638889
0.644444
0.65
0.661111
0.666667
0.661111
0.65
0.647222
0.641667
0.647222
0.641667
0.641667
0.65
0.65
0.65
0.647222
0.644444
0.647222
0.65
0.641667
0.644444
0.647222
0.65
0.647222
0.661111
0.661111
0.663889
0.666667
0.666667
0.663889
0.661111
0.669444
0.669444
0.663889
0.661111
0.663889
0.658333
0.663889
0.655556
0.644444
0.647222
0.636111
0.638889
0.641667
0.647222
0.65
0.647222
0.638889
0.661111
0.647222
0.644444
0.641667
0.638889
0.638889
0.638889
0.65
0.655556
0.658333
0.661111
0.655556
0.647222
0.633333
0.630556
0.633333
0.633333
0.633333
0.644444
0.636111
0.636111
0.638889
0.638889
0.652778
0.663889
0.65
0.647222
0.652778
0.647222
0.641667
0.65
0.647222
0.647222
0.644444
0.655556
0.658333
0.658333
0.666667
0.677778
0.672222
0.669444
0.658333
0.658333
0.652778
0.652778
0.647222
0.655556
0.655556
0.658333
0.658333
0.669444
0.672222
0.661111
0.663889
0.666667
0.672222
0.686111
0.691667
0.677778
0.666667
0.666667
0.652778
0.658333
0.658333
0.661111
0.658333
0.658333
0.65
0.658333
0.663889
0.672222
0.669444
0.683333
0.694444
0.683333
0.686111
0.677778
0.694444
0.688889
0.677778
0.677778
0.680556
0.688889
0.691667
0.683333
0.691667
0.694444
0.680556
0.686111
0.683333
0.686111
0.683333
0.680556
0.694444
0.697222
0.688889
0.697222
0.691667
0.694444
0.686111
0.677778
0.691667
0.7
0.683333
0.677778
0.675
0.680556
0.677778
0.680556
0.680556
0.686111
0.686111
0.691667
0.677778
0.683333
0.708333
0.694444
0.691667
0.697222
0.691667
0.697222
0.691667
0.711111
0.730556
0.725
0.733333
0.730556
0.730556
0.722222
0.713889
0.711111
0.719444
0.730556
0.736111
0.730556
0.725
0.741667
0.769444
0.783333
0.780556
0.744444
0.733333
0.719444
0.713889
0.705556
0.866667
0.794444
0.786111
0.783333
0.772222
0.758333
0.766667
0.738889
0.738889
0.730556
0.725
0.730556
0.725
0.725
0.713889
0.716667
0.716667
0.722222
0.727778
0.711111
0.7
0.7
0.697222
0.702778
0.716667
0.711111
0.705556
0.708333
0.716667
0.719444
0.738889
0.716667
0.705556
0.708333
0.697222
0.688889
0.702778
0.708333
0.7
0.7
0.733333
0.75
0.747222
0.744444
0.727778
0.725
0.716667
0.705556
0.7
0.713889
0.722222
0.725
0.730556
0.733333
0.719444
0.7
0.688889
0.675
0.758333
0.686111
0.7
0.686111
0.672222
0.677778
0.691667
0.694444
0.702778
0.713889
0.686111
0.677778
0.669444
0.658333
0.672222
0.675
0.683333
0.694444
0.705556
0.697222
0.686111
0.680556
0.688889
0.677778
0.672222
0.675
0.686111
0.683333
0.688889
0.694444
0.697222
0.683333
0.688889
0.688889
0.697222
0.705556
0.694444
0.7
0.691667
0.694444
0.694444
0.7
0.708333
0.716667
0.702778
0.694444
0.686111
0.719444
0.708333
0.694444
0.697222
0.805556
0.722222
0.694444
0.691667
0.688889
0.694444
0.691667
0.691667
0.697222
0.7
0.7
0.697222
0.691667
0.677778
0.686111
0.691667
0.686111
0.686111
0.694444
0.716667
0.713889
0.730556
0.716667
0.711111
0.716667
0.716667
0.725
0.733333
0.744444
0.75
0.744444
0.722222
0.730556
0.738889
0.727778
0.733333
0.738889
0.736111
0.741667
0.733333
0.752778
0.788889
0.766667
0.758333
0.775
0.766667
0.744444
0.733333
0.744444
0.783333
0.775
0.761111
0.736111
0.747222
0.736111
0.761111
0.802778
0.777778
0.747222
0.75
0.741667
0.738889
0.761111
0.747222
0.741667
0.741667
0.736111
0.733333
0.769444
0.747222
0.738889
0.75
0.761111
0.763889
0.769444
0.769444
0.788889
0.780556
0.763889
0.763889
0.75
0.736111
0.730556
0.722222
0.733333
0.727778
0.733333
0.741667
0.75
0.747222
0.763889
0.780556
0.755556
0.730556
0.747222
0.744444
0.738889
0.763889
0.761111
0.752778
0.766667
0.752778
0.747222
0.741667
0.733333
0.730556
0.727778
0.725
0.727778
0.736111
0.722222
0.716667
0.752778
0.752778
0.769444
0.769444
0.747222
0.736111
0.75
0.752778
0.75
0.741667
0.730556
0.747222
0.763889
0.769444
0.783333
0.769444
0.783333
0.758333
0.747222
0.744444
0.741667
0.741667
0.919444
0.852778
0.830556
0.8
0.783333
0.761111
0.747222
0.730556
0.719444
0.702778
0.702778
0.719444
0.769444
0.744444
0.75
0.730556
0.727778
0.722222
0.716667
0.713889
0.722222
0.716667
0.705556
0.711111
0.722222
0.719444
0.736111
0.730556
0.738889
0.722222
0.719444
0.713889
0.708333
0.716667
0.711111
0.725
0.727778
0.736111
0.730556
0.725
0.722222
0.713889
0.713889
0.705556
0.7
0.763889
0.733333
0.747222
0.733333
0.730556
0.747222
0.736111
0.733333
0.730556
0.722222
0.733333
0.727778
0.722222
0.702778
0.880556
0.761111
0.741667
0.733333
0.741667
0.736111
0.711111
0.711111
0.7
0.694444
0.697222
0.705556
0.708333
0.711111
0.719444
0.722222
0.727778
0.744444
0.716667
0.711111
0.722222
0.716667
0.711111
0.722222
0.722222
0.727778
0.725
0.725
0.725
0.725
0.713889
0.716667
0.716667
0.713889
0.730556
0.730556
0.738889
0.727778
0.730556
0.708333
0.716667
0.708333
0.705556
0.702778
0.705556
0.716667
0.730556
0.741667
0.738889
0.733333
0.725
0.711111
0.7
0.694444
0.7
0.691667
0.702778
0.719444
0.719444
0.719444
0.891667
0.811111
0.766667
0.747222
0.755556
0.761111
0.738889
0.744444
0.752778
0.741667
0.747222
0.769444
0.769444
0.769444
0.75
0.761111
0.752778
0.75
0.727778
0.755556
0.769444
0.761111
0.761111
0.797222
0.775
0.75
0.733333
0.733333
0.733333
0.725
0.722222
0.727778
0.791667
0.758333
0.738889
0.733333
0.747222
0.738889
0.738889
0.719444
0.719444
0.722222
0.722222
0.708333
0.705556
0.886111
0.811111
0.766667
0.744444
0.730556
0.711111
0.713889
0.727778
0.716667
0.722222
0.719444
0.711111
0.702778
0.697222
0.711111
0.725
0.725
0.722222
0.733333
0.747222
0.730556
0.719444
0.722222
0.722222
0.738889
0.755556
0.75
0.741667
0.758333
0.777778
0.763889
0.775
0.747222
0.761111
0.772222
0.769444
0.755556
0.752778
0.752778
0.758333
0.772222
0.775
0.766667
0.752778
0.761111
0.75
0.775
0.780556
0.775
0.752778
0.736111
0.738889
0.769444
0.755556
0.741667
0.747222
0.736111
0.741667
0.741667
0.75
0.769444
0.763889
0.769444
0.766667
0.761111
0.772222
0.755556
0.744444
0.747222
0.744444
0.75
0.741667
0.741667
0.744444
0.747222
0.752778
0.755556
0.736111
0.719444
0.722222
0.730556
0.741667
0.744444
0.75
0.775
0.772222
0.758333
0.75
0.736111
0.744444
0.758333
0.736111
0.752778
0.752778
0.763889
0.769444
0.769444
0.786111
0.794444
0.788889
0.8
0.775
0.761111
0.752778
0.75
0.736111
0.733333
0.736111
0.733333
0.741667
0.741667
0.744444
0.758333
0.755556
0.752778
0.763889
0.775
0.816667
0.808333
0.786111
0.769444
0.761111
0.75
0.761111
0.811111
0.775
0.766667
0.772222
0.769444
0.794444
0.8
0.808333
0.794444
0.780556
0.758333
0.75
0.733333
0.738889
0.741667
0.744444
0.733333
0.747222
0.744444
0.761111
0.755556
0.772222
0.769444
0.763889
0.744444
0.75
0.758333
0.755556
0.738889
0.747222
0.752778
0.769444
0.788889
0.797222
0.791667
0.766667
0.763889
0.772222
0.763889
0.772222
0.811111
0.819444
0.813889
0.813889
0.813889
0.813889
0.763889
0.769444
0.769444
0.761111
0.775
0.783333
0.772222
0.777778
0.769444
0.747222
0.75
0.741667
0.736111
0.741667
0.752778
0.747222
0.788889
0.794444
0.805556
0.816667
0.822222
0.847222
0.830556
0.794444
0.777778
0.769444
0.763889
0.772222
0.797222
0.802778
0.786111
0.769444
0.763889
0.802778
0.777778
0.8
0.827778
0.822222
0.805556
0.794444
0.791667
0.769444
0.788889
0.783333
0.791667
0.763889
0.763889
0.797222
0.780556
0.8
0.825
0.825
0.838889
0.855556
0.858333
0.833333
0.811111
0.808333
0.797222
0.786111
0.755556
0.761111
0.761111
0.777778
0.791667
0.775
0.775
0.758333
0.747222
0.766667
0.8
0.791667
0.783333
0.788889
0.791667
0.822222
0.825
0.8
0.766667
0.752778
0.755556
0.75
0.761111
0.769444
0.777778
0.786111
0.786111
0.780556
0.788889
0.763889
0.763889
0.777778
0.805556
0.827778
0.833333
0.822222
0.852778
0.858333
0.852778
0.863889
0.830556
0.819444
0.825
0.847222
0.841667
0.827778
0.816667
0.830556
0.816667
0.811111
0.816667
0.788889
0.766667
0.780556
0.780556
0.788889
0.791667
0.841667
0.819444
0.830556
0.830556
0.802778
0.813889
0.819444
0.822222
0.858333
0.838889
0.827778
0.836111
0.869444
0.836111
0.833333
0.788889
0.802778
0.827778
0.85
0.827778
0.819444
0.811111
0.808333
0.825
0.833333
0.825
0.805556
0.827778
0.830556
0.833333
0.833333
0.836111
0.830556
0.830556
0.811111
0.822222
0.791667
0.788889
0.813889
0.805556
0.808333
0.813889
0.805556
0.8
0.791667
0.794444
0.811111
0.788889
0.780556
0.802778
0.780556
0.8
0.825
0.827778
0.808333
0.813889
0.830556
0.85
0.805556
0.786111
0.780556
0.797222
0.813889
0.844444
0.852778
0.825
0.811111
0.844444
0.85
0.813889
0.805556
0.816667
0.808333
0.830556
0.802778
0.802778
0.811111
0.825
0.838889
0.836111
0.827778
0.838889
0.855556
0.875
0.877778
0.866667
0.858333
0.85
0.861111
0.833333
0.811111
0.822222
0.827778
0.811111
0.819444
0.816667
0.836111
0.825
0.816667
0.8
0.780556
0.758333
0.772222
0.772222
0.797222
0.827778
0.813889
0.797222
0.794444
0.808333
0.797222
0.786111
0.769444
0.763889
0.755556
0.766667
0.752778
0.752778
0.752778
0.772222
0.772222
0.805556
0.836111
0.794444
0.788889
0.788889
0.788889
0.808333
0.802778
0.819444
0.813889
0.819444
0.822222
0.808333
0.783333
0.786111
0.772222
0.766667
0.766667
0.783333
0.788889
0.808333
0.811111
0.811111
0.819444
0.802778
0.816667
0.825
0.836111
0.819444
0.777778
0.766667
0.761111
0.775
0.777778
0.786111
0.769444
0.769444
0.788889
0.791667
0.8
0.780556
0.772222
0.780556
0.780556
0.830556
0.819444
0.786111
0.794444
0.775
0.772222
0.794444
0.783333
0.758333
0.783333
0.775
0.758333
0.777778
0.761111
0.744444
0.755556
0.75
0.75
0.755556
0.755556
0.763889
0.777778
0.786111
0.819444
0.802778
0.791667
0.783333
0.777778
0.761111
0.752778
0.769444
0.763889
0.766667
0.761111
0.772222
0.794444
0.758333
0.775
0.797222
0.808333
0.819444
0.825
0.813889
0.791667
0.794444
0.780556
0.786111
0.775
0.777778
0.769444
0.772222
0.811111
0.827778
0.816667
0.813889
0.813889
0.811111
0.788889
0.758333
0.75
0.752778
0.738889
0.738889
0.741667
0.744444
0.761111
0.755556
0.766667
0.761111
0.763889
0.758333
0.763889
0.777778
0.761111
0.769444
0.752778
0.738889
0.725
0.725
0.75
0.758333
0.733333
0.738889
0.741667
0.738889
0.741667
0.733333
0.763889
0.794444
0.763889
0.758333
0.777778
0.797222
0.766667
0.775
0.786111
0.797222
0.816667
0.772222
0.775
0.766667
0.769444
0.766667
0.772222
0.744444
0.75
0.741667
0.761111
0.791667
0.783333
0.788889
0.8
0.772222
0.769444
0.766667
0.777778
0.791667
0.794444
0.794444
0.8
0.811111
0.811111
0.836111
0.838889
0.836111
0.819444
0.808333
0.797222
0.788889
0.788889
0.8
0.805556
0.811111
0.813889
0.816667
0.819444
0.819444
0.788889
0.783333
0.786111
0.813889
0.811111
0.783333
0.816667
0.805556
0.777778
0.747222
0.747222
0.738889
0.730556
0.736111
0.738889
0.736111
0.747222
0.766667
0.780556
0.777778
0.791667
0.783333
0.791667
0.758333
0.763889
0.763889
0.786111
0.780556
0.783333
0.788889
0.811111
0.816667
0.8
0.805556
0.766667
0.769444
0.777778
0.811111
0.813889
0.791667
0.805556
0.791667
0.802778
0.808333
0.813889
0.772222
0.766667
0.769444
0.791667
0.588889
0.988889
0.811111
0.811111
0.811111
0.811111
0.805556
0.775
0.766667
0.763889
0.761111
0.752778
0.763889
0.761111
0.763889
0.772222
0.808333
0.822222
0.802778
0.788889
0.794444
0.788889
0.791667
0.797222
0.794444
0.788889
0.780556
0.772222
0.755556
0.747222
0.75
0.755556
0.758333
0.755556
0.761111
0.772222
0.788889
0.794444
0.797222
0.791667
0.786111
0.769444
0.758333
0.758333
0.758333
0.75
0.752778
0.763889
0.755556
0.744444
0.75
0.786111
0.780556
0.769444
0.788889
0.813889
0.802778
0.791667
0.791667
0.777778
0.783333
0.783333
0.794444
0.8
0.780556
0.783333
0.825
0.841667
0.830556
0.836111
0.841667
0.833333
0.863889
0.869444
0.830556
0.827778
0.833333
0.85
0.855556
0.827778
0.827778
0.822222
0.802778
0.797222
0.8
0.788889
0.802778
0.811111
0.830556
0.830556
0.830556
0.833333
0.833333
0.830556
0.802778
0.8
0.791667
0.811111
0.811111
0.822222
0.830556
0.855556
0.841667
0.847222
0.833333
0.813889
0.822222
0.802778
0.808333
0.8
0.813889
0.822222
0.811111
0.808333
0.794444
0.808333
0.813889
0.797222
0.791667
0.791667
0.783333
0.838889
0.822222
0.816667
0.805556
0.816667
0.794444
0.772222
0.911111
0.819444
0.838889
0.802778
0.811111
0.794444
0.880556
0.797222
0.813889
0.813889
0.775
0.763889
0.766667
0.761111
0.758333
0.775
0.752778
0.758333
0.741667
0.730556
0.744444
0.761111
0.755556
0.772222
0.816667
0.794444
0.797222
0.822222
0.813889
0.802778
0.788889
0.763889
0.75
0.752778
0.747222
0.736111
0.727778
0.744444
0.738889
0.733333
0.736111
0.755556
0.775
0.763889
0.772222
0.772222
0.766667
0.772222
0.780556
0.783333
0.777778
0.766667
0.758333
0.769444
0.777778
0.802778
0.791667
0.769444
0.758333
0.769444
0.791667
0.802778
0.811111
0.780556
0.791667
0.788889
0.786111
0.794444
0.813889
0.777778
0.777778
0.786111
0.786111
0.791667
0.780556
0.763889
0.769444
0.783333
0.769444
0.769444
0.786111
0.783333
0.794444
0.786111
0.777778
0.780556
0.772222
0.775
0.786111
0.802778
0.788889
0.819444
0.802778
0.788889
0.797222
0.811111
0.811111
0.794444
0.811111
0.816667
0.805556
0.813889
0.816667
0.816667
0.816667
0.816667
0.827778
0.794444
0.802778
0.802778
0.813889
0.822222
0.825
0.805556
0.802778
0.822222
0.822222
0.827778
0.819444
0.819444
0.830556
0.811111
0.797222
0.825
0.802778
0.788889
0.805556
0.805556
0.819444
0.813889
0.794444
0.797222
0.805556
0.811111
0.802778
0.802778
0.808333
0.802778
0.794444
0.791667
0.797222
0.8
0.805556
0.816667
0.813889
0.8
0.811111
0.816667
0.808333
0.808333
0.816667
