# Supplementary material for: Model-Based Quantification of Left Ventricular Diastolic Function in Critically Ill Patients with Atrial Fibrillation from Routine Data: A Feasibility Study
Source: Comput Math Methods Med. 2019 May 16;2019:9682138. doi: 10.1155/2019/9682138 (PMC6541946; doi:10.1155/2019/9682138)
Supplement: Supplementary Materials — Online Supplement Expanded Methods and Results: this document provides further details on methodological considerations and details about the model employed. Furthermore, the Results section includes figures of the entire cohort corresponding to those displayed in the manuscript for a selection of patients. Online Supplement Code: this is the product of the research and enables the reader to verify results and potentially apply the methodology to their data. We have a strong commitment to open sourcing the analysis code to promote transparency and reproducibility and thus further future research in this area. This supplement provides the complete analysis code and processed data for the research presented within this manuscript. Within the ZIP folder, the file “Readme.md” provides instructions for building and running the code. If additional questions or issues arise with regard to usage of the code, do not hesitate to contact the authors. [file 9682138.f1.zip › CodeOnlineSupplement_CMMM_2711432/DiastolicPaper_OnlineSupplement/data/mgh079.csv/pps.txt]

46.766
48.093
48.341
50
53.897
51.161
45.44
46.517
48.508
48.508
49.502
52.653
52.488
47.844
46.186
48.342
48.59
48.922
51.575
54.643
49.917
45.772
47.678
48.922
48.756
50.414
53.98
50.912
45.522
46.849
47.844
48.757
49.586
53.4
53.897
46.932
46.269
47.844
48.59
48.922
51.658
54.478
49.171
45.689
47.595
48.84
49.088
50.663
54.229
51.576
45.605
46.932
48.508
49.254
49.751
53.731
53.98
47.844
46.932
48.259
48.922
49.752
52.405
55.141
49.254
46.103
48.508
48.922
49.668
50.746
55.058
50.829
45.937
47.595
48.922
48.839
49.834
54.063
54.312
47.015
46.766
48.341
49.337
49.917
51.492
55.058
49.834
46.268
47.678
48.839
49.088
49.917
54.228
52.155
46.103
46.683
48.424
48.341
49.42
51.907
54.644
48.674
46.352
47.678
48.59
48.839
50.332
53.897
51.575
45.771
48.673
48.342
48.922
49.503
53.151
55.721
46.352
46.268
49.171
49.171
48.756
51.078
54.976
50.498
45.771
46.766
48.342
49.088
49.917
53.814
53.4
46.351
46.932
48.01
49.585
50.498
51.824
54.312
49.004
46.02
47.346
48.259
48.839
49.751
53.316
52.57
46.434
46.517
48.424
48.756
49.088
50.995
54.146
49.336
45.771
47.429
48.258
48.59
49.253
52.902
53.565
46.849
46.352
48.425
48.756
49.171
51.244
54.975
50.332
46.268
47.927
49.088
49.088
50.249
54.146
52.903
46.601
47.347
48.757
49.502
49.337
52.819
55.141
49.337
46.683
48.341
49.254
48.922
51.078
55.058
51.493
46.02
47.678
48.922
49.005
49.917
53.233
53.897
48.01
47.264
48.756
49.336
49.669
51.741
54.975
51.078
46.268
47.762
48.839
49.337
49.834
53.648
53.731
46.767
46.518
48.673
49.005
49.669
51.659
55.058
50.082
46.435
47.927
49.088
49.254
50
53.814
53.068
46.767
46.766
48.922
48.01
48.756
51.99
54.561
49.42
46.517
48.01
49.502
49.502
49.668
54.975
52.488
46.766
47.098
49.253
49.419
49.751
52.902
55.223
49.171
46.434
48.341
49.42
49.419
50.912
55.39
52.239
46.517
47.512
49.336
50
50.083
53.483
54.146
49.088
47.015
48.756
49.586
50.166
51.41
55.473
51.741
46.435
48.176
49.337
49.669
50.332
54.643
54.146
47.346
47.181
49.005
49.669
49.752
52.571
55.224
49.917
46.766
48.673
49.42
50.083
50.995
55.307
51.99
46.351
47.512
49.005
49.751
50.083
53.151
53.731
48.756
46.766
48.756
49.337
49.751
50.912
55.39
52.156
46.517
47.429
49.336
50.248
50.332
53.316
53.317
48.673
47.098
48.591
49.253
50.332
51.244
54.893
51.409
46.517
48.01
49.503
49.834
50.082
53.4
53.483
48.507
47.015
49.005
49.668
49.751
51.658
55.39
51.659
46.434
48.01
49.253
49.834
50.663
53.648
53.4
48.176
47.181
48.839
49.419
49.917
51.575
54.975
51.41
46.517
47.678
49.336
49.668
50.166
53.897
54.477
47.678
47.43
48.839
49.254
49.834
51.575
55.39
51.493
46.352
48.01
49.005
49.419
50.332
53.897
54.56
48.01
47.347
49.088
49.337
49.917
51.907
55.39
51.243
46.683
48.673
49.502
49.585
51.161
54.312
54.892
48.176
47.181
48.839
49.751
49.751
51.742
55.472
51.161
46.766
48.093
49.171
50.166
50.414
54.477
53.98
47.346
47.347
48.839
49.586
50.165
52.654
55.555
49.586
46.932
48.839
49.668
49.834
51.326
54.975
52.654
46.683
47.927
49.005
49.834
50.083
52.902
54.892
49.668
46.766
48.674
49.668
49.751
51.742
55.141
52.404
46.683
48.093
49.171
49.834
50.331
53.317
53.98
49.254
47.098
49.005
50.083
49.834
51.576
55.307
52.239
46.766
48.176
49.502
50.166
50.747
53.897
53.98
48.84
47.513
49.586
49.834
50.166
51.99
56.136
52.156
46.932
48.674
49.917
50.083
50.83
54.561
55.224
48.176
47.761
49.751
49.835
50.249
52.239
55.887
50.995
47.181
48.674
49.917
49.751
50.995
55.473
53.151
47.347
47.678
49.42
49.751
50.498
53.732
54.395
49.42
46.932
48.922
50
49.585
51.078
55.224
52.488
46.849
48.674
49.585
50.332
50.747
53.98
53.814
48.922
47.43
49.088
49.917
50.083
51.907
55.638
52.073
46.684
48.342
49.751
49.917
51.161
54.229
56.136
48.839
47.761
49.254
50.082
50.663
52.902
55.805
50.912
46.684
48.673
50.083
50.083
50.912
54.477
54.893
47.844
47.761
49.254
49.752
50.083
52.405
55.556
50.995
47.429
49.005
49.668
49.751
51.078
54.892
54.395
47.927
48.093
49.752
50.165
50.166
52.073
55.224
50.415
46.352
48.424
50.248
50.166
50.912
56.136
55.97
50.663
48.259
49.419
54.56
50.747
52.736
56.551
51.658
46.849
56.302
49.668
50.912
55.971
55.224
49.503
48.673
52.156
50.581
51.908
53.815
56.301
52.073
46.518
49.502
50.166
49.503
51.741
54.892
53.98
47.512
48.093
49.834
50.912
51.16
54.063
54.809
48.922
47.845
49.005
50.414
50.663
52.073
56.053
52.322
47.264
48.756
50
51.078
50.829
54.478
55.638
48.258
47.927
49.502
50.995
50.663
52.902
56.468
50.58
47.346
49.171
50.331
50.58
51.576
55.97
52.57
46.849
48.922
50
51.078
51.078
55.555
54.892
48.425
47.43
53.068
49.751
50.165
52.985
56.136
51.824
46.435
49.668
49.503
50.58
51.41
54.726
55.473
48.839
48.092
49.834
50.581
51.161
53.234
56.883
51.327
47.512
49.751
50.083
50.829
51.824
54.975
53.897
47.844
48.176
50.083
50.414
50.829
53.731
55.887
50.332
47.679
49.502
50
50.581
51.492
55.887
53.151
47.43
48.839
50.166
50.414
50.58
53.566
54.644
49.503
47.845
49.337
50.912
50.083
52.155
55.722
52.238
47.264
48.508
49.917
50.166
51.078
54.478
54.229
49.005
47.512
49.088
50.248
50.166
52.073
56.384
52.653
47.346
48.84
50.332
50.498
51.078
54.644
55.39
48.507
48.591
50
50.332
50.664
53.068
55.805
51.078
47.43
48.674
50.829
50.248
51.078
55.224
54.146
47.678
48.425
50.414
50.248
51.078
53.068
56.302
50.581
47.596
48.922
50.166
50.166
51.741
55.224
53.898
47.346
48.176
50
50.664
50.829
53.897
55.721
50.663
47.679
49.254
50.165
50.166
52.156
55.639
52.321
46.932
48.922
49.917
50.581
50.829
55.224
55.141
47.844
47.844
49.337
50.663
51.244
53.731
56.302
50.746
47.845
49.751
50.249
50.498
51.824
55.639
53.731
47.596
48.507
50.083
50.829
50.829
54.063
55.307
49.834
47.844
49.171
50.912
50.746
51.824
55.473
52.902
47.679
48.176
49.752
50.414
50.747
53.814
55.887
50.166
47.761
49.751
50.248
50.414
51.907
55.805
53.565
47.678
48.591
50
50.581
50.829
53.731
55.224
49.834
47.845
49.669
50.912
51.078
51.659
56.468
52.57
47.347
49.254
49.917
50.995
50.912
54.395
53.482
49.088
47.927
50
50.415
50.58
52.736
56.551
52.487
47.513
49.171
50.415
50.83
51.908
55.804
55.141
48.259
48.673
50.83
51.492
51.41
54.229
56.883
50.912
48.341
50.166
50.663
51.161
52.653
57.297
53.068
47.678
49.419
51.243
51.409
51.742
55.556
54.063
47.927
48.259
50.581
50.58
50.746
53.482
56.136
50.747
47.844
49.586
50.497
50.912
52.239
56.55
52.985
47.678
48.922
50.912
50.913
51.824
55.224
55.721
48.508
48.342
50.249
50.829
51.078
53.98
56.302
50.747
48.176
49.42
50.912
51.326
52.322
56.551
53.98
47.678
48.508
50.498
51.326
51.907
55.555
55.473
48.508
48.342
50.332
50.995
51.492
53.649
57.131
51.243
47.596
49.502
51.161
51.161
52.238
56.467
53.317
47.678
49.088
50.083
50.912
51.658
55.307
55.721
49.254
48.259
50.248
50.663
50.995
53.731
56.468
50.664
47.844
49.253
50.332
50.747
51.824
56.136
53.068
48.093
49.254
50.414
51.161
50.829
55.058
55.473
49.005
48.176
49.834
50.746
51.493
53.317
56.301
51.41
47.927
49.668
50.414
51.41
52.322
56.136
54.311
48.01
48.757
50.166
50.498
51.492
54.229
54.146
49.585
47.678
50.249
50.829
50.497
53.234
56.634
52.57
47.678
49.42
50.497
50.829
52.488
56.219
54.644
47.927
47.844
50.249
50.498
50.332
53.814
55.804
49.751
48.01
49.088
49.834
50.663
52.488
56.551
53.233
47.513
49.254
50.498
50.995
51.824
55.224
56.218
49.419
48.673
50.581
51.077
51.244
54.063
56.966
51.078
48.176
50.249
51.41
51.244
52.819
56.301
53.068
46.932
49.254
50.829
50.746
51.327
55.224
55.555
49.253
48.341
50.746
50.746
51.575
53.151
56.634
51.659
48.01
50
51.078
51.41
52.322
56.882
53.648
47.762
49.917
50.083
51.078
51.492
54.81
54.644
49.834
47.761
50.497
50.829
51.161
53.068
56.551
51.825
47.595
48.922
50.581
50.829
52.654
55.887
53.98
48.093
48.84
50.165
50.912
51.41
54.726
54.809
50.083
48.176
50.165
50.663
51.244
52.985
56.551
