# Supplementary material for: Model-Based Quantification of Left Ventricular Diastolic Function in Critically Ill Patients with Atrial Fibrillation from Routine Data: A Feasibility Study
Source: Comput Math Methods Med. 2019 May 16;2019:9682138. doi: 10.1155/2019/9682138 (PMC6541946; doi:10.1155/2019/9682138)
Supplement: Supplementary Materials — Online Supplement Expanded Methods and Results: this document provides further details on methodological considerations and details about the model employed. Furthermore, the Results section includes figures of the entire cohort corresponding to those displayed in the manuscript for a selection of patients. Online Supplement Code: this is the product of the research and enables the reader to verify results and potentially apply the methodology to their data. We have a strong commitment to open sourcing the analysis code to promote transparency and reproducibility and thus further future research in this area. This supplement provides the complete analysis code and processed data for the research presented within this manuscript. Within the ZIP folder, the file “Readme.md” provides instructions for building and running the code. If additional questions or issues arise with regard to usage of the code, do not hesitate to contact the authors. [file 9682138.f1.zip › CodeOnlineSupplement_CMMM_2711432/DiastolicPaper_OnlineSupplement/data/mgh105.csv/pps.txt]

50
50.797
39.096
46.542
47.74
44.415
61.569
60.505
59.042
38.431
59.176
51.596
51.33
41.888
54.255
52.659
53.723
61.303
66.357
63.298
61.436
66.755
51.463
51.596
50.798
45.079
66.888
45.213
70.745
44.681
62.899
49.734
55.452
51.862
48.803
66.622
58.245
43.484
62.766
59.84
58.909
42.553
59.574
55.984
44.149
47.606
68.218
61.703
46.542
58.244
51.463
46.276
44.415
49.734
68.75
50.266
58.91
42.819
47.34
46.676
63.164
46.143
66.623
35.372
50.532
38.83
57.313
59.575
74.468
60.639
57.579
45.611
44.016
54.255
64.893
43.617
58.377
63.697
47.872
64.627
54.521
61.17
51.064
50.931
48.67
48.936
52.526
63.564
64.096
45.612
49.069
46.809
64.628
33.377
49.07
65.16
59.309
63.963
37.5
40.559
40.957
61.702
46.409
42.42
48.138
65.293
50.931
49.202
65.293
55.053
48.936
59.043
33.511
41.224
48.937
44.814
46.675
71.675
61.702
60.904
45.612
41.223
46.542
44.814
63.963
48.537
62.766
56.25
52.793
49.335
57.712
52.527
62.367
41.09
47.872
53.59
57.181
44.016
62.5
50.931
48.139
34.707
47.208
37.5
48.803
60.904
64.229
49.202
51.728
52.659
45.612
59.973
25.798
47.872
58.245
50.266
68.484
63.564
40.958
40.159
51.995
47.207
56.649
42.952
44.149
43.617
41.356
47.739
61.569
40.426
53.324
66.755
31.117
43.617
46.41
64.894
37.234
60.904
41.888
57.314
58.91
60.505
62.633
53.724
49.468
43.351
57.048
45.346
51.197
48.537
54.122
54.122
51.994
47.075
40.691
46.409
52.66
38.032
49.069
41.224
53.857
36.702
47.473
42.686
42.687
46.542
50.399
54.256
49.867
55.452
17.022
44.148
48.67
48.404
60.772
56.383
43.218
63.43
57.181
40.026
39.894
45.479
59.308
45.745
42.553
41.489
47.606
62.899
37.234
52.393
65.159
48.138
56.649
44.547
55.187
41.09
36.17
59.707
61.968
43.883
57.314
62.5
59.042
47.606
51.33
47.473
51.729
38.298
44.814
45.346
42.553
58.111
38.83
50.798
62.898
50.797
59.84
52.128
32.846
40.958
42.42
55.852
53.989
53.857
38.164
49.867
52.926
51.729
38.164
49.867
51.463
64.095
55.452
31.383
46.543
45.345
46.143
55.054
40.026
52.261
40.293
54.654
28.856
46.144
52.526
48.803
45.212
58.777
34.309
52.659
42.953
63.697
42.42
53.857
51.994
61.569
48.936
53.989
49.468
47.074
40.026
50.133
61.037
52.925
35.506
36.037
40.027
63.165
43.219
55.851
50.266
44.946
60.239
42.553
61.17
50.133
60.639
48.936
39.893
55.851
51.728
63.963
52.261
41.224
41.357
45.212
44.016
66.622
54.921
51.729
41.357
51.729
64.894
62.5
51.33
53.591
56.117
51.729
48.139
42.42
67.554
46.277
52.394
51.862
52.261
53.325
49.069
43.218
61.702
53.325
52.526
49.202
63.431
62.367
30.718
56.25
65.958
44.813
57.846
44.016
65.027
57.447
53.325
54.787
51.728
44.947
49.734
46.011
57.314
55.452
41.888
62.234
67.022
44.681
61.702
49.867
53.191
48.936
63.431
37.234
52.793
53.458
46.277
43.086
61.968
37.5
53.457
37.5
49.468
65.558
42.287
55.851
58.244
42.819
61.436
61.968
48.804
41.223
61.835
53.192
39.096
46.144
48.537
62.234
42.42
42.952
44.548
63.697
37.367
51.064
60.771
30.32
45.612
58.378
51.995
54.654
43.218
47.207
55.053
51.596
37.5
53.191
60.239
56.649
59.574
40.691
49.203
49.069
61.303
49.069
45.479
50.931
62.766
31.25
47.872
44.681
67.021
49.069
66.755
46.809
53.59
42.287
57.979
53.192
44.415
49.335
55.187
59.84
34.574
55.319
38.298
55.984
49.335
41.623
49.468
49.07
45.479
43.883
48.138
49.336
64.628
61.436
59.708
54.521
49.734
47.341
50.665
34.974
44.947
49.601
58.511
33.644
48.404
43.75
54.122
53.058
46.809
52.926
41.888
51.729
41.223
48.138
51.596
52.394
47.34
47.473
56.649
39.893
57.845
50.266
65.026
34.974
56.25
54.521
44.414
63.962
34.308
51.064
39.761
60.506
45.878
49.468
56.915
63.43
47.607
38.83
41.889
50.798
44.814
55.187
33.245
55.452
68.085
44.282
45.345
45.213
40.16
50.665
50.532
61.038
61.436
44.814
63.164
53.059
39.761
51.729
52.526
51.862
46.41
43.218
57.447
50.266
64.494
34.043
47.474
63.298
58.644
63.431
51.196
58.245
45.612
53.191
37.234
42.287
64.096
43.218
64.229
48.803
61.968
37.367
35.107
57.181
39.761
47.207
57.712
51.596
46.941
68.75
53.591
45.877
58.112
61.969
38.829
61.303
61.835
44.282
50
52.526
42.554
55.053
37.102
38.165
45.745
56.117
50.266
53.058
47.474
68.351
44.282
38.962
53.059
59.973
50.399
44.681
48.405
47.341
69.548
60.372
42.819
43.351
46.41
57.979
46.01
66.223
33.91
47.341
49.601
72.074
44.282
49.203
59.574
45.08
66.888
41.888
65.026
55.851
48.005
51.329
49.468
50.665
51.197
44.68
65.558
59.441
48.271
49.867
60.506
56.782
52.792
47.074
49.734
60.505
33.245
42.952
55.319
40.559
49.335
55.186
47.473
62.5
58.378
49.734
59.973
50.797
66.224
51.995
52.66
44.548
68.883
55.053
55.053
48.404
62.632
54.389
48.803
67.021
61.569
55.851
65.957
44.681
52.793
64.761
53.591
43.75
53.99
43.883
46.011
72.34
60.771
58.378
48.936
56.117
59.308
41.888
51.596
51.33
46.276
56.516
70.346
54.256
71.143
65.426
54.787
37.367
48.803
55.585
49.601
58.776
52.394
59.708
69.149
54.123
43.351
60.505
55.984
38.697
47.739
69.282
59.974
71.942
36.303
44.415
59.973
52.526
41.888
59.441
50.931
48.538
61.304
61.836
62.766
48.936
55.186
39.761
61.702
55.984
59.973
53.458
57.58
48.537
55.32
34.974
45.744
44.415
74.468
60.239
39.627
61.038
51.33
61.702
69.149
59.176
48.537
45.08
60.372
54.92
48.405
42.819
49.335
50.133
47.474
53.857
61.968
54.921
56.516
43.351
44.149
48.537
47.872
38.697
56.117
57.18
45.745
46.942
53.325
56.649
62.234
41.356
57.181
46.808
60.372
50.133
57.048
56.516
52.66
47.34
38.962
61.436
59.042
56.383
46.276
48.537
51.064
54.654
38.431
44.947
60.106
40.16
46.276
51.729
50.665
45.346
62.367
48.937
59.707
48.67
57.979
58.378
54.92
57.447
51.462
44.282
50.399
59.309
50.399
48.67
51.995
54.788
45.745
43.618
67.287
61.835
59.974
51.197
46.809
46.675
55.851
36.702
47.075
51.196
66.49
48.005
60.505
50.931
55.718
48.67
53.458
43.484
62.899
39.627
63.563
56.25
59.575
55.851
48.67
58.643
56.383
50.798
65.159
58.244
42.553
47.075
59.176
53.989
57.713
42.022
50
37.367
48.271
62.766
75
52.128
55.718
53.191
51.994
50.532
39.229
48.803
58.644
63.431
52.526
47.34
44.149
55.719
59.309
60.771
40.957
60.904
44.814
60.372
67.819
44.415
54.92
48.671
46.808
53.458
57.446
46.41
63.83
50.532
55.186
55.452
40.558
64.628
41.224
65.027
47.074
57.58
70.612
46.011
56.781
49.335
46.143
45.479
52.659
56.782
63.564
44.016
62.633
55.32
54.122
41.357
48.005
60.771
55.186
62.766
53.857
53.058
52.926
44.282
42.952
44.547
51.329
45.612
52.261
64.761
49.202
63.298
48.272
52.128
61.569
49.202
53.192
48.005
47.872
54.787
52.128
49.602
51.994
71.542
37.766
55.984
61.17
40.692
62.234
38.962
50.399
58.643
60.904
55.054
63.298
51.995
49.468
44.814
54.654
46.809
61.702
50.133
61.037
54.388
38.564
45.612
40.558
50.266
34.176
47.208
61.968
35.24
66.223
40.426
55.32
48.271
39.627
51.729
65.426
47.207
46.808
50.665
52.659
47.207
49.202
56.915
57.447
35.904
45.745
59.309
34.973
51.463
51.063
40.425
63.032
42.42
54.255
39.628
50.133
43.351
56.516
70.345
44.016
56.383
51.197
63.431
36.17
48.537
68.883
62.633
54.787
56.516
41.622
37.234
49.335
63.963
58.51
34.841
47.474
37.766
45.611
62.234
36.569
50.665
45.745
45.878
43.085
43.75
42.553
42.154
58.644
50.532
38.032
58.777
59.042
48.005
31.649
54.521
51.197
49.202
59.043
39.628
58.644
54.388
64.494
38.963
56.117
40.159
48.005
42.554
47.473
53.457
52.127
41.622
67.819
44.415
44.548
57.846
45.878
63.431
42.819
46.542
63.83
44.947
63.164
38.697
61.17
30.718
47.473
59.175
53.457
44.947
48.537
47.74
46.676
62.766
59.042
50.266
50
57.181
39.095
44.947
49.468
65.159
56.649
60.904
42.686
54.122
43.351
42.42
55.054
38.298
55.984
67.686
48.537
45.745
51.862
63.298
37.234
53.191
47.473
54.389
52.393
47.34
43.484
54.122
58.51
36.17
53.324
43.617
45.479
46.41
48.005
57.447
55.851
45.08
63.963
36.436
46.011
52.128
58.777
32.712
54.654
45.612
49.202
46.144
52.66
51.729
45.213
59.708
51.862
54.654
51.197
50.266
52.261
55.054
62.5
38.83
53.857
45.479
50.266
61.436
62.101
42.952
48.138
58.909
39.096
54.787
63.564
42.287
46.941
41.489
54.921
47.739
59.574
50.266
42.553
57.447
50.399
45.08
51.197
57.048
52.527
45.346
47.341
54.122
43.617
50.665
36.437
51.064
62.5
49.069
52.793
50.93
56.914
52.393
44.149
29.787
37.899
54.389
48.405
49.867
46.011
49.335
50.798
47.473
62.234
31.25
41.489
36.569
60.638
60.638
38.83
46.409
51.463
52.128
67.553
43.484
51.596
45.478
61.436
44.016
61.037
36.171
64.096
51.196
43.484
45.345
64.362
58.643
35.771
43.352
42.554
55.452
45.878
50.798
60.905
53.59
51.462
68.617
59.308
47.873
39.228
46.144
53.99
51.728
45.878
58.377
41.889
61.303
55.452
60.771
33.91
53.989
39.495
59.042
45.612
53.989
72.208
48.005
48.67
33.776
49.468
44.149
49.867
59.84
59.973
60.506
49.335
44.548
61.968
68.351
34.574
46.144
61.17
43.883
61.968
43.75
68.484
50.266
44.548
57.447
44.282
46.144
46.543
57.713
72.873
35.771
55.319
43.085
67.819
48.138
60.905
37.899
56.915
42.154
61.436
35.638
40.293
65.692
56.648
43.617
55.718
64.229
32.979
61.303
41.091
55.585
52.792
48.67
60.638
44.681
59.442
45.345
38.431
43.75
55.718
39.229
51.197
61.968
40.558
58.244
45.877
48.936
53.457
25.399
43.75
50
57.181
29.92
49.734
68.484
52.66
60.771
56.25
71.144
53.059
45.877
57.181
40.958
46.675
42.155
52.128
50.532
62.5
47.34
49.468
52.526
71.942
48.271
36.702
48.936
47.208
59.043
73.936
51.995
53.723
60.505
53.059
48.537
64.894
45.345
55.718
71.011
44.016
49.468
66.223
53.059
56.383
43.085
64.495
63.298
34.974
62.633
75.665
51.861
44.814
50.266
68.351
52.792
39.229
53.857
64.362
66.223
57.713
64.894
60.904
50.133
61.968
57.048
36.17
52.925
57.979
36.968
54.92
51.861
57.048
74.202
51.994
43.218
48.005
56.649
57.181
47.872
44.016
68.484
51.33
50.532
49.468
53.856
69.681
38.83
63.697
58.909
37.234
45.612
48.537
65.825
50.532
71.676
51.33
66.223
63.298
41.223
46.277
40.824
61.038
58.244
52.926
58.91
39.362
50.266
58.378
32.58
62.367
37.633
52.926
63.298
59.707
50.399
41.224
48.538
54.123
57.846
39.76
65.559
45.745
47.74
50
36.436
46.409
41.889
56.117
65.559
48.404
66.224
48.803
41.356
50.798
44.947
58.112
34.043
51.329
64.495
39.362
59.043
40.159
50.266
59.973
43.883
64.628
47.872
46.277
50.399
67.819
61.303
63.431
49.069
41.622
53.457
52.261
55.452
55.053
47.474
61.037
42.287
53.457
41.357
50.399
26.33
40.825
40.691
52.526
54.521
62.367
52.66
45.479
37.766
52.261
30.319
43.484
63.165
53.458
54.388
53.457
56.782
52.127
46.941
49.867
53.59
29.255
36.968
46.676
61.037
57.181
34.309
35.239
39.495
42.687
58.511
47.606
42.021
44.681
71.543
42.155
61.17
42.022
50.798
52.127
39.76
37.5
45.878
42.022
47.606
64.362
47.606
44.282
65.825
51.064
49.069
64.495
35.372
56.516
51.729
41.489
56.782
49.469
51.596
48.271
42.42
56.649
39.229
33.643
66.49
55.053
39.362
58.909
59.175
61.17
32.979
49.069
36.835
44.947
41.091
56.649
52.26
58.776
44.149
57.713
69.281
53.724
40.958
53.458
63.032
34.575
62.5
41.224
58.111
50.931
52.393
54.92
62.234
41.888
57.846
50.797
54.256
46.01
54.654
56.782
60.904
52.527
56.915
48.005
46.011
61.038
54.522
60.505
40.026
62.5
46.941
70.346
53.325
55.053
64.229
47.34
62.101
62.5
34.308
52.926
65.691
36.303
55.319
75.665
48.936
65.958
49.07
45.744
66.755
54.92
61.436
50.133
68.883
40.425
61.703
56.383
70.479
43.218
65.558
55.319
61.968
42.42
49.601
67.553
43.218
61.304
60.372
32.181
33.909
41.489
51.862
58.377
51.463
67.287
45.212
52.793
60.905
28.723
44.415
49.468
64.761
55.851
63.298
49.202
49.336
58.777
39.095
61.038
44.016
66.622
49.468
50.798
66.091
39.495
58.909
44.814
50.133
51.596
40.825
57.712
47.74
67.42
65.957
54.256
55.452
45.612
55.187
36.303
39.495
50.266
70.479
36.835
55.186
65.825
46.675
54.92
50.133
45.479
59.973
50.399
44.813
61.569
48.404
56.516
50.665
51.596
43.484
46.277
43.617
48.005
62.633
45.213
50.399
53.59
57.58
52.127
48.138
51.064
39.362
56.782
52.261
65.027
27.261
46.543
49.468
63.165
38.165
56.516
66.489
49.469
41.889
61.17
52.526
52.526
35.107
46.809
46.277
45.612
48.67
59.973
50.133
52.128
49.202
54.388
56.25
56.782
55.585
41.357
39.362
57.447
38.431
54.388
36.17
52.527
34.441
44.947
57.314
65.692
33.111
48.537
59.043
26.595
44.149
31.516
52.66
56.782
48.404
43.085
63.165
41.622
49.335
43.484
46.276
49.335
48.271
39.495
58.112
51.995
56.516
55.053
30.585
41.755
56.515
52.66
47.872
42.021
48.936
46.144
63.431
60.639
40.425
53.457
44.681
44.415
36.037
44.149
56.915
57.979
45.479
52.527
55.452
49.202
37.633
56.782
42.154
50.399
46.543
55.319
46.143
54.788
50.532
54.122
57.58
39.761
43.218
56.117
27.128
41.755
64.628
59.575
54.787
37.766
50.399
53.591
46.942
51.064
36.702
56.915
46.409
51.995
49.069
49.202
50.665
34.84
51.33
37.5
54.255
46.675
42.819
53.723
38.83
44.149
43.617
47.074
36.702
47.075
44.016
57.048
50
57.713
31.915
49.734
37.234
37.899
43.484
55.585
43.484
42.154
48.671
59.043
50.266
51.995
53.325
41.09
57.979
51.861
55.053
42.686
49.202
49.734
48.006
66.09
55.718
44.548
36.037
50.798
44.149
47.872
63.298
61.17
57.181
39.894
57.181
40.027
62.899
54.122
44.149
50
59.708
39.362
53.857
65.958
49.601
58.643
49.202
29.521
44.681
58.777
53.059
43.218
48.271
65.426
54.654
60.106
50.798
41.888
42.154
56.25
44.814
47.207
64.627
57.048
67.42
43.75
44.149
47.473
55.852
49.202
56.649
49.601
64.096
36.968
58.643
49.468
48.67
49.202
66.223
62.766
57.979
42.952
45.346
38.298
47.873
32.713
44.681
40.026
55.453
57.447
55.452
48.139
39.628
36.436
49.601
49.867
51.729
45.479
55.851
43.218
45.479
67.021
42.554
48.138
59.042
44.548
63.564
36.436
50.266
50.266
46.144
65.027
50.266
43.351
60.239
59.043
43.75
67.154
39.362
59.84
45.478
49.335
63.697
47.473
57.845
61.569
48.537
67.421
60.771
48.005
48.67
64.893
58.643
43.75
57.181
63.697
71.144
38.564
43.484
52.128
58.909
47.473
52.393
66.755
60.904
53.325
51.729
41.889
60.638
47.208
48.404
43.484
63.032
67.952
56.117
46.542
62.5
51.33
50.266
62.766
50.133
44.814
63.165
61.303
55.054
42.686
47.473
62.899
41.622
49.601
48.271
55.053
73.005
64.229
41.09
43.617
47.34
41.888
51.729
66.223
28.324
58.511
70.213
39.628
55.186
47.075
54.521
65.958
40.957
62.367
42.155
48.804
56.383
70.08
38.83
53.591
64.893
43.218
54.92
49.468
49.335
51.596
53.591
63.165
44.149
54.389
62.367
56.117
45.611
53.191
34.442
42.952
46.144
69.814
53.99
61.171
44.282
53.325
56.383
56.117
48.404
40.957
48.404
66.09
30.585
58.777
49.202
51.995
53.457
60.239
70.346
26.995
53.59
49.069
48.67
54.92
62.368
64.893
63.298
58.51
57.313
46.542
39.495
62.633
57.713
46.409
64.096
38.962
48.936
67.686
57.58
42.021
64.096
42.287
40.293
53.457
44.813
55.718
59.973
45.612
51.064
43.351
49.069
61.037
59.707
56.649
55.186
46.675
50.665
44.814
50.266
63.43
47.473
45.346
42.952
54.389
69.282
47.473
48.005
58.91
51.995
57.846
52.128
51.462
56.117
53.724
44.681
51.862
46.41
53.325
43.352
44.681
52.66
72.207
59.043
56.383
36.304
59.708
50.665
39.628
59.708
61.57
56.117
50.532
62.633
45.745
52.127
50.532
37.367
57.846
43.485
64.495
55.452
42.82
59.973
55.452
52.26
41.755
60.106
48.139
54.255
44.814
62.367
39.761
54.788
57.846
42.819
45.744
41.889
59.042
55.187
53.458
44.947
43.218
55.718
53.989
59.175
43.351
57.846
40.957
57.713
46.41
64.494
51.33
41.356
49.069
36.57
48.005
34.575
58.112
41.091
52.394
61.038
56.25
37.633
48.138
52.66
50.665
44.149
59.176
30.585
55.186
51.729
52.394
54.122
50.399
54.788
37.633
55.984
61.702
44.282
50
40.292
44.281
53.192
67.819
42.553
58.377
35.372
43.75
53.458
48.138
50.532
44.016
58.112
59.441
53.058
45.08
59.84
27.793
44.282
41.356
55.718
38.032
46.942
68.085
35.239
45.612
47.341
60.239
51.729
38.297
49.335
31.649
51.596
57.713
50.798
42.155
46.41
39.095
53.989
64.627
38.032
60.505
45.745
51.994
48.271
41.357
48.271
50.399
55.053
47.208
42.42
52.792
51.462
37.766
47.208
38.298
54.92
53.59
50.665
55.32
48.404
42.686
40.825
59.708
36.702
60.505
42.553
44.282
55.452
41.622
37.899
38.298
41.49
59.574
48.936
60.905
53.324
37.766
54.255
28.856
50.266
37.234
54.388
49.601
39.096
66.223
37.367
54.123
47.34
62.899
42.553
34.841
47.739
37.766
42.155
44.814
58.511
59.309
55.984
36.835
54.654
41.356
54.388
44.946
61.703
46.808
57.978
55.186
51.196
36.17
54.123
34.441
56.383
36.17
52.526
42.952
57.181
39.761
47.607
55.452
37.766
55.053
36.17
54.521
45.878
54.787
53.192
58.51
49.335
43.883
48.005
41.356
45.744
36.171
55.452
46.542
53.724
39.096
40.957
35.373
49.069
36.037
52.394
40.426
60.106
34.442
37.633
57.181
37.367
34.973
47.341
41.223
49.867
37.633
46.675
46.144
58.91
42.819
50.665
36.835
54.654
39.362
51.862
47.208
44.016
48.005
65.027
44.947
64.628
41.755
60.904
50.798
49.601
40.426
44.415
63.697
50.532
43.75
44.282
60.372
45.745
49.335
35.905
45.079
56.383
54.255
54.256
39.761
60.638
51.197
55.053
57.447
40.692
57.048
56.915
58.111
43.484
37.899
43.351
56.649
46.41
61.303
42.287
62.633
47.074
62.234
48.936
50.133
60.372
58.91
50.266
53.191
29.787
52.527
49.202
48.271
66.49
46.144
43.351
52.659
45.745
42.288
53.325
53.856
51.463
62.5
68.484
48.006
35.904
42.687
42.82
64.362
42.42
62.101
34.175
63.298
45.213
57.447
51.596
64.229
56.117
43.75
63.43
37.5
55.718
61.17
50.266
46.809
62.5
48.006
64.494
48.138
40.292
60.904
33.91
47.607
69.149
49.468
67.952
58.777
71.543
55.586
49.335
48.271
43.883
51.463
50.532
65.958
43.085
61.968
55.32
55.319
51.197
62.899
24.734
50.798
60.904
63.165
32.58
50.532
59.575
78.989
55.054
59.575
48.271
40.958
50.798
63.431
35.107
54.92
54.92
50.399
55.319
61.835
55.186
38.165
51.064
60.904
40.692
47.739
53.99
52.793
51.463
44.016
59.574
48.537
33.511
49.867
66.622
44.016
61.171
39.894
50.266
57.048
54.388
44.149
62.633
51.729
55.984
43.75
58.643
55.851
43.484
41.755
56.649
50.797
42.421
65.958
48.67
57.314
52.926
37.5
41.357
53.058
41.223
58.909
57.047
42.022
60.771
44.681
68.617
44.016
57.846
61.303
43.75
53.457
59.308
47.872
66.224
52.526
49.335
45.478
48.67
46.676
63.431
39.761
59.973
40.558
61.303
57.713
39.893
52.526
64.494
42.554
49.202
50.665
52.66
46.277
67.819
65.559
56.117
62.766
33.377
44.016
51.729
65.692
39.096
59.575
49.734
60.106
46.011
66.623
49.468
51.595
62.367
60.372
48.936
61.037
42.154
62.899
55.186
44.015
44.282
54.521
52.26
57.314
54.521
58.111
45.08
54.521
51.462
45.877
53.857
52.261
62.101
36.17
54.255
48.404
55.585
33.644
47.872
49.867
61.436
47.606
57.846
55.053
43.75
50.664
60.373
47.074
40.957
43.75
43.351
45.213
47.739
64.894
58.51
55.053
50.532
54.654
59.308
44.415
48.138
61.702
47.607
44.016
46.144
34.043
42.42
57.047
54.521
46.675
34.708
61.037
44.813
25.798
61.835
49.468
57.18
47.739
50
60.638
36.968
48.936
50.665
29.655
44.548
60.639
50.133
40.957
50
45.878
38.697
46.808
54.388
51.463
43.351
60.638
41.223
47.872
44.814
59.308
60.372
61.304
65.293
56.915
49.335
46.409
47.739
44.149
47.341
43.617
54.92
56.649
52.127
26.995
48.67
62.234
56.649
46.676
57.048
38.564
56.25
40.957
61.436
51.861
44.016
55.053
35.771
49.335
38.829
46.276
64.628
54.256
54.787
54.787
45.08
44.947
56.25
37.766
63.962
46.675
51.064
57.047
51.861
58.245
47.075
48.138
43.218
53.058
51.197
55.718
55.719
46.543
65.159
69.548
51.596
53.324
46.942
57.181
41.888
49.867
48.67
51.729
52.393
63.431
49.734
62.633
53.059
46.808
48.404
53.458
46.941
44.016
50
43.085
53.192
70.479
46.676
60.239
57.979
55.186
49.867
62.899
51.197
60.772
44.681
51.463
39.495
59.575
62.367
61.17
53.325
54.256
51.596
40.159
46.809
43.085
39.761
40.16
45.611
64.229
47.607
46.41
63.829
51.064
53.059
53.989
65.293
29.92
45.612
62.5
59.84
37.234
58.377
70.744
45.213
46.542
46.011
47.208
67.287
67.686
57.58
58.51
50.266
63.83
44.149
62.899
62.766
43.883
57.845
36.835
58.777
32.579
51.862
70.346
50
73.67
65.293
43.484
44.415
50.665
61.436
53.191
54.655
51.994
45.612
73.803
55.718
53.192
53.857
51.862
65.559
46.941
66.09
46.144
52.66
50.798
59.308
69.016
37.5
58.112
71.942
57.58
41.756
59.974
55.852
60.905
44.149
56.516
58.377
37.633
68.085
60.904
52.26
47.74
66.889
42.553
68.484
53.457
71.276
61.437
41.755
62.899
55.053
46.143
52.659
44.016
57.713
49.601
72.208
38.298
66.356
56.25
49.734
40.559
63.564
42.021
58.51
53.856
14.894
67.154
43.086
64.095
50.931
42.819
56.383
48.404
50.266
70.346
68.351
63.963
46.543
40.958
57.58
47.074
50.532
56.117
50
58.644
49.867
44.016
60.239
51.596
38.564
49.468
61.569
57.048
56.516
56.782
44.947
72.075
50.931
64.362
48.67
59.042
34.175
50.931
56.649
65.292
62.101
66.489
56.782
33.91
53.989
71.143
36.436
49.202
53.458
49.734
71.011
56.25
75.665
47.606
68.218
42.952
66.489
58.112
44.681
57.979
48.671
68.484
47.873
52.128
61.037
41.489
66.356
61.968
60.372
64.893
43.883
60.106
52.659
65.425
44.415
62.234
48.271
63.165
40.16
46.41
63.298
45.213
48.804
51.33
64.228
37.5
44.946
56.649
46.144
44.414
55.586
67.819
62.766
51.729
55.984
65.558
44.946
57.846
50.93
60.372
36.835
65.026
51.064
47.872
60.638
49.469
61.836
45.612
63.032
35.904
47.473
44.282
49.202
67.154
52.925
58.377
44.947
58.112
67.554
51.728
52.925
61.836
42.154
51.33
50.399
64.229
46.41
46.543
40.159
64.893
49.601
43.617
51.729
71.277
34.574
48.67
47.207
49.867
62.766
35.373
59.84
36.037
43.218
47.739
70.479
60.771
39.095
56.117
38.564
54.122
41.888
51.994
41.09
48.405
53.856
50.532
48.803
63.164
32.712
43.617
54.655
61.702
41.623
55.452
48.803
36.17
55.186
59.973
46.276
58.111
47.607
44.282
56.649
42.686
59.707
32.048
63.83
45.878
45.611
51.197
46.941
44.947
60.505
47.607
46.809
40.16
47.739
47.607
52.793
31.117
48.271
36.702
60.107
34.043
55.186
45.479
50.399
51.064
44.016
53.058
37.234
42.154
57.314
48.005
41.356
44.282
44.681
37.101
66.357
45.08
48.936
54.654
47.739
50.798
49.867
44.681
41.356
43.351
56.782
49.069
49.202
40.957
33.511
42.686
54.255
40.027
39.095
53.856
37.101
46.942
51.33
48.138
45.346
39.229
42.952
55.984
52.393
35.372
55.054
42.952
51.329
52.526
48.005
40.958
55.054
30.851
55.851
52.659
52.659
49.202
59.042
37.101
55.718
34.974
44.814
47.34
50.665
55.32
39.495
44.149
47.075
40.293
51.197
63.564
50
39.494
39.494
47.606
60.505
49.734
37.5
61.303
40.027
48.005
50.93
46.542
28.989
41.356
57.978
74.069
73.138
70.345
58.378
51.463
48.803
44.548
47.074
46.676
47.34
46.941
51.33
49.069
50.798
61.836
52.527
51.596
61.702
57.314
53.723
49.335
55.319
53.989
53.191
51.33
60.638
59.575
51.862
53.324
60.638
69.814
63.83
60.639
60.239
54.122
38.165
62.101
59.175
57.979
57.447
52.261
34.042
50.931
62.766
57.314
58.643
66.756
57.846
52.792
58.777
69.681
65.16
65.16
63.032
66.223
64.893
62.234
63.563
63.032
62.766
52.128
65.159
53.457
57.979
80.851
66.223
57.978
59.84
75.133
72.473
73.67
58.776
59.043
63.032
64.495
63.962
61.968
65.16
60.239
57.314
40.293
74.867
55.718
64.495
71.011
70.213
83.378
67.154
54.92
62.234
58.245
40.691
51.728
50.93
44.016
58.112
40.027
57.048
37.101
53.59
47.341
70.745
63.431
61.037
49.202
67.154
48.803
61.436
49.335
54.122
68.484
54.654
39.229
52.261
50.399
69.282
54.522
53.99
39.361
67.288
44.016
71.41
84.708
66.623
65.159
52.793
64.361
76.197
76.728
70.877
69.548
78.324
69.282
68.484
76.064
69.149
65.692
74.867
69.282
68.617
68.218
57.979
65.16
75.532
67.155
43.484
77.127
69.814
71.41
69.149
46.942
50.266
48.537
46.01
53.723
77.261
59.308
57.58
48.271
53.99
52.128
79.787
61.303
44.68
53.724
65.426
48.936
68.218
64.096
52.128
51.197
44.414
85.24
86.303
76.995
73.67
68.617
68.484
67.819
59.973
56.782
77.261
74.335
69.282
65.825
69.548
69.814
69.681
71.41
66.622
73.537
69.814
72.075
70.479
67.819
46.676
82.58
74.468
72.075
67.952
73.803
68.883
71.41
72.207
68.484
72.74
57.18
68.085
79.122
61.702
77.394
39.229
75.266
44.282
60.505
58.777
48.005
48.138
68.351
35.904
50.399
46.808
79.654
60.904
45.346
47.341
68.351
57.314
53.724
45.745
50.931
46.011
49.069
70.08
70.612
58.776
53.724
59.176
38.032
51.862
32.048
59.441
52.659
58.91
59.974
65.824
56.25
43.352
53.989
58.643
47.74
41.622
58.777
57.314
47.34
58.112
39.228
57.314
69.149
48.936
49.069
45.079
51.861
66.623
36.835
62.367
49.867
61.835
45.213
60.505
49.468
51.995
34.042
42.155
46.675
67.022
47.34
55.851
38.43
63.032
56.383
58.91
41.49
58.378
33.91
42.021
61.17
57.181
59.308
39.229
61.436
49.468
55.718
44.947
41.356
56.649
43.484
37.5
48.803
69.149
41.49
55.319
40.292
56.382
23.937
42.553
40.026
51.463
64.761
53.059
41.09
65.559
43.75
37.5
54.788
56.516
43.484
41.489
66.09
64.229
50.133
41.091
50.399
42.686
36.436
45.479
58.777
50.665
54.787
52.526
60.24
49.734
48.67
58.51
50.399
41.223
35.639
38.165
48.803
39.495
38.83
54.122
41.357
37.899
35.638
43.484
55.851
57.447
45.745
41.755
52.526
46.143
54.255
51.33
50.399
44.548
60.24
58.244
33.111
45.346
35.639
44.282
54.122
36.835
61.304
46.676
65.958
57.58
