# Supplementary material for: Model-Based Quantification of Left Ventricular Diastolic Function in Critically Ill Patients with Atrial Fibrillation from Routine Data: A Feasibility Study
Source: Comput Math Methods Med. 2019 May 16;2019:9682138. doi: 10.1155/2019/9682138 (PMC6541946; doi:10.1155/2019/9682138)
Supplement: Supplementary Materials — Online Supplement Expanded Methods and Results: this document provides further details on methodological considerations and details about the model employed. Furthermore, the Results section includes figures of the entire cohort corresponding to those displayed in the manuscript for a selection of patients. Online Supplement Code: this is the product of the research and enables the reader to verify results and potentially apply the methodology to their data. We have a strong commitment to open sourcing the analysis code to promote transparency and reproducibility and thus further future research in this area. This supplement provides the complete analysis code and processed data for the research presented within this manuscript. Within the ZIP folder, the file “Readme.md” provides instructions for building and running the code. If additional questions or issues arise with regard to usage of the code, do not hesitate to contact the authors. [file 9682138.f1.zip › CodeOnlineSupplement_CMMM_2711432/DiastolicPaper_OnlineSupplement/data/mgh105.csv/rrs.txt]

0.647222
0.65
0.463889
0.444444
0.447222
0.425
0.555556
0.677778
0.663889
0.438889
0.597222
0.627778
0.577778
0.45
0.488889
0.519444
0.483333
0.55
0.691667
0.722222
0.588889
0.969444
0.733333
0.672222
0.588889
0.452778
0.686111
0.45
0.825
0.477778
0.705556
0.683333
0.675
0.613889
0.444444
0.763889
0.827778
0.511111
0.666667
0.722222
0.802778
0.583333
0.819444
0.772222
0.488889
0.430556
0.7
0.802778
0.5
0.691667
0.672222
0.522222
0.461111
0.452778
0.747222
0.625
0.658333
0.455556
0.422222
0.441667
0.697222
0.469444
0.802778
0.483333
0.475
0.419444
0.458333
0.461111
0.866667
0.8
0.766667
0.538889
0.461111
0.5
0.769444
0.502778
0.619444
0.769444
0.522222
0.705556
0.619444
0.841667
0.752778
0.672222
0.625
0.536111
0.491667
0.647222
0.788889
0.552778
0.522222
0.455556
0.769444
0.477778
0.475
0.802778
0.736111
1.02222
0.488889
0.455556
0.436111
0.730556
0.661111
0.475
0.461111
0.672222
0.613889
0.452778
0.758333
0.752778
0.588889
0.794444
0.455556
0.436111
0.461111
0.45
0.422222
0.680556
0.755556
0.836111
0.616667
0.466667
0.472222
0.452778
0.733333
0.469444
0.85
0.902778
0.708333
0.491667
0.741667
0.636111
1.01389
0.611111
0.605556
0.691667
0.719444
0.475
0.744444
0.719444
0.658333
0.455556
0.513889
0.433333
0.433333
0.541667
0.858333
0.652778
0.588889
0.586111
0.463889
0.738889
0.452778
0.477778
0.630556
0.452778
0.838889
1.00278
0.505556
0.480556
0.613889
0.544444
0.694444
0.544444
0.455556
0.430556
0.419444
0.430556
0.602778
0.472222
0.45
0.763889
0.463889
0.433333
0.441667
0.744444
0.45
0.763889
0.508333
0.575
0.683333
0.680556
0.897222
0.886111
0.822222
0.455556
0.933333
0.783333
0.766667
0.638889
0.777778
0.958333
1.16111
0.919444
0.602778
0.655556
0.791667
0.461111
0.686111
0.572222
0.755556
0.508333
0.586111
0.561111
0.483333
0.480556
0.488889
0.552778
0.494444
0.758333
0.45
0.444444
0.516667
0.463889
0.758333
0.827778
0.536111
0.777778
0.877778
0.563889
0.477778
0.466667
0.716667
0.591667
0.469444
0.45
0.516667
0.691667
0.436111
0.444444
0.733333
0.661111
0.761111
0.616667
0.738889
0.483333
0.427778
0.619444
0.747222
0.477778
0.738889
0.919444
1.51667
0.947222
0.994444
0.591667
0.894444
0.541667
0.566667
0.575
0.516667
0.841667
0.541667
0.530556
1.00833
0.566667
1.07222
1.13611
0.497222
0.477778
0.475
0.738889
0.797222
0.861111
0.483333
0.616667
0.841667
0.911111
0.561111
0.641667
0.666667
0.977778
1.19722
0.588889
0.677778
0.625
0.547222
0.8
0.538889
0.619444
0.463889
0.647222
0.45
0.488889
0.638889
0.666667
0.488889
0.775
0.497222
0.536111
0.463889
0.716667
0.552778
0.622222
0.583333
0.911111
0.761111
0.822222
0.694444
0.541667
0.433333
0.441667
0.691667
0.791667
0.458333
0.422222
0.436111
0.75
0.538889
0.569444
0.572222
0.558333
0.766667
0.480556
0.738889
0.65
0.877778
0.675
0.461111
0.583333
0.580556
0.8
0.738889
0.505556
0.436111
0.447222
0.408333
0.769444
0.694444
0.613889
0.452778
0.483333
0.691667
0.922222
0.711111
0.672222
0.741667
0.697222
0.583333
0.466667
0.719444
0.497222
0.547222
0.605556
0.602778
0.644444
0.594444
0.463889
0.647222
0.652778
0.558333
0.466667
0.544444
0.813889
0.469444
0.505556
0.938889
0.6
0.766667
0.483333
0.744444
0.763889
0.705556
0.766667
0.75
0.577778
0.591667
0.508333
0.658333
0.708333
0.458333
0.45
0.941667
0.480556
0.966667
0.741667
0.711111
0.5
0.863889
0.480556
0.613889
0.733333
0.619444
0.455556
0.786111
0.486111
0.594444
0.452778
0.433333
0.677778
0.486111
0.544444
0.758333
0.541667
0.725
1.15833
0.827778
0.566667
0.936111
0.980556
0.538889
0.538889
0.486111
0.852778
0.638889
0.477778
0.436111
0.744444
0.466667
0.447222
0.786111
0.475
0.461111
0.744444
0.772222
0.777778
0.513889
0.477778
0.561111
0.605556
0.461111
0.533333
0.772222
0.763889
1.03611
0.622222
0.588889
0.530556
0.733333
0.677778
0.55
0.502778
0.841667
0.475
0.494444
0.458333
0.727778
0.480556
0.944444
0.7
0.761111
0.505556
0.730556
0.813889
0.622222
0.572222
0.65
0.930556
0.541667
0.691667
0.447222
0.686111
0.702778
0.502778
0.519444
0.505556
0.45
0.427778
0.430556
0.430556
0.697222
1.02222
1.06111
1.23611
0.908333
0.736111
0.791667
0.619444
0.613889
0.588889
1.04167
0.486111
0.608333
0.502778
0.583333
0.733333
0.633333
0.794444
0.638889
0.761111
0.547222
0.516667
0.572222
0.661111
0.580556
0.508333
0.633333
0.483333
0.644444
0.502778
0.916667
0.483333
0.669444
0.697222
0.447222
0.802778
0.477778
0.558333
0.452778
0.769444
0.675
0.613889
0.702778
0.958333
0.669444
0.480556
0.472222
0.538889
0.502778
0.641667
0.461111
0.475
0.888889
0.605556
0.472222
0.458333
0.427778
0.463889
0.5
0.65
0.777778
0.483333
0.775
0.683333
0.455556
0.45
0.508333
0.508333
0.5
0.469444
0.541667
0.511111
0.738889
0.477778
0.458333
0.683333
0.686111
0.891667
0.727778
0.888889
0.663889
0.694444
0.458333
0.427778
0.669444
0.475
0.719444
0.466667
0.863889
0.538889
0.494444
0.583333
0.455556
0.433333
0.577778
0.566667
0.452778
0.777778
0.683333
0.544444
0.658333
0.941667
0.486111
0.611111
1.07778
0.613889
0.552778
0.605556
0.5
0.630556
0.480556
0.491667
0.441667
0.561111
0.586111
0.594444
0.505556
0.772222
0.572222
0.491667
0.613889
1.34167
0.663889
0.475
0.441667
0.430556
0.655556
0.727778
0.502778
0.447222
0.461111
0.569444
0.472222
0.722222
0.466667
0.447222
0.461111
0.755556
0.508333
0.441667
0.580556
0.469444
0.813889
0.472222
0.827778
0.730556
0.558333
0.544444
0.5
0.475
0.483333
0.444444
0.675
0.758333
0.597222
0.663889
0.8
0.708333
0.652778
0.55
0.497222
0.738889
0.466667
0.438889
0.536111
0.463889
0.447222
0.522222
0.466667
0.538889
0.625
0.508333
0.625
0.525
0.880556
0.788889
0.752778
0.469444
0.738889
0.691667
0.502778
0.458333
0.672222
0.711111
0.480556
0.777778
0.777778
0.591667
0.766667
0.502778
0.475
0.716667
0.697222
0.511111
0.561111
0.483333
0.436111
0.769444
0.797222
0.7
0.577778
0.647222
0.730556
0.511111
0.533333
0.544444
0.444444
0.441667
0.755556
0.630556
0.741667
1.00278
0.825
0.463889
0.466667
0.533333
0.508333
0.563889
0.513889
0.525
0.811111
0.719444
0.469444
0.697222
0.747222
0.469444
0.447222
0.716667
0.611111
1.15278
0.491667
0.469444
0.691667
0.702778
0.569444
0.783333
0.608333
0.491667
0.669444
0.866667
0.636111
0.555556
0.625
0.505556
0.808333
0.788889
0.777778
0.675
0.708333
0.555556
0.663889
0.45
0.441667
0.430556
0.722222
0.85
0.461111
0.719444
0.6
0.463889
1.08056
1.34722
0.916667
0.469444
0.975
0.280556
0.697222
0.533333
0.605556
0.658333
0.583333
0.516667
1
0.883333
1.05833
0.633333
0.547222
0.6
0.597222
0.502778
0.658333
0.713889
0.5
0.447222
0.488889
0.527778
0.916667
0.516667
0.733333
0.6
0.805556
0.763889
0.766667
0.741667
0.708333
0.641667
0.427778
0.786111
0.927778
1.04444
0.636111
0.558333
0.575
0.691667
0.483333
0.461111
0.738889
0.522222
0.463889
0.533333
0.561111
0.488889
0.652778
0.525
0.641667
0.636111
0.686111
0.744444
0.961111
0.936111
0.713889
0.486111
0.469444
0.680556
0.661111
0.580556
0.583333
0.672222
0.552778
0.536111
0.769444
0.869444
0.919444
0.780556
0.647222
0.536111
0.683333
0.458333
0.452778
0.475
0.661111
0.547222
0.633333
0.675
0.705556
0.661111
0.652778
0.463889
0.702778
0.45
0.672222
0.680556
0.719444
0.713889
0.569444
0.602778
0.755556
0.625
0.797222
0.833333
0.472222
0.463889
0.686111
0.713889
0.747222
0.497222
0.511111
0.427778
0.438889
0.527778
1.06389
0.711111
0.775
0.805556
0.736111
0.725
0.458333
0.497222
0.627778
0.805556
0.661111
0.555556
0.505556
0.622222
0.755556
0.877778
0.469444
0.711111
0.558333
0.513889
0.966667
0.630556
0.727778
0.616667
0.472222
0.530556
0.602778
0.488889
0.65
0.622222
0.619444
0.683333
0.441667
0.727778
0.463889
0.747222
0.572222
0.555556
1.02222
0.547222
0.711111
0.652778
0.541667
0.469444
0.508333
0.6
0.733333
0.477778
0.627778
1.51111
0.752778
0.494444
0.45
0.725
0.733333
0.866667
0.702778
0.655556
0.677778
0.522222
0.5
0.444444
0.480556
0.45
0.45
0.719444
0.569444
0.647222
0.547222
0.486111
0.711111
0.697222
0.672222
0.588889
0.538889
0.622222
0.583333
0.477778
0.433333
0.825
0.486111
0.608333
0.813889
0.466667
0.752778
0.491667
0.497222
0.647222
0.727778
0.522222
0.858333
0.780556
0.691667
0.722222
0.808333
0.558333
0.772222
0.502778
0.786111
0.908333
0.522222
0.497222
0.458333
0.494444
0.436111
0.441667
0.680556
0.447222
0.769444
0.488889
0.611111
0.641667
0.480556
0.45
0.886111
0.694444
0.566667
0.511111
0.494444
0.475
0.477778
0.636111
0.819444
0.472222
0.463889
0.694444
0.463889
0.469444
0.477778
0.413889
0.552778
0.486111
0.516667
0.486111
0.472222
0.455556
0.45
0.863889
0.577778
0.608333
0.575
0.713889
0.475
0.461111
0.733333
1.22222
0.972222
1.13333
0.630556
0.447222
0.447222
0.888889
1.36389
0.5
0.666667
0.488889
0.477778
0.8
0.477778
0.586111
0.636111
0.630556
0.575
0.502778
0.455556
0.441667
0.613889
0.638889
0.436111
0.647222
0.866667
0.708333
0.488889
0.666667
0.661111
0.586111
0.747222
0.483333
0.641667
0.494444
0.808333
0.497222
0.7
0.508333
0.480556
0.447222
0.452778
0.602778
0.625
0.436111
0.8
0.572222
0.475
0.652778
0.486111
0.758333
0.533333
0.452778
0.741667
0.477778
0.761111
0.458333
0.752778
0.469444
0.463889
0.672222
0.7
0.558333
0.488889
0.458333
0.438889
0.605556
0.769444
0.675
0.630556
0.772222
0.488889
0.458333
0.441667
0.794444
0.730556
0.925
0.544444
0.711111
0.591667
0.483333
0.633333
0.480556
0.508333
0.977778
0.669444
0.552778
0.469444
0.994444
0.533333
0.65
0.627778
0.711111
0.705556
0.513889
0.438889
0.497222
0.752778
0.488889
0.613889
0.541667
0.488889
0.488889
0.472222
0.558333
0.605556
0.463889
0.752778
0.661111
0.572222
0.55
0.736111
0.45
0.516667
0.469444
0.452778
0.455556
0.472222
0.508333
0.466667
0.652778
0.669444
0.686111
0.663889
0.616667
0.627778
0.658333
0.808333
0.455556
0.6
0.586111
0.558333
0.711111
0.988889
0.619444
0.588889
0.763889
0.463889
0.452778
0.897222
0.638889
0.652778
0.475
0.572222
0.522222
0.730556
0.688889
0.438889
0.736111
0.769444
0.630556
0.666667
0.863889
0.775
0.616667
0.563889
0.658333
0.522222
0.566667
0.463889
0.525
0.919444
0.705556
0.747222
0.716667
0.775
0.797222
0.627778
0.430556
0.422222
0.566667
0.597222
0.588889
0.519444
0.480556
0.466667
0.452778
0.733333
0.477778
0.438889
0.425
0.605556
0.766667
0.486111
0.452778
0.502778
0.516667
0.763889
0.519444
0.502778
0.469444
0.675
0.511111
0.722222
0.438889
0.758333
0.683333
0.477778
0.441667
0.686111
0.836111
0.472222
0.438889
0.441667
0.497222
0.480556
0.461111
0.636111
0.663889
0.552778
0.997222
1.11667
0.688889
0.472222
0.480556
0.563889
0.575
0.45
0.525
0.441667
0.577778
0.683333
0.822222
0.466667
0.558333
0.455556
0.611111
0.511111
0.477778
0.780556
0.630556
0.530556
0.425
0.452778
0.444444
0.461111
0.588889
0.730556
0.775
0.552778
0.441667
0.475
0.827778
0.488889
0.452778
0.627778
0.463889
0.627778
0.475
0.75
0.602778
0.447222
0.552778
0.469444
0.447222
0.466667
0.452778
0.944444
0.65
0.663889
0.436111
0.738889
0.577778
0.730556
0.463889
0.633333
0.472222
0.716667
0.472222
0.505556
0.705556
0.738889
0.483333
0.452778
0.830556
0.452778
0.758333
0.6
0.7
0.727778
0.619444
0.783333
0.525
0.702778
0.586111
0.461111
0.45
0.561111
0.455556
0.458333
0.719444
0.508333
0.644444
0.497222
0.463889
0.544444
0.436111
0.430556
0.497222
0.652778
0.436111
0.452778
0.775
0.627778
0.677778
0.458333
0.944444
0.752778
0.566667
0.691667
0.475
0.452778
0.416667
0.433333
0.433333
0.519444
0.463889
0.438889
0.436111
0.913889
0.669444
0.441667
0.441667
0.430556
0.452778
0.722222
0.569444
0.491667
0.594444
0.602778
0.511111
0.705556
0.544444
0.475
0.852778
0.502778
0.444444
0.644444
0.563889
0.538889
0.452778
0.627778
0.813889
0.458333
0.497222
0.95
0.638889
0.458333
0.441667
0.713889
0.638889
0.447222
0.463889
0.588889
0.872222
0.813889
0.513889
1.40833
0.516667
0.708333
0.730556
0.452778
0.516667
0.608333
0.444444
0.45
0.458333
0.452778
0.85
0.691667
0.488889
0.558333
0.702778
0.644444
0.491667
0.438889
0.744444
0.580556
0.497222
0.494444
0.469444
0.758333
0.458333
0.680556
0.758333
0.466667
0.433333
0.455556
0.566667
0.444444
0.808333
0.611111
0.825
1.32222
0.677778
0.6
0.438889
0.641667
0.772222
0.644444
0.863889
0.511111
0.502778
0.755556
0.455556
0.727778
0.45
0.497222
0.691667
0.825
0.722222
0.65
0.633333
0.627778
0.783333
0.572222
0.9
0.638889
0.525
0.541667
0.45
0.452778
0.438889
0.472222
0.755556
0.561111
0.85
0.352778
0.616667
0.516667
0.494444
0.669444
0.475
0.461111
0.811111
0.502778
0.605556
0.45
0.444444
0.541667
0.463889
0.661111
0.575
0.486111
0.463889
0.741667
0.963889
1.18889
0.944444
0.508333
0.738889
0.791667
0.855556
0.938889
0.488889
1.075
0.505556
0.7
0.566667
0.677778
0.433333
0.427778
0.438889
0.516667
0.488889
0.975
0.727778
0.588889
0.447222
0.575
0.45
0.441667
0.847222
0.786111
0.830556
0.711111
0.769444
0.816667
0.594444
0.7
0.813889
0.455556
0.436111
0.480556
0.719444
0.836111
0.472222
0.416667
0.436111
0.45
0.616667
0.561111
0.463889
0.427778
0.936111
0.591667
0.661111
0.522222
0.533333
0.594444
0.525
0.455556
0.444444
0.430556
0.427778
0.675
0.566667
0.452778
0.702778
0.666667
0.475
0.877778
0.472222
0.644444
0.680556
0.475
0.541667
0.530556
0.516667
0.494444
0.45
0.566667
0.563889
0.419444
0.813889
0.755556
0.477778
0.655556
0.738889
0.95
0.513889
0.638889
0.463889
0.425
0.430556
0.511111
0.566667
0.6
0.466667
0.466667
0.855556
0.758333
0.508333
0.508333
0.788889
0.455556
0.716667
0.475
0.566667
0.547222
0.6
0.647222
0.755556
0.494444
0.616667
0.580556
0.580556
0.497222
0.502778
0.505556
0.538889
0.508333
0.530556
0.508333
0.452778
0.555556
0.575
0.638889
0.45
0.608333
0.491667
0.644444
0.541667
0.444444
0.644444
0.555556
0.605556
0.744444
0.455556
0.463889
0.683333
0.447222
0.441667
0.713889
0.444444
0.688889
0.611111
0.452778
0.711111
0.683333
0.711111
0.483333
0.75
0.466667
0.605556
0.522222
0.958333
0.527778
0.719444
0.619444
0.808333
0.488889
0.466667
0.747222
0.447222
0.65
0.936111
0.522222
0.341667
0.5
0.475
0.561111
0.5
0.741667
0.569444
0.541667
0.736111
0.438889
0.422222
0.447222
0.702778
0.694444
0.744444
0.519444
0.458333
0.588889
0.441667
0.625
0.463889
0.794444
0.641667
0.544444
0.855556
0.469444
0.6
0.497222
0.480556
0.527778
0.452778
0.525
0.480556
0.669444
0.944444
0.805556
0.7
0.477778
0.561111
0.455556
0.430556
0.436111
0.844444
0.502778
0.5
0.933333
0.597222
0.627778
0.594444
0.461111
0.777778
0.711111
0.469444
0.797222
0.694444
0.761111
0.636111
0.633333
0.508333
0.488889
0.469444
0.472222
0.683333
0.569444
0.497222
0.522222
0.622222
0.608333
0.522222
0.519444
0.444444
0.580556
0.538889
0.847222
0.458333
0.458333
0.494444
0.772222
0.458333
0.427778
0.827778
0.697222
0.458333
0.747222
0.758333
0.727778
0.461111
0.452778
0.477778
0.441667
0.430556
0.580556
0.597222
0.597222
0.583333
0.669444
0.794444
0.883333
0.941667
0.583333
0.441667
0.702778
0.477778
0.652778
0.461111
0.572222
0.45
0.436111
0.519444
0.894444
0.475
0.444444
0.813889
0.461111
0.447222
0.411111
0.502778
0.708333
0.630556
0.469444
0.752778
0.569444
0.547222
0.525
0.516667
0.572222
0.583333
0.452778
0.666667
0.738889
0.744444
0.708333
0.436111
0.436111
0.655556
0.783333
0.680556
0.508333
0.513889
0.475
0.730556
0.861111
0.483333
0.686111
0.655556
0.569444
0.447222
0.45
0.630556
0.822222
0.6
0.602778
0.75
0.716667
0.469444
0.722222
0.588889
0.594444
0.580556
0.680556
0.594444
0.630556
0.630556
0.683333
0.925
0.575
0.488889
0.705556
0.438889
0.419444
0.738889
0.761111
0.875
0.494444
0.669444
0.852778
0.75
0.847222
0.480556
0.686111
0.480556
0.730556
0.802778
0.755556
0.875
0.488889
0.655556
0.466667
0.627778
0.6
0.466667
0.694444
0.544444
0.505556
0.5
0.508333
0.466667
0.516667
0.461111
0.566667
0.575
0.705556
0.458333
0.519444
0.472222
0.416667
0.488889
0.519444
0.5
0.447222
0.458333
0.627778
0.527778
0.475
0.527778
0.461111
0.638889
0.694444
0.705556
0.533333
0.541667
0.513889
0.455556
0.711111
0.75
0.561111
0.452778
0.513889
0.486111
0.480556
0.727778
0.836111
0.783333
0.477778
0.666667
0.438889
0.813889
0.783333
0.566667
0.513889
0.736111
0.497222
0.522222
0.772222
0.458333
0.736111
0.744444
0.45
0.444444
0.705556
0.769444
0.522222
0.452778
0.708333
0.586111
0.894444
0.780556
0.541667
0.472222
0.672222
0.705556
0.541667
0.711111
0.613889
0.908333
0.647222
0.447222
0.45
0.583333
0.561111
0.580556
0.491667
0.788889
0.466667
0.7
0.655556
0.602778
0.469444
0.9
1.26944
1.53611
0.802778
0.75
0.502778
0.588889
0.433333
0.444444
0.438889
0.580556
0.777778
0.758333
0.658333
0.477778
0.427778
0.5
0.563889
0.569444
0.5
0.563889
0.494444
0.430556
0.763889
0.483333
0.441667
0.594444
0.480556
0.755556
0.491667
0.477778
0.522222
0.45
0.641667
0.586111
0.461111
0.547222
0.655556
0.455556
0.747222
0.472222
0.563889
0.494444
0.455556
0.644444
0.55
0.544444
0.622222
0.441667
0.727778
0.805556
0.577778
0.458333
0.688889
0.716667
0.463889
0.6
0.586111
0.988889
0.494444
0.541667
0.641667
0.725
0.586111
0.511111
0.763889
0.836111
0.713889
0.655556
0.508333
0.713889
0.608333
0.5
0.430556
0.572222
0.786111
0.675
0.472222
0.722222
0.686111
0.580556
0.755556
0.633333
0.45
0.7
0.844444
0.738889
0.494444
0.458333
0.686111
0.475
0.475
0.463889
0.441667
0.780556
0.861111
0.486111
0.436111
0.469444
0.452778
0.441667
0.863889
0.466667
0.447222
0.997222
0.530556
0.555556
0.466667
0.483333
0.691667
0.458333
0.694444
0.505556
0.461111
0.444444
0.963889
0.536111
0.497222
0.75
0.502778
0.594444
0.597222
0.55
0.566667
0.577778
0.788889
0.558333
0.569444
0.747222
0.741667
0.541667
0.591667
0.430556
0.4
0.411111
0.713889
0.675
0.775
0.494444
0.516667
0.602778
0.663889
0.569444
0.458333
0.438889
0.725
0.438889
0.513889
0.483333
0.438889
0.469444
0.436111
0.827778
0.461111
0.477778
0.5
0.466667
0.516667
0.647222
0.75
0.775
0.727778
0.772222
0.563889
0.416667
0.627778
0.691667
0.466667
0.744444
0.488889
0.466667
0.694444
0.688889
0.441667
0.833333
0.55
0.441667
0.5
0.469444
0.547222
0.655556
0.486111
0.436111
0.425
0.438889
0.661111
0.797222
0.786111
0.725
0.527778
0.494444
0.447222
0.447222
0.608333
0.527778
0.463889
0.497222
0.447222
0.841667
0.588889
0.486111
0.611111
0.611111
0.630556
0.605556
0.555556
0.644444
0.680556
0.511111
0.486111
0.475
0.494444
0.458333
0.419444
0.458333
0.661111
0.691667
0.677778
0.45
0.580556
0.594444
0.455556
0.466667
0.813889
0.783333
0.563889
0.719444
0.552778
0.572222
0.580556
0.438889
0.547222
0.458333
0.747222
0.691667
0.466667
0.655556
0.744444
0.708333
0.461111
0.730556
0.638889
0.694444
0.502778
0.8
0.472222
0.505556
0.719444
0.580556
0.513889
0.463889
0.602778
0.816667
0.8
0.547222
0.436111
0.602778
0.613889
0.844444
0.616667
0.788889
0.488889
0.708333
0.5
0.855556
0.691667
0.483333
0.561111
0.477778
0.486111
0.425
0.591667
0.502778
0.480556
0.672222
0.686111
0.461111
0.472222
0.588889
0.625
0.491667
0.713889
0.444444
0.597222
0.616667
0.636111
0.663889
0.569444
0.658333
0.455556
0.55
0.869444
0.616667
0.575
0.444444
0.416667
0.436111
0.869444
0.480556
0.697222
0.502778
0.458333
0.572222
0.561111
0.555556
0.488889
0.613889
0.736111
0.658333
0.452778
0.733333
0.480556
0.455556
0.458333
0.594444
0.463889
0.441667
0.794444
0.455556
0.433333
0.438889
0.744444
0.761111
0.508333
0.669444
0.461111
0.555556
0.761111
0.686111
0.472222
0.458333
0.433333
0.433333
0.966667
0.630556
0.891667
0.677778
0.766667
0.686111
0.466667
0.527778
0.519444
0.8
0.775
0.586111
0.755556
0.825
0.483333
0.502778
0.441667
0.594444
0.741667
0.716667
0.877778
0.761111
0.575
0.483333
0.761111
0.458333
0.691667
0.566667
0.486111
0.725
0.586111
0.444444
0.427778
0.427778
0.627778
0.575
0.697222
0.780556
0.455556
0.688889
0.455556
0.522222
0.458333
0.558333
0.611111
0.416667
0.758333
0.472222
0.552778
0.441667
0.938889
0.702778
0.458333
0.491667
0.458333
0.458333
0.458333
0.533333
0.683333
0.752778
0.455556
0.622222
0.536111
0.663889
0.497222
0.8
0.711111
0.794444
0.752778
0.769444
0.586111
0.8
0.430556
0.772222
0.486111
0.677778
0.588889
0.675
0.480556
0.463889
0.791667
0.505556
0.963889
0.488889
0.8
0.7
0.894444
0.577778
1.02222
0.997222
0.805556
0.827778
0.663889
0.722222
0.458333
0.855556
0.563889
0.911111
0.630556
0.586111
0.469444
0.558333
0.447222
0.55
0.452778
0.786111
0.522222
0.436111
0.858333
0.533333
0.436111
0.494444
0.477778
0.541667
0.461111
0.444444
0.438889
0.613889
0.536111
0.572222
0.469444
0.630556
0.536111
0.508333
0.483333
0.458333
0.433333
0.713889
0.494444
0.788889
0.466667
0.958333
0.791667
0.805556
0.505556
0.455556
0.697222
0.65
0.527778
0.458333
0.722222
0.622222
0.575
0.438889
0.447222
0.597222
0.725
0.694444
0.433333
0.636111
0.655556
0.733333
0.880556
0.558333
0.677778
0.752778
0.902778
0.636111
0.472222
0.452778
0.594444
0.541667
0.533333
0.463889
0.686111
0.530556
0.755556
0.613889
0.525
0.694444
0.958333
0.777778
0.777778
0.444444
0.577778
0.527778
0.480556
0.758333
0.586111
0.455556
0.516667
0.511111
0.452778
0.513889
0.561111
0.530556
0.566667
0.944444
0.636111
0.436111
0.430556
0.416667
0.691667
0.461111
0.683333
0.45
0.658333
0.494444
0.511111
0.488889
0.713889
0.725
0.483333
0.725
0.461111
0.575
0.788889
0.608333
0.458333
0.572222
0.45
0.633333
0.577778
0.441667
0.630556
0.447222
0.411111
0.636111
0.508333
0.672222
0.569444
0.988889
0.797222
0.625
0.555556
0.447222
0.458333
0.452778
0.627778
0.480556
0.538889
0.522222
0.502778
0.491667
0.633333
0.422222
0.436111
0.555556
0.733333
0.441667
0.436111
0.441667
0.938889
0.694444
0.772222
0.652778
0.511111
0.511111
0.808333
0.45
0.569444
0.691667
0.613889
0.547222
0.808333
0.858333
0.663889
0.630556
1.00278
0.605556
0.577778
0.769444
0.752778
0.708333
0.486111
0.761111
0.691667
0.444444
0.463889
0.819444
0.461111
0.813889
0.519444
0.522222
0.669444
0.716667
0.541667
0.872222
0.741667
0.730556
0.477778
0.644444
0.858333
0.616667
0.594444
0.744444
0.680556
0.455556
0.844444
0.594444
0.680556
0.758333
0.477778
0.441667
0.538889
0.452778
0.511111
0.597222
0.447222
0.577778
0.491667
0.827778
0.561111
0.686111
0.908333
0.569444
0.65
0.747222
0.488889
0.797222
0.725
0.619444
0.530556
0.488889
0.466667
0.694444
0.461111
0.630556
0.466667
0.577778
0.627778
0.45
0.438889
0.766667
0.552778
0.494444
0.611111
0.633333
0.447222
0.730556
0.858333
0.569444
0.797222
0.463889
0.436111
0.483333
0.738889
0.477778
0.616667
0.586111
0.675
0.475
0.736111
0.613889
0.566667
0.763889
0.930556
0.544444
0.813889
0.602778
1.02222
0.838889
0.55
0.491667
0.677778
0.75
0.866667
0.858333
0.933333
0.661111
0.766667
0.733333
0.602778
0.663889
0.519444
1.025
0.625
0.652778
0.611111
0.830556
0.480556
0.527778
0.497222
0.802778
0.708333
0.808333
0.813889
0.541667
0.494444
0.902778
0.747222
0.513889
0.475
0.463889
0.461111
0.472222
0.713889
0.772222
0.8
0.727778
0.669444
1.07222
0.722222
0.644444
1.01944
0.791667
0.644444
0.586111
0.45
0.441667
0.677778
0.761111
0.644444
0.488889
0.808333
0.541667
0.45
0.433333
0.833333
0.902778
0.7
0.555556
0.997222
0.491667
0.663889
0.788889
0.455556
0.483333
0.902778
0.741667
0.522222
0.566667
0.511111
0.452778
0.466667
0.572222
0.655556
0.463889
0.783333
0.547222
0.513889
0.458333
0.638889
0.65
0.975
0.561111
0.863889
0.688889
0.602778
0.613889
0.525
0.494444
0.461111
0.541667
0.766667
0.772222
0.455556
0.408333
0.902778
0.955556
0.636111
0.786111
0.475
0.616667
0.444444
0.752778
0.727778
0.530556
0.644444
0.452778
0.483333
0.441667
0.430556
0.733333
0.758333
0.777778
0.780556
0.636111
0.536111
0.661111
0.508333
0.7
0.591667
0.555556
0.752778
0.738889
0.855556
0.663889
0.594444
0.483333
0.5
0.511111
0.522222
0.580556
0.561111
0.775
1.31667
0.780556
0.741667
0.594444
0.788889
0.566667
0.580556
0.608333
0.630556
0.622222
1.06111
0.625
0.911111
0.808333
0.625
0.575
0.65
0.558333
0.469444
0.502778
0.45
0.427778
0.847222
0.561111
0.636111
0.75
0.755556
0.591667
0.844444
0.658333
0.955556
0.586111
0.577778
0.433333
0.627778
0.891667
1.09167
0.875
0.911111
0.786111
0.463889
0.508333
0.477778
0.441667
0.422222
0.430556
0.644444
0.544444
0.458333
0.663889
0.569444
0.505556
0.513889
0.744444
0.452778
0.416667
0.583333
0.677778
0.455556
0.472222
0.844444
0.555556
0.455556
0.444444
0.416667
0.691667
0.952778
0.761111
0.8
0.475
0.847222
0.494444
0.619444
0.766667
0.505556
0.6
0.502778
0.622222
0.419444
0.433333
0.705556
0.475
0.9
1.20278
0.597222
0.480556
0.508333
0.655556
0.611111
0.572222
0.541667
0.455556
0.769444
0.652778
0.575
0.588889
0.541667
0.747222
0.486111
0.713889
0.522222
0.475
0.458333
0.466667
0.727778
0.486111
0.463889
0.891667
0.794444
0.472222
0.572222
0.575
0.608333
0.433333
0.466667
0.519444
0.427778
0.686111
0.794444
0.661111
0.494444
0.741667
0.452778
0.75
0.463889
0.811111
0.825
0.472222
0.647222
0.644444
0.5
0.469444
0.413889
0.455556
0.416667
0.716667
0.452778
0.738889
0.738889
0.583333
0.425
0.605556
0.466667
0.508333
0.472222
0.963889
0.213889
0.263889
0.719444
0.611111
0.483333
0.591667
0.613889
0.502778
0.813889
0.897222
1.12778
0.677778
0.461111
0.675
0.547222
0.475
0.508333
0.538889
0.588889
0.522222
0.461111
0.55
0.569444
0.444444
0.438889
0.566667
0.636111
0.602778
0.572222
0.427778
0.655556
0.522222
0.711111
0.586111
0.622222
0.419444
0.433333
0.480556
0.605556
0.641667
0.713889
0.666667
0.430556
0.45
0.763889
0.475
0.436111
0.472222
0.45
0.658333
0.494444
0.836111
0.458333
0.755556
0.469444
0.766667
0.736111
0.494444
0.611111
0.616667
0.838889
0.497222
0.447222
0.583333
0.505556
0.747222
0.786111
0.733333
1.025
0.580556
0.733333
0.461111
0.819444
0.475
0.822222
0.472222
0.933333
0.558333
0.480556
0.655556
0.491667
0.466667
0.469444
0.727778
0.502778
0.438889
0.552778
0.483333
0.438889
0.466667
0.613889
0.683333
0.569444
0.480556
0.805556
0.588889
0.636111
0.575
0.702778
0.441667
0.680556
0.555556
0.463889
0.622222
0.516667
0.711111
0.511111
0.727778
0.466667
0.447222
0.444444
0.425
0.575
0.533333
0.55
0.477778
0.463889
0.961111
0.716667
0.661111
0.841667
0.516667
0.502778
0.475
0.702778
0.555556
0.477778
0.436111
0.7
0.677778
0.527778
0.486111
1.02778
0.475
0.447222
0.491667
0.458333
0.788889
0.461111
0.725
0.494444
0.461111
0.433333
0.897222
0.927778
0.463889
0.663889
0.477778
0.65
0.544444
0.594444
0.508333
0.477778
0.525
0.488889
0.472222
0.694444
0.466667
0.458333
0.55
0.866667
0.522222
0.708333
0.663889
0.438889
0.497222
0.663889
0.511111
0.725
0.675
0.527778
0.722222
0.463889
0.819444
0.466667
0.805556
0.616667
0.5
0.652778
0.675
0.469444
0.936111
0.777778
0.683333
0.486111
0.475
0.466667
0.552778
0.458333
0.494444
0.444444
0.708333
0.472222
0.658333
0.588889
0.616667
0.672222
0.502778
0.586111
0.475
0.45
0.7
0.677778
0.513889
0.469444
0.483333
0.4
0.763889
0.583333
0.505556
0.705556
0.733333
0.769444
0.777778
0.688889
0.547222
0.469444
0.627778
0.633333
0.641667
0.566667
0.45
0.455556
0.691667
0.6
0.466667
0.597222
0.469444
0.494444
0.594444
0.613889
0.577778
0.480556
0.461111
0.655556
0.705556
0.425
0.633333
0.525
0.494444
0.547222
0.505556
0.458333
0.619444
0.463889
0.641667
0.766667
0.725
0.680556
0.883333
0.527778
0.669444
0.452778
0.463889
0.511111
0.669444
0.886111
0.605556
0.516667
0.530556
0.438889
0.45
0.691667
0.661111
0.508333
0.452778
0.461111
0.736111
0.777778
0.513889
0.797222
0.488889
0.488889
0.577778
0.563889
0.461111
0.441667
0.508333
0.597222
1.11111
1.49444
1.50556
1.67222
1.39444
0.991667
0.936111
0.938889
0.933333
0.919444
0.925
0.908333
0.497222
1.11389
0.997222
0.947222
0.905556
1.36667
1.07222
0.883333
0.894444
0.902778
0.75
0.686111
0.736111
0.986111
0.675
0.597222
0.611111
0.994444
1.07222
1.23611
1.25278
0.869444
0.563889
0.980556
1.00833
0.897222
0.875
0.619444
0.441667
0.252778
1.16389
0.880556
0.611111
0.994444
0.880556
0.588889
0.563889
0.855556
1.03611
0.947222
0.794444
0.955556
0.886111
0.833333
0.827778
0.827778
0.886111
0.538889
0.691667
0.563889
0.452778
0.955556
0.966667
0.65
0.602778
0.830556
1.025
1.57778
0.911111
0.761111
0.941667
0.866667
0.858333
0.827778
0.836111
0.825
0.661111
0.480556
0.955556
0.575
0.563889
0.836111
0.830556
0.988889
1.32778
0.708333
1.10556
1.26667
0.544444
0.533333
0.519444
0.436111
0.530556
0.466667
0.530556
0.458333
0.461111
0.433333
0.758333
0.891667
0.788889
0.483333
0.716667
0.611111
0.758333
0.633333
0.508333
0.830556
0.730556
0.466667
0.458333
0.422222
0.605556
0.586111
0.530556
0.433333
0.619444
0.494444
0.577778
1.625
1.20278
0.880556
0.633333
0.666667
0.711111
1.15278
1.01389
0.555556
1.03333
0.936111
0.711111
1.03056
0.927778
0.761111
0.977778
0.872222
0.902778
0.894444
0.522222
0.808333
1.21111
0.772222
0.472222
0.930556
1.01389
1.01389
0.747222
0.480556
0.455556
0.430556
0.391667
0.4
0.722222
0.655556
0.630556
0.525
0.45
0.430556
0.719444
0.669444
0.463889
0.461111
0.566667
0.469444
0.622222
0.733333
0.527778
0.477778
0.438889
0.616667
1.08611
1
1.05278
0.891667
0.877778
0.861111
0.638889
0.577778
0.808333
1.01111
0.869444
0.838889
0.922222
0.861111
0.877778
0.855556
0.711111
0.908333
0.85
0.891667
0.858333
0.727778
0.452778
0.930556
0.975
0.952778
0.783333
0.925
0.844444
0.85
0.833333
0.775
0.861111
0.544444
0.597222
0.811111
0.527778
0.894444
0.572222
1.25
0.536111
0.647222
0.672222
0.494444
0.45
0.638889
0.455556
0.419444
0.405556
0.658333
0.641667
0.469444
0.433333
0.675
0.583333
0.675
0.513889
0.488889
0.452778
0.444444
0.633333
0.911111
0.869444
0.677778
0.794444
0.466667
0.438889
0.797222
0.244444
0.422222
0.641667
0.641667
0.947222
0.858333
0.405556
0.427778
0.869444
0.625
0.438889
0.658333
0.636111
0.602778
0.725
0.480556
0.458333
0.977778
0.691667
0.575
0.458333
0.430556
0.877778
0.477778
0.772222
0.669444
0.819444
0.525
0.747222
0.602778
0.588889
0.438889
0.433333
0.430556
0.863889
0.652778
0.808333
0.477778
0.738889
0.755556
0.894444
0.480556
0.744444
0.466667
0.427778
0.727778
0.741667
0.75
0.458333
0.777778
0.644444
0.791667
0.633333
0.480556
0.680556
0.555556
0.436111
0.469444
0.780556
0.477778
0.586111
0.516667
0.641667
0.441667
0.416667
0.422222
0.422222
0.797222
0.763889
0.458333
0.869444
0.580556
0.444444
0.594444
0.788889
0.591667
0.458333
0.769444
1.21389
0.933333
0.641667
0.736111
0.569444
0.455556
0.447222
0.805556
0.780556
0.738889
0.558333
0.916667
0.919444
0.730556
1.12778
1.25278
0.658333
0.441667
0.444444
0.583333
0.530556
0.466667
0.702778
0.552778
0.455556
0.427778
0.452778
0.652778
0.744444
0.644444
0.508333
0.747222
0.594444
0.816667
0.888889
0.780556
0.575
0.719444
1.07778
0.502778
0.530556
0.461111
0.447222
0.569444
0.441667
0.738889
0.65
1.06667
1.40278
