# Supplementary material for: Model-Based Quantification of Left Ventricular Diastolic Function in Critically Ill Patients with Atrial Fibrillation from Routine Data: A Feasibility Study
Source: Comput Math Methods Med. 2019 May 16;2019:9682138. doi: 10.1155/2019/9682138 (PMC6541946; doi:10.1155/2019/9682138)
Supplement: Supplementary Materials — Online Supplement Expanded Methods and Results: this document provides further details on methodological considerations and details about the model employed. Furthermore, the Results section includes figures of the entire cohort corresponding to those displayed in the manuscript for a selection of patients. Online Supplement Code: this is the product of the research and enables the reader to verify results and potentially apply the methodology to their data. We have a strong commitment to open sourcing the analysis code to promote transparency and reproducibility and thus further future research in this area. This supplement provides the complete analysis code and processed data for the research presented within this manuscript. Within the ZIP folder, the file “Readme.md” provides instructions for building and running the code. If additional questions or issues arise with regard to usage of the code, do not hesitate to contact the authors. [file 9682138.f1.zip › CodeOnlineSupplement_CMMM_2711432/DiastolicPaper_OnlineSupplement/data/mgh126.csv/pps.txt]

47.777
68.957
62.086
52.304
59.014
38.642
54.891
64.915
60.631
48.181
65.158
60.064
65.886
54.729
58.044
49.313
63.541
47.696
57.559
68.149
55.942
52.385
54.81
62.732
55.376
59.337
42.118
55.78
62.975
66.289
44.543
58.933
56.346
47.454
55.052
61.116
52.304
70.574
51.981
67.34
42.28
41.229
49.717
45.998
70.089
62.975
56.104
67.583
53.032
51.981
70.331
60.388
55.457
63.218
62.005
50.93
53.759
66.128
59.013
48.585
60.146
50.929
54.73
69.038
55.618
56.669
56.346
58.125
65.4
59.58
61.439
61.439
51.576
52.708
61.762
52.465
66.289
64.51
58.286
56.346
47.292
57.963
56.023
66.128
48.342
52.304
64.349
63.299
55.861
56.993
50.364
60.631
59.822
63.136
51.9
49.636
67.017
61.762
67.502
55.619
33.953
58.367
66.936
53.355
48.1
39.37
60.792
56.346
50.526
55.052
64.349
57.073
67.421
65.239
57.154
50.445
40.906
63.46
63.46
52.546
45.675
53.92
38.723
54.73
64.187
56.103
68.311
61.924
53.678
56.184
69.362
59.095
66.613
51.172
63.056
49.394
45.028
66.29
41.309
50.283
72.353
55.699
40.259
63.298
51.414
54.002
52.304
72.595
43.816
56.75
68.715
46.484
49.878
54.891
57.962
51.253
70.735
67.341
40.177
54.972
66.694
48.828
59.984
55.053
53.921
53.597
49.394
52.385
72.676
65.642
64.026
33.711
55.376
47.777
41.472
73.403
67.987
49.717
51.01
54.972
54.81
74.777
56.426
47.211
56.669
53.355
66.613
60.792
63.218
59.337
53.598
54.405
64.592
41.714
64.592
47.615
57.235
56.346
56.185
61.762
58.125
70.493
62.49
48.342
48.747
46.403
59.499
60.388
49.232
64.996
57.72
55.295
35.327
39.531
60.388
53.84
54.002
65.4
64.996
63.864
61.924
39.693
40.42
55.619
45.756
50.687
68.23
64.268
39.773
63.541
68.553
48.989
62.894
42.927
62.57
49.313
67.744
46.564
41.795
49.232
72.191
68.714
59.58
44.947
54.73
64.026
33.468
51.496
69.362
69.119
50.929
70.089
50.041
59.983
66.047
41.794
62.652
40.501
42.118
48.343
62.895
42.361
57.154
74.455
40.824
64.996
59.014
58.61
67.663
65.723
60.631
47.13
60.065
51.253
48.989
59.418
50.606
56.346
54.891
41.067
58.852
66.37
61.035
56.508
42.522
64.511
53.678
51.981
50.363
67.583
66.37
63.298
54.001
52.547
41.391
48.262
68.876
49.394
61.924
53.274
58.932
54.002
38.561
48.101
48.989
64.835
53.112
59.418
55.295
51.01
63.218
68.957
45.27
48.666
48.423
47.292
67.745
64.672
55.376
62.086
61.681
53.436
61.924
61.277
51.334
59.741
55.861
55.295
65.562
39.288
61.358
56.993
67.663
62.167
60.792
62.005
45.433
50.283
62.571
46.968
67.421
42.442
55.618
74.616
58.69
64.43
48.181
57.882
64.996
52.304
67.906
58.448
35.165
56.023
63.217
59.58
64.672
35.166
56.669
66.936
62.571
47.13
59.095
60.55
59.094
43.25
48.666
57.154
64.996
39.127
56.346
71.706
53.678
59.418
65.158
47.211
51.981
51.818
56.67
67.663
62.247
42.199
60.873
57.639
65.238
48.262
52.061
64.43
54.325
44.22
54.972
68.957
55.7
70.008
60.954
55.861
62.247
62.49
59.417
31.366
47.777
54.891
69.038
60.55
61.843
61.196
56.104
42.038
59.741
55.942
57.882
52.304
56.508
52.465
61.52
69.199
42.927
59.256
55.861
59.176
63.137
50.768
46.079
54.972
65.886
58.772
63.783
52.627
60.469
58.69
65.158
56.75
59.822
56.023
47.939
50.203
38.48
46.969
69.927
61.439
57.397
61.197
50.283
63.056
37.267
40.178
63.621
43.654
55.457
56.669
42.845
54.325
65.158
61.924
48.262
65.724
47.211
57.882
71.544
55.376
64.753
62.813
61.843
34.357
54.972
58.125
47.13
35.974
45.19
72.514
59.822
73.969
63.621
66.047
68.391
59.822
65.077
65.805
58.61
57.721
40.825
56.831
60.873
57.397
55.618
62.409
58.367
54.244
54.163
61.035
57.316
41.552
63.784
53.193
61.358
44.463
55.861
40.986
66.774
60.792
52.87
52.385
69.361
58.367
36.136
57.639
55.78
63.056
45.352
57.64
66.532
45.514
45.109
67.259
51.253
41.794
50.364
59.579
47.372
61.601
60.469
50.526
65.32
62.571
61.762
40.744
42.279
63.137
60.63
61.924
49.07
46.726
55.053
65.158
58.206
53.597
48.505
63.702
40.663
69.442
51.981
61.358
68.149
56.992
54.082
35.165
60.793
57.154
63.784
64.511
36.459
54.81
65.723
66.693
45.918
60.065
60.712
60.227
63.298
53.355
43.816
47.292
62.975
56.427
64.269
47.858
52.384
67.017
55.456
59.094
45.837
60.227
67.825
44.705
47.858
48.019
55.133
70.25
44.462
44.139
61.924
69.846
52.95
48.908
52.223
51.819
56.184
50.687
63.379
59.175
49.313
40.583
66.693
60.388
47.615
50.849
57.882
59.095
56.427
59.417
54.972
65.401
47.211
60.469
49.071
51.819
41.39
52.304
60.388
66.208
55.376
54.81
43.654
55.7
53.517
65.4
62.975
39.369
49.637
65.804
47.211
55.133
65.238
57.558
53.921
62.247
54.729
47.049
49.232
52.547
42.037
59.822
55.618
64.431
64.187
52.223
63.46
39.208
59.175
36.944
42.845
58.125
64.996
62.005
49.879
62.894
54.972
64.592
50.041
57.963
55.941
46.725
64.915
47.292
66.128
60.873
61.681
44.139
47.696
62.813
50.364
40.905
69.523
62.328
50.04
51.172
52.062
61.681
63.056
42.684
62.409
54.082
48.343
56.427
59.095
43.735
58.206
61.762
55.699
48.181
58.933
62.005
59.903
52.951
49.232
52.87
45.19
55.861
46.483
60.873
63.056
54.891
58.771
44.22
56.022
52.627
59.741
58.367
49.474
50.525
59.418
57.963
58.771
40.744
62.651
56.589
57.801
49.07
31.77
45.836
59.013
67.098
60.63
58.286
41.39
60.146
41.714
59.256
50.768
66.128
57.801
50.364
54.891
40.905
49.879
60.308
41.714
65.643
66.774
52.869
43.573
54.163
55.618
64.51
53.517
49.071
63.298
55.295
60.469
57.235
58.286
53.194
38.642
58.529
58.69
60.631
55.861
59.984
63.784
46.241
57.316
49.96
66.128
58.772
44.301
61.52
42.927
52.789
62.733
58.448
52.708
66.289
63.137
50.768
49.232
47.372
58.286
62.814
58.367
49.798
49.555
44.786
60.227
62.894
51.738
59.095
60.226
54.81
30.073
45.837
55.133
65.885
62.167
57.235
56.346
43.169
34.761
50.526
53.759
62.409
53.436
58.933
50.607
57.801
45.271
63.864
65.239
45.27
60.792
59.014
41.956
63.783
50.768
48.99
64.187
56.346
64.026
57.397
59.014
47.777
59.095
44.624
70.251
56.023
48.909
50.525
63.136
45.756
48.99
63.621
62.167
57.801
60.227
60.873
58.044
46.887
56.427
52.304
67.098
62.409
55.215
57.963
49.232
59.579
59.66
32.094
49.07
53.355
44.866
63.055
53.517
65.077
52.789
59.337
66.37
41.795
56.992
48.424
55.699
59.256
67.179
44.948
50.687
67.745
61.763
50.525
50.525
67.341
65.319
59.66
51.658
47.13
48.666
63.54
62.894
60.226
41.714
46.079
63.622
51.253
60.873
61.601
50.445
40.824
56.831
68.472
60.55
59.903
64.592
44.786
51.819
65.157
56.75
59.499
46.807
52.87
54.971
61.035
57.478
56.993
56.104
44.22
53.274
64.915
51.738
55.861
56.184
65.562
54.244
47.777
60.227
46.322
67.34
62.49
63.784
56.588
43.735
42.684
53.517
61.682
69.604
43.249
64.187
52.061
72.271
52.061
45.19
60.711
61.763
63.541
46.969
37.995
66.613
66.693
65.32
59.498
53.759
66.209
38.48
59.418
57.558
68.795
58.206
56.508
53.193
50.93
54.729
64.592
53.84
63.298
44.22
57.801
51.981
61.762
49.475
61.116
56.589
54.487
44.624
47.939
66.047
58.367
41.552
58.771
47.534
61.196
47.211
46.726
56.346
54.486
66.37
66.855
42.765
58.286
63.379
52.143
42.846
54.891
57.317
66.936
63.783
58.286
65.481
51.819
61.843
46.645
53.031
55.456
51.738
53.274
62.328
62.733
65.239
65.481
45.513
45.676
44.139
64.834
66.208
64.916
60.873
38.884
65.966
66.046
61.519
56.993
60.469
55.861
54.244
57.073
54.406
51.415
56.669
57.963
58.124
57.478
48.585
59.903
57.235
51.496
57.073
52.547
61.439
64.026
56.75
54.406
71.059
60.712
49.232
51.415
55.457
55.215
46.241
58.044
57.478
57.478
43.492
56.993
52.142
55.942
45.594
58.609
66.209
62.409
47.777
53.032
60.712
56.184
40.743
59.337
67.26
60.55
53.678
51.819
58.367
41.067
65.561
47.211
61.924
64.026
51.819
62.571
55.538
59.822
51.819
42.522
56.185
54.486
65.238
60.793
41.714
45.594
50.363
51.819
39.693
45.999
66.693
67.502
61.924
64.107
48.828
59.418
58.367
45.756
51.01
48.262
62.651
65.885
55.134
62.489
59.337
46.807
32.66
36.783
66.613
56.993
59.741
60.711
59.095
40.501
33.63
59.741
58.771
55.376
48.989
58.206
61.034
53.436
67.502
50.93
55.214
48.423
48.02
55.78
61.358
51.9
52.223
49.717
53.274
60.146
54.729
45.11
52.224
66.856
52.061
44.867
45.19
56.508
42.361
68.23
68.795
59.418
53.759
60.226
59.822
54.972
56.75
55.053
48.1
58.772
61.035
44.382
49.96
50.283
67.098
45.998
40.825
64.349
50.526
62.328
65.804
65.885
55.537
60.711
62.49
59.66
51.092
44.139
54.972
52.87
49.556
55.861
62.894
65.239
50.606
65.32
62.571
48.181
58.125
60.469
59.014
57.154
55.457
52.708
56.993
55.942
34.681
50.445
66.613
38.965
61.681
59.337
46.241
55.133
59.418
62.086
64.268
60.065
55.053
52.465
47.777
33.225
44.301
52.223
60.712
60.873
62.329
45.028
41.391
59.66
50.606
55.052
56.184
45.756
60.226
62.571
55.861
44.947
56.185
48.424
62.005
61.601
45.675
57.477
61.358
40.016
59.256
35.247
56.346
61.035
66.37
62.49
39.935
42.037
59.984
52.304
46.241
54.81
46.888
58.206
56.104
60.226
55.942
53.598
62.733
51.253
62.732
62.247
58.852
47.534
44.705
54.486
53.84
62.57
58.933
57.154
55.941
48.827
59.337
62.974
52.627
47.696
55.619
65.238
57.882
63.703
52.304
65.401
58.124
37.671
58.205
57.963
57.235
46.403
44.786
58.286
62.813
46.079
61.034
68.229
58.367
45.595
44.786
66.047
54.083
66.531
58.286
60.308
57.154
59.499
55.214
35.327
37.51
58.448
49.717
58.125
34.034
45.432
67.502
44.381
65.319
64.672
43.735
51.334
62.085
84.398
51.172
64.269
65.642
45.918
49.475
49.393
63.541
60.469
44.22
46.726
58.529
58.044
57.154
59.256
59.014
51.576
57.478
58.852
42.199
60.631
43.897
51.576
46.645
45.433
64.349
66.128
62.651
53.759
40.177
48.989
63.864
46.565
58.448
62.813
60.954
57.558
43.735
43.977
42.442
67.745
55.942
64.349
46.402
41.229
56.912
69.038
62.247
50.848
63.298
52.465
54.002
64.754
64.187
57.882
48.827
53.436
58.447
49.636
65.157
56.912
58.286
53.759
57.639
54.002
39.773
58.448
46.806
64.511
50.041
59.822
56.103
53.921
57.235
58.448
57.316
50.526
45.432
62.248
54.406
47.534
35.651
52.628
43.411
47.777
35.085
49.394
73.888
68.472
62.086
53.193
46.564
56.669
38.966
56.912
59.903
54.891
63.541
54.81
34.6
60.388
65.724
42.603
29.992
57.882
61.6
64.996
59.822
53.84
60.792
62.49
59.498
46.321
36.459
62.571
43.816
68.068
50.445
59.175
51.658
63.056
54.89
44.058
61.52
59.661
61.358
59.742
57.882
59.984
56.104
61.277
58.69
44.22
45.352
44.785
62.005
48.181
36.136
55.457
63.299
60.631
54.729
66.37
61.601
56.184
58.205
43.492
52.061
61.924
55.457
66.936
43.573
62.652
61.519
48.424
48.181
64.996
63.379
58.529
46.969
47.777
41.794
57.155
52.223
67.26
66.371
55.214
58.125
51.738
64.43
58.772
54.001
62.732
45.432
61.358
50.526
67.017
62.248
44.382
48.99
62.167
53.274
48.666
42.603
65.805
62.974
59.337
56.023
67.421
51.9
62.248
60.954
52.143
51.415
34.681
43.735
54.891
51.415
65.481
61.601
59.741
45.271
62.328
53.355
59.741
68.634
60.712
39.693
62.328
50.364
40.825
64.835
64.915
39.289
62.814
51.334
61.6
61.52
61.52
58.448
55.942
55.78
37.106
45.998
29.749
56.184
73.404
65.319
42.683
42.764
33.71
58.125
55.376
53.759
60.226
49.637
63.056
65.723
60.55
48.99
57.882
45.675
68.31
53.678
64.915
59.014
58.772
45.028
34.276
44.381
69.765
52.385
68.634
60.469
65.885
61.115
46.322
56.023
59.741
40.421
62.167
50.445
53.597
69.685
55.295
60.63
54.002
55.376
56.67
56.75
59.417
56.831
59.337
51.253
64.35
41.794
58.286
41.633
41.876
55.942
47.858
70.412
59.338
56.426
63.379
56.508
62.005
49.96
57.559
54.648
60.065
39.207
46.968
64.996
64.673
42.604
53.597
57.882
66.855
42.765
49.07
47.615
71.383
53.84
64.996
57.316
60.226
61.924
60.954
59.741
50.768
50.364
59.903
51.981
51.415
55.942
49.151
50.687
46.645
44.624
46.887
50.526
63.783
47.858
44.786
56.184
67.502
43.816
66.694
62.086
53.436
48.747
45.432
49.151
65.158
51.172
45.19
50.606
57.963
65.723
52.951
54.325
53.032
63.541
54.163
47.373
45.19
61.438
59.741
58.529
61.6
57.073
