# Supplementary material for: Model-Based Quantification of Left Ventricular Diastolic Function in Critically Ill Patients with Atrial Fibrillation from Routine Data: A Feasibility Study
Source: Comput Math Methods Med. 2019 May 16;2019:9682138. doi: 10.1155/2019/9682138 (PMC6541946; doi:10.1155/2019/9682138)
Supplement: Supplementary Materials — Online Supplement Expanded Methods and Results: this document provides further details on methodological considerations and details about the model employed. Furthermore, the Results section includes figures of the entire cohort corresponding to those displayed in the manuscript for a selection of patients. Online Supplement Code: this is the product of the research and enables the reader to verify results and potentially apply the methodology to their data. We have a strong commitment to open sourcing the analysis code to promote transparency and reproducibility and thus further future research in this area. This supplement provides the complete analysis code and processed data for the research presented within this manuscript. Within the ZIP folder, the file “Readme.md” provides instructions for building and running the code. If additional questions or issues arise with regard to usage of the code, do not hesitate to contact the authors. [file 9682138.f1.zip › CodeOnlineSupplement_CMMM_2711432/DiastolicPaper_OnlineSupplement/data/mgh126.csv/rrs.txt]

0.555556
1.05
1.00278
0.766667
0.866667
0.558333
0.697222
0.902778
0.872222
0.625
0.911111
0.822222
1.16389
0.85
0.913889
0.638889
0.983333
0.694444
0.730556
1.25833
0.869444
0.780556
0.75
1
0.844444
0.925
0.616667
0.752778
0.872222
1.325
0.633333
0.858333
0.852778
0.663889
0.733333
0.841667
0.594444
1.18333
0.641667
1.12222
0.613889
0.552778
0.613889
0.525
0.872222
0.841667
0.705556
1.01944
0.733333
0.588889
1.15556
0.925
0.808333
1.05278
1.14444
0.794444
0.705556
1.22222
0.975
0.725
0.927778
0.738889
0.647222
1.26111
0.836111
0.833333
0.805556
0.822222
1.1
0.916667
0.986111
1.01111
0.763889
0.716667
0.911111
0.691667
1.075
1.25833
0.994444
0.930556
0.716667
0.863889
0.716667
1.10556
0.7
0.705556
0.933333
0.980556
0.797222
0.797222
0.677778
0.802778
0.813889
0.913889
0.708333
0.608333
0.933333
0.761111
1.40556
0.905556
0.547222
0.691667
1.20556
0.825
0.7
0.561111
0.797222
0.758333
0.663889
0.705556
0.866667
0.772222
0.969444
1.24444
0.933333
0.744444
0.55
0.869444
0.963889
0.752778
0.622222
0.680556
0.525
0.630556
0.777778
0.697222
0.941667
0.877778
0.730556
0.630556
1.125
0.794444
1.23333
0.727778
1.04444
0.741667
0.588889
1.01111
0.602778
0.561111
1.16667
0.802778
0.547222
0.816667
0.672222
0.675
0.558333
1.01944
0.594444
0.683333
0.983333
0.641667
0.638889
0.694444
0.733333
0.6
1.01667
1.21944
0.605556
0.711111
1.08611
0.7
0.861111
0.788889
0.744444
0.716667
0.644444
0.591667
1.06667
1.02222
1.09722
0.511111
0.702778
0.622222
0.483333
0.947222
1.05278
0.691667
0.677778
0.708333
0.525
1.56111
0.852778
0.672222
0.780556
0.697222
1.06667
0.972222
1.21111
1.05
0.855556
0.747222
1.23333
0.569444
0.980556
0.688889
0.791667
0.772222
0.763889
0.852778
0.655556
1.18333
1.06944
0.727778
0.688889
0.625
0.783333
0.852778
0.666667
0.913889
0.808333
0.758333
0.511111
0.502778
0.680556
0.644444
0.641667
0.825
0.930556
1.04722
1.05833
0.608333
0.569444
0.713889
0.611111
0.619444
0.933333
0.958333
0.563889
0.747222
1.14167
0.697222
0.941667
0.583333
0.844444
0.625
0.966667
0.638889
0.547222
0.558333
0.936111
1.06944
0.872222
0.613889
0.705556
0.872222
0.472222
0.594444
0.852778
1.09167
0.588889
1.18056
0.719444
0.763889
1.14722
0.586111
0.872222
0.580556
0.544444
0.580556
0.736111
0.538889
0.594444
1.01389
0.516667
0.775
0.752778
0.755556
1.06389
1.26389
1.10278
0.722222
0.963889
0.772222
0.697222
0.861111
0.711111
0.777778
0.75
0.563889
0.694444
0.944444
0.922222
0.825
0.558333
0.902778
0.758333
0.705556
0.636111
1.01667
1.05278
1.27222
0.888889
0.822222
0.630556
0.541667
1.08333
0.708333
0.908333
0.761111
0.85
0.769444
0.55
0.608333
0.611111
0.819444
0.702778
0.788889
0.730556
0.669444
0.755556
1.28889
0.666667
0.658333
0.644444
0.580556
0.925
1.02222
0.811111
1.02222
1.09167
0.808333
1.075
1.18889
0.813889
1.01389
0.905556
0.697222
1.26111
0.566667
0.855556
0.75
1.13056
1.01667
0.997222
1.125
0.677778
0.691667
0.905556
0.591667
0.969444
0.594444
0.572222
1.30556
0.866667
1.10833
0.708333
0.797222
1.09722
0.619444
1.30833
0.958333
0.538889
0.727778
0.925
0.897222
1.19167
0.555556
0.666667
1.04167
1.04444
0.694444
0.866667
0.936111
0.936111
0.622222
0.644444
0.722222
0.919444
0.547222
0.622222
1.10556
0.761111
0.783333
1.23333
0.705556
0.733333
0.719444
0.713889
1.15278
1.03611
0.597222
0.852778
0.805556
1.12222
0.702778
0.711111
0.963889
0.775
0.602778
0.675
1.01944
0.630556
1.26389
1.00278
0.863889
1.09167
1.29722
1.19444
0.525
0.658333
0.683333
1.24167
1.02222
1.18611
1.24444
1
0.627778
0.902778
0.844444
0.866667
0.747222
0.786111
0.713889
0.777778
1.25556
0.622222
0.805556
0.772222
0.825
0.961111
0.716667
0.622222
0.661111
0.908333
0.811111
0.955556
0.744444
0.877778
0.761111
1.35
0.95
1.18611
1.01944
0.783333
0.763889
0.583333
0.566667
1.10556
1.00833
0.919444
1.08056
0.691667
1.18333
0.591667
0.55
0.852778
0.594444
0.669444
0.702778
0.555556
0.616667
0.769444
0.761111
0.588889
0.8
0.611111
0.641667
1.05833
0.75
0.969444
1.04444
1.08333
0.533333
0.705556
0.761111
0.619444
0.486111
0.486111
0.811111
0.702778
1.05278
0.883333
0.833333
1.18889
0.911111
0.925
1.43056
1.08889
1.06944
0.647222
0.863889
1.01111
0.894444
0.847222
0.966667
0.894444
0.808333
0.794444
0.966667
0.886111
0.563889
0.925
0.766667
0.913889
0.638889
0.744444
0.530556
0.866667
0.855556
0.727778
0.616667
1.12778
0.863889
0.513889
0.733333
0.744444
0.925
0.636111
0.741667
1.06667
0.658333
0.563889
0.972222
0.716667
0.569444
0.630556
0.766667
0.627778
0.802778
0.844444
0.661111
0.95
1.01389
1.09167
0.613889
0.572222
0.863889
0.888889
0.991667
0.713889
0.644444
0.727778
0.969444
0.858333
0.761111
0.655556
0.911111
0.494444
0.95
0.711111
0.786111
1.26389
0.886111
0.808333
0.483333
0.775
0.766667
0.930556
1.06389
0.538889
0.688889
0.927778
1.14722
0.661111
0.852778
0.908333
0.947222
1.13889
0.822222
0.630556
0.630556
0.861111
0.777778
0.961111
0.666667
0.605556
0.977778
0.783333
0.85
0.633333
0.702778
1.19722
0.644444
0.641667
0.627778
0.630556
1.13889
0.638889
0.580556
0.708333
1.31389
0.788889
0.7
0.738889
0.716667
0.780556
0.683333
0.919444
0.888889
0.702778
0.505556
0.947222
0.916667
0.683333
0.702778
0.825
0.894444
0.863889
0.933333
0.677778
1.38056
0.688889
1.03056
0.761111
0.772222
0.605556
0.705556
0.786111
1.31111
0.902778
0.872222
0.652778
0.802778
0.702778
1.14722
1.24722
0.616667
0.641667
1.11111
0.686111
0.691667
1.21111
0.922222
0.816667
1.10278
0.866667
0.694444
0.680556
0.702778
0.558333
0.730556
0.675
0.866667
0.997222
0.694444
1.00833
0.511111
0.772222
0.533333
0.541667
0.694444
0.891667
0.936111
0.663889
0.997222
0.736111
1.21944
0.772222
0.941667
0.897222
0.597222
1.10278
0.588889
1.17778
1.06389
1.275
0.702778
0.675
1.02222
0.744444
0.463889
1.06667
1.01389
0.730556
0.722222
0.708333
0.866667
1.025
0.572222
0.894444
0.766667
0.663889
0.775
0.855556
0.611111
0.786111
0.933333
0.833333
0.694444
0.905556
1.16944
1.30556
0.958333
0.816667
0.872222
0.694444
0.85
0.663889
0.855556
1.40833
0.966667
1.15833
0.722222
0.9
0.816667
1.025
1.01667
0.763889
0.733333
0.911111
0.894444
0.938889
0.547222
0.922222
0.847222
0.875
0.722222
0.469444
0.583333
0.730556
1.09167
1
0.997222
0.583333
0.947222
0.613889
0.866667
0.616667
1.29167
0.980556
0.772222
0.830556
0.611111
0.669444
0.844444
0.577778
0.811111
1.39167
0.830556
0.630556
0.766667
0.747222
1.11389
0.822222
0.672222
1.05
0.841667
1.08611
0.966667
1.02778
0.85
0.527778
0.8
0.838889
0.913889
0.813889
0.827778
1.24444
0.691667
0.852778
0.625
1.12222
0.955556
0.608333
0.936111
0.625
0.697222
0.902778
0.858333
0.613889
1.1
1.35833
0.816667
0.755556
0.7
0.886111
1.175
1.04722
0.788889
0.741667
0.636111
0.880556
1.08333
0.744444
0.947222
1.16667
0.944444
0.494444
0.619444
0.683333
1.20833
1.34167
1.14167
1.125
0.711111
0.555556
0.7
0.744444
1.03889
0.8
0.925
0.744444
0.847222
0.644444
0.744444
1.68056
0.65
1
1.04444
0.572222
1.025
0.741667
0.669444
0.955556
0.805556
1.14444
0.919444
0.972222
0.708333
0.877778
0.494444
1.20278
0.855556
0.708333
0.694444
0.969444
0.647222
0.638889
0.886111
0.941667
0.861111
0.936111
1.03056
0.975
0.705556
0.852778
0.711111
1.09167
1.38611
0.988889
1.15278
0.694444
1.08056
1.28889
0.552778
0.691667
0.775
0.619444
0.905556
0.730556
1.01944
0.758333
0.733333
1.38333
0.627778
0.794444
0.669444
0.744444
0.769444
1.17222
0.641667
0.594444
1.05833
1.00278
0.727778
0.680556
0.930556
1.44444
1.20833
0.85
0.716667
0.705556
0.925
1.21389
1.17222
0.652778
0.625
0.972222
0.738889
0.869444
0.938889
0.708333
0.563889
0.652778
0.95
0.847222
0.836111
1.08611
0.658333
0.655556
1.03611
0.866667
0.952778
0.7
0.763889
0.786111
0.95
0.894444
0.886111
0.869444
0.638889
0.719444
1.00833
0.741667
0.772222
0.769444
1.05278
0.780556
0.636111
0.8
0.586111
0.908333
0.886111
0.983333
0.830556
0.608333
0.558333
0.636111
0.727778
1.04722
0.561111
0.830556
0.563889
1.30278
0.755556
0.588889
0.827778
0.916667
1.03611
0.677778
0.475
0.858333
1.03611
1.325
1.04722
0.594444
1.47222
0.577778
0.841667
0.672222
1.48889
0.969444
0.908333
0.8
0.722222
0.680556
0.991667
0.761111
1.02222
0.638889
0.8
0.686111
0.894444
0.680556
0.866667
0.808333
0.763889
0.616667
0.591667
0.919444
0.827778
0.572222
0.747222
0.616667
0.791667
0.622222
0.583333
0.663889
0.652778
0.858333
1.09167
0.616667
0.783333
0.966667
0.736111
0.591667
0.697222
0.727778
1.05556
1.11111
0.708333
1.53333
0.769444
1.15833
0.716667
0.766667
0.8
0.722222
0.713889
0.888889
0.952778
0.794444
1.43611
0.683333
0.638889
0.586111
0.85
1.06389
1.23056
1.06944
0.533333
0.866667
1.24722
1.12778
0.958333
1.11111
0.930556
0.863889
0.908333
0.819444
0.738889
0.791667
0.816667
0.822222
0.813889
0.652778
0.808333
0.780556
0.686111
0.752778
0.697222
0.808333
1.01111
0.866667
0.8
1.05278
1.73333
0.866667
0.880556
1.00833
1.00556
0.744444
1.01944
1.05278
1.06667
0.683333
0.902778
0.783333
0.836111
0.652778
0.777778
1.16389
1.16389
0.730556
0.775
1
0.869444
0.597222
0.702778
1.14167
1.05833
0.827778
0.772222
0.897222
0.527778
0.997222
0.675
0.897222
1.3
0.705556
1.3
0.944444
1.23333
0.886111
0.652778
0.847222
0.733333
1.23333
1.18056
0.638889
0.638889
0.677778
0.675
0.541667
0.55
0.808333
0.975
0.908333
1.11944
0.736111
0.919444
0.938889
0.675
0.713889
0.663889
0.780556
1.40833
0.852778
1.18333
1.40278
0.797222
0.544444
0.488889
0.991667
0.858333
0.936111
1.02222
1.00278
0.622222
0.486111
0.752778
0.783333
0.744444
0.647222
0.758333
0.858333
0.658333
1.20556
0.744444
0.780556
0.672222
0.652778
0.733333
0.858333
0.702778
0.688889
0.65
0.672222
0.786111
0.719444
0.594444
0.630556
0.925
0.719444
0.611111
0.583333
0.686111
0.525
0.833333
1.21389
0.958333
0.811111
0.975
1.04167
0.905556
0.955556
0.897222
0.733333
0.930556
1.10556
0.680556
0.711111
0.647222
1.1
0.663889
0.508333
0.830556
0.658333
0.819444
0.977778
1.21389
0.822222
0.997222
1.34167
1.21111
0.85
0.658333
0.816667
0.766667
0.691667
0.752778
0.911111
1.18889
0.630556
1.21389
1.53056
0.797222
0.952778
1.26111
1.30278
1.18333
1.10278
0.922222
1.08056
1.04722
0.583333
0.594444
1.21944
0.558333
0.891667
0.913889
0.675
0.772222
0.883333
1.04444
1.06389
1.42222
1.11111
0.983333
0.827778
0.575
0.641667
0.744444
0.938889
0.913889
1.23056
0.711111
0.6
0.875
0.738889
0.780556
0.8
0.638889
0.816667
0.955556
0.819444
0.625
0.744444
0.647222
0.836111
0.922222
0.65
0.8
0.969444
0.569444
0.819444
0.533333
0.694444
0.808333
1.16111
1.31667
0.638889
0.597222
0.877778
0.755556
0.65
0.738889
0.636111
0.755556
0.75
0.819444
0.758333
0.7
0.916667
0.708333
0.95
1.11389
1.08056
0.747222
0.661111
0.780556
0.719444
0.994444
0.963889
0.922222
0.886111
0.736111
0.922222
1.18056
0.816667
0.697222
0.797222
1.09167
0.9
1.12778
0.661111
1.18333
1.00556
0.569444
0.886111
0.908333
0.880556
0.663889
0.616667
0.766667
0.913889
0.605556
0.833333
0.833333
0.802778
0.622222
0.544444
0.913889
0.652778
1.05833
0.927778
1.05556
0.994444
1.19444
0.997222
0.583333
0.563889
0.822222
0.719444
0.858333
0.541667
0.561111
0.994444
0.588889
0.947222
1.24444
0.677778
0.738889
0.972222
0.725
0.602778
0.780556
1.425
0.711111
0.716667
0.663889
1.02778
1.05556
0.669444
0.652778
0.830556
0.863889
0.863889
0.977778
1.01944
0.819444
1.05
1.18333
0.608333
1.05
0.688889
0.766667
0.680556
0.605556
0.994444
0.883333
1.55556
0.969444
0.644444
0.661111
1.15278
0.722222
0.911111
1.23611
1.40278
1.15833
0.711111
0.647222
0.525
1.11389
0.752778
1.15833
0.7
0.597222
0.65
1.31389
1.19722
0.658333
1.26667
0.852778
0.866667
0.652778
1.32222
1.05278
0.802778
0.841667
0.861111
0.6
1.31667
0.936111
1.15833
0.997222
1.22778
1.05833
0.613889
0.994444
0.622222
1.28889
0.725
1.05556
0.980556
0.905556
1.00556
1.11944
1.15833
0.858333
0.608333
1.21944
0.911111
0.741667
0.55
0.691667
0.594444
0.605556
0.494444
0.530556
0.991667
1.25278
1.25556
0.905556
0.730556
0.919444
0.602778
0.816667
0.95
0.802778
1.20278
0.908333
0.508333
0.813889
1.38889
0.672222
0.444444
0.733333
0.875
1.13889
1.01111
0.802778
1.02778
1.38056
1.29722
0.777778
0.516667
0.941667
0.575
1.10278
0.738889
0.861111
0.733333
0.952778
0.786111
0.602778
0.813889
0.819444
0.888889
0.916667
0.883333
0.986111
0.866667
1.22778
1.18611
0.727778
0.691667
0.644444
0.966667
0.711111
0.536111
0.705556
0.880556
0.891667
0.7
1.19167
1.10278
0.916667
0.983333
0.652778
0.733333
0.930556
0.680556
1.29722
0.611111
0.969444
1.01667
0.725
0.611111
0.977778
1.1
0.947222
0.697222
0.669444
0.583333
0.711111
0.661111
0.941667
1.13889
0.841667
0.916667
0.722222
1.08611
0.994444
0.822222
1.175
0.672222
1.01944
0.636111
1.31389
1.34167
0.722222
0.705556
1.08333
0.844444
0.719444
0.541667
0.930556
0.997222
0.911111
0.652778
1.48611
0.744444
1.18333
1.52778
0.947222
0.877778
0.569444
0.616667
0.744444
0.688889
0.969444
0.969444
0.955556
0.633333
0.933333
0.769444
0.666667
1.39167
1.15
0.55
0.955556
0.741667
0.552778
0.919444
1.08056
0.541667
0.866667
0.725
0.894444
0.966667
1.05278
1.02222
0.952778
0.955556
0.597222
0.638889
0.413889
0.575
1.21389
1.32778
0.675
0.630556
0.516667
0.733333
0.747222
0.711111
0.808333
0.666667
0.811111
1.09167
0.994444
0.727778
0.861111
0.544444
1.15833
0.747222
1.21667
1.01389
1.05278
0.711111
0.536111
0.555556
1.04722
0.633333
1.25556
1.02222
1.075
1.00278
0.694444
0.794444
0.891667
0.561111
0.825
0.688889
0.625
1.19444
0.819444
0.975
0.825
0.827778
0.858333
0.85
0.930556
0.886111
0.980556
0.680556
1.24722
0.633333
0.891667
0.636111
0.588889
0.730556
0.569444
1.07778
0.894444
0.830556
1.14722
0.847222
1.27222
0.813889
1.00556
0.919444
1.18056
0.638889
0.647222
1.03611
1.5
0.675
0.780556
0.755556
1.39167
0.655556
0.672222
0.552778
1.25556
0.730556
1.09722
0.897222
1.025
1.20278
1.13333
1.28889
0.875
0.775
1.15833
0.861111
0.841667
0.941667
0.769444
0.763889
0.677778
0.636111
0.636111
0.655556
0.933333
0.633333
0.608333
0.641667
1.06944
0.561111
1.06389
1.09444
0.866667
0.747222
0.666667
0.655556
1.05
0.777778
0.652778
0.697222
0.775
1.19722
0.844444
0.861111
0.755556
1.26111
0.911111
0.747222
0.633333
0.966667
1.00833
0.972222
1.30556
1.07222
