# Supplementary material for: Model-Based Quantification of Left Ventricular Diastolic Function in Critically Ill Patients with Atrial Fibrillation from Routine Data: A Feasibility Study
Source: Comput Math Methods Med. 2019 May 16;2019:9682138. doi: 10.1155/2019/9682138 (PMC6541946; doi:10.1155/2019/9682138)
Supplement: Supplementary Materials — Online Supplement Expanded Methods and Results: this document provides further details on methodological considerations and details about the model employed. Furthermore, the Results section includes figures of the entire cohort corresponding to those displayed in the manuscript for a selection of patients. Online Supplement Code: this is the product of the research and enables the reader to verify results and potentially apply the methodology to their data. We have a strong commitment to open sourcing the analysis code to promote transparency and reproducibility and thus further future research in this area. This supplement provides the complete analysis code and processed data for the research presented within this manuscript. Within the ZIP folder, the file “Readme.md” provides instructions for building and running the code. If additional questions or issues arise with regard to usage of the code, do not hesitate to contact the authors. [file 9682138.f1.zip › CodeOnlineSupplement_CMMM_2711432/DiastolicPaper_OnlineSupplement/data/mgh129.csv/pps.txt]

69.383
90.051
102.573
77.444
85.592
39.022
78.13
61.664
83.79
87.565
94.769
102.316
84.048
100.514
80.446
94.683
89.022
91.509
61.063
93.396
92.024
77.615
88.336
103.173
88.851
82.504
84.219
85.849
74.699
51.372
76.244
75.386
77.358
66.038
102.487
96.484
38.508
88.85
20.926
72.041
93.053
71.526
96.484
53.859
80.703
45.541
75.558
19.983
81.818
93.139
85.763
97.084
63.465
98.199
46.827
104.117
93.224
74.528
87.908
103.773
52.916
93.739
85.42
93.139
32.848
92.796
31.904
66.981
103.431
85.506
98.028
28.903
95.283
81.818
80.446
57.718
103.002
93.739
64.751
106.347
57.89
101.972
55.66
95.454
47.256
84.906
91.166
95.712
74.443
96.141
79.76
88.679
87.478
105.832
93.225
48.885
94.596
62.178
87.479
87.65
95.969
55.146
91.338
59.777
101.887
71.355
69.983
66.639
89.966
68.782
75.043
69.469
105.403
72.728
101.029
71.87
86.192
66.638
82.076
96.398
34.134
93.482
50.772
95.626
100
92.882
89.794
28.131
84.477
63.636
64.923
47.427
94.253
71.012
102.573
79.759
56.947
85.42
70.583
101.63
17.41
67.238
85.42
101.029
71.698
89.279
102.23
92.11
92.796
37.135
95.025
61.492
92.967
85.592
110.978
62.264
76.33
66.724
76.244
75.042
102.144
78.216
97.684
83.448
78.044
53.001
89.708
101.543
70.669
91.167
85.849
30.189
90.223
57.376
105.918
94.511
100
87.307
105.918
24.185
78.816
95.369
74.185
73.157
93.482
100.515
59.091
91.423
111.492
98.371
75.986
80.189
52.487
74.7
83.19
79.589
79.76
101.2
71.698
96.57
107.204
92.795
100.687
67.667
97.084
56.26
92.453
74.443
110.292
93.139
85.677
51.029
80.102
85.335
94.254
64.837
95.626
50.171
86.192
54.545
72.299
82.847
85.849
73.157
105.489
93.396
61.835
95.198
82.418
91.853
55.146
84.048
92.882
105.403
73.499
91.167
54.546
98.199
105.66
95.111
83.019
66.295
90.051
93.997
100.171
27.615
92.024
105.746
97.942
66.552
93.568
93.311
80.961
58.919
95.368
105.317
38.508
107.804
39.965
98.027
78.045
65.18
98.542
31.99
97.256
30.103
90.481
74.786
89.88
49.228
95.454
32.933
98.542
97.856
26.158
89.88
41.08
47.084
76.844
27.101
70.411
92.11
87.65
40.052
93.654
93.396
101.115
74.957
88.937
87.05
88.593
100
53.173
99.829
40.308
94.769
108.576
71.184
89.451
55.575
107.118
73.671
105.06
69.211
85.249
21.699
82.247
82.333
93.997
22.212
78.903
106.003
100.686
94.168
50.858
108.147
101.887
98.885
96.483
35.506
80.875
39.365
111.921
78.988
87.821
100.257
86.192
83.276
36.107
91.252
87.822
98.37
75.986
101.372
103.259
97.941
36.964
106.947
61.321
103.602
31.818
89.537
60.12
97.341
81.561
73.156
91.338
97.771
58.319
93.396
77.358
92.024
69.211
79.674
53.688
80.017
56.433
80.36
76.072
98.285
41.509
94.511
79.073
101.716
43.739
105.746
80.703
73.584
69.468
81.132
68.61
95.883
78.13
74.528
90.137
88.851
90.395
90.309
90.651
86.107
72.385
66.209
101.201
47.684
111.063
99.486
100.343
95.54
38.765
81.904
84.992
100.429
83.104
46.312
79.932
97.513
79.76
109.091
68.696
87.392
73.842
113.807
71.612
88.165
49.915
99.829
26.929
105.146
38.251
104.288
28.645
94.34
66.724
102.401
102.316
75.129
66.124
88.851
69.383
101.201
78.044
90.051
89.966
62.178
109.863
104.545
98.628
48.8
92.881
24.014
100.429
84.648
31.133
90.737
78.645
109.177
80.874
84.477
81.304
91.338
61.406
102.83
96.312
69.726
103.945
75.729
101.029
68.782
81.903
72.899
43.911
97.941
93.825
75.043
101.029
34.22
101.973
80.532
88.164
84.648
70.412
69.811
61.064
98.37
80.532
45.626
82.676
97.17
103.002
111.664
99.143
38.507
77.359
107.461
73.156
90.738
30.532
94.854
43.225
107.548
99.571
102.659
38.422
99.228
37.135
58.662
71.441
83.019
27.273
87.135
102.745
80.103
101.973
50.343
96.312
67.668
107.29
77.187
65.694
79.76
97.513
92.796
50.772
91.424
76.844
46.141
108.491
65.952
109.52
106.776
45.369
96.055
67.753
77.272
60.206
103.345
41.938
81.647
73.242
100.944
48.027
93.139
114.752
102.658
76.244
85.335
62.264
84.392
97.084
61.578
93.911
75.901
84.906
98.371
111.063
104.888
32.333
102.229
23.07
71.612
52.916
82.247
99.915
96.398
103.088
106.947
74.357
70.754
84.391
90.823
51.887
76.587
49.572
99.057
42.453
105.231
71.355
101.115
76.072
108.062
98.028
51.115
60.12
69.554
40.737
83.791
69.125
78.131
90.566
31.389
95.541
90.309
68.439
90.223
114.237
105.832
65.695
72.813
82.933
106.861
104.202
92.624
64.837
84.22
90.308
66.38
114.579
95.54
98.284
71.613
84.134
65.609
106.004
39.794
103.774
105.317
79.159
107.032
27.016
88.25
43.568
92.024
29.246
94.94
46.827
101.544
67.925
108.576
106.346
61.406
87.221
74.271
65.609
62.95
76.673
24.786
92.538
105.318
105.489
80.36
89.28
105.403
65.095
108.662
27.273
98.971
75.643
89.279
35.334
89.709
87.049
53.516
98.97
116.981
72.127
97.427
89.537
97.427
93.139
85.678
104.803
51.544
105.403
60.549
103.602
92.196
94.768
102.831
91.51
78.473
24.7
95.711
69.297
112.865
80.361
103.173
97.684
89.622
94.683
85.849
19.382
101.03
83.362
107.633
95.969
80.103
101.201
97.17
72.212
103.259
83.533
37.65
87.136
107.89
83.877
74.957
83.79
90.824
79.846
115.266
65.694
107.204
94.682
83.276
64.751
87.393
46.826
92.281
52.83
102.23
93.31
58.491
113.723
58.062
104.888
77.272
100.429
114.322
56.518
97.599
98.971
81.647
90.823
84.391
96.227
52.916
102.058
60.034
101.887
82.848
96.226
89.622
74.357
115.438
25.558
92.196
33.877
102.744
23.585
95.025
56.69
99.142
106.004
109.434
65.523
111.492
21.612
82.505
63.637
98.885
95.111
102.488
76.158
106.604
69.812
88.936
51.887
105.146
34.734
97.427
69.211
105.317
98.199
61.064
65.523
98.8
106.003
83.79
102.83
88.251
86.621
48.028
107.376
27.273
83.62
103.087
68.868
98.714
89.537
96.913
87.221
64.065
107.204
56.175
94.682
102.315
69.554
103.774
110.206
108.061
24.357
102.058
82.933
62.264
104.46
64.579
106.003
62.35
82.847
65.523
106.261
106.518
44.683
85.935
104.974
54.374
99.399
102.316
68.782
113.636
83.191
79.674
112.778
66.123
89.28
83.791
106.175
97.77
56.09
95.455
78.13
109.691
33.619
103.259
112.864
105.746
58.92
93.139
59.52
106.947
45.369
106.09
107.462
41.51
93.053
61.835
113.465
28.903
117.067
93.311
52.316
100.857
68.096
98.285
106.004
84.905
108.319
38.765
101.887
93.568
100.343
89.365
101.458
76.157
103.516
41.852
89.194
69.211
119.468
74.271
106.347
91.938
92.281
82.59
97.084
82.333
92.539
95.369
86.192
115.867
66.724
97.084
88.593
102.745
100.257
37.564
101.115
94.854
51.63
113.808
105.232
104.889
87.478
21.527
91.938
76.758
101.458
67.753
104.202
75.729
109.005
60.806
65.18
116.466
102.487
72.127
72.298
90.652
107.804
101.801
102.573
76.329
94.854
120.497
80.361
102.23
41.595
101.63
30.188
105.232
100.172
101.544
28.902
104.459
73.928
89.451
102.916
74.356
85.163
86.449
74.957
101.544
56.175
107.033
141.681
267.753
110.463
124.7
114.837
54.803
107.719
110.549
155.145
118.354
115.008
78.988
172.384
298.37
88.337
115.438
37.907
96.826
50
102.058
44.082
132.848
67.495
99.314
77.359
108.662
106.175
88.422
99.571
128.131
86.02
77.959
104.374
58.062
82.676
112.95
93.996
97.084
33.877
93.568
21.184
90.652
57.461
80.017
87.565
95.712
101.629
48.542
113.722
109.348
70.84
113.636
74.271
97.341
50.515
109.691
98.971
43.91
46.913
83.448
81.561
112.006
37.307
112.178
69.64
86.878
56.861
92.11
20.669
78.645
26.758
99.914
93.997
97.856
94.511
69.64
96.998
64.923
81.476
101.629
110.549
23.413
71.012
79.932
89.451
118.096
65.094
111.578
89.109
60.892
103.431
49.228
106.003
58.92
97.856
57.033
114.237
103.602
56.776
109.949
71.784
95.797
94.425
22.555
98.799
69.554
112.178
55.832
77.873
66.809
100.343
95.197
74.099
89.365
96.998
60.72
97.256
83.876
15.352
85.163
88.422
92.796
80.274
108.576
77.53
68.354
71.44
97.513
109.263
86.707
83.19
110.721
96.055
85.935
65.351
104.631
46.826
104.374
81.39
94.939
104.974
69.726
101.201
114.752
110.807
89.966
95.798
98.885
73.414
96.14
85.249
104.632
89.966
61.921
99.914
78.216
106.432
93.053
96.484
89.966
99.228
77.358
118.096
89.108
70.841
92.967
75.3
91.766
103.945
115.352
41.681
107.032
80.446
69.897
107.289
82.676
105.06
45.626
111.578
104.631
75.643
95.112
79.845
96.398
83.361
95.455
83.019
102.23
89.623
100.257
89.451
92.024
76.157
94.082
76.672
95.369
93.911
91.595
106.775
112.95
71.355
101.372
68.611
108.234
94.511
18.01
103.345
103.516
103.43
48.971
95.541
46.57
46.741
78.559
84.562
108.234
113.808
94.854
104.717
79.331
91.424
86.964
40.395
104.117
92.538
54.545
104.545
96.741
97.513
65.866
96.741
95.454
90.223
106.174
103.859
102.316
91.252
89.366
26.844
106.175
103.088
80.618
78.302
101.543
77.015
93.825
59.692
91.938
95.283
89.108
74.786
107.89
90.051
89.88
43.739
80.103
24.785
91.938
112.264
101.801
95.026
93.139
83.79
79.502
43.482
97.684
98.627
89.022
92.71
33.79
92.882
59.348
99.228
89.88
95.626
79.846
69.125
119.211
51.286
110.463
98.542
90.394
23.156
92.796
106.175
64.323
105.317
92.539
83.62
90.995
87.136
108.147
90.394
78.387
74.271
31.99
82.761
111.149
104.631
32.59
102.402
83.105
61.321
88.936
64.58
99.572
101.286
91.252
96.655
94.683
80.789
114.065
36.535
107.204
106.175
72.642
96.483
98.113
96.998
61.664
71.355
112.178
74.528
115.266
98.199
97.598
93.139
34.991
98.113
90.909
74.786
102.058
63.722
87.136
92.795
38.165
99.657
48.885
102.573
90.651
93.739
32.933
108.833
80.017
105.917
40.823
99.4
109.777
100.257
78.731
28.645
100.686
92.109
85.249
82.504
70.498
94.597
104.546
101.458
71.955
99.399
96.655
44.34
82.59
68.44
89.451
76.758
105.832
70.24
90.91
90.052
86.021
75.386
105.231
99.743
31.818
89.88
107.376
72.813
99.914
111.15
32.847
93.653
40.909
107.032
65.351
67.839
100.514
53.945
107.89
96.741
78.473
87.907
51.029
120.24
64.58
112.265
56.261
83.876
70.84
100.343
36.021
103.946
75.558
110.205
46.656
105.832
105.832
56.947
88.422
41.852
82.418
104.545
104.46
45.454
102.315
53.774
108.319
73.756
78.388
42.281
98.285
39.28
104.889
100.601
25.043
96.312
63.55
91.081
69.04
81.56
66.124
91.681
49.743
84.219
104.632
61.064
103.602
96.398
96.827
36.192
104.803
94.511
75.901
28.645
93.568
74.271
86.621
80.274
60.377
75.3
96.226
75.043
91.081
76.329
79.245
60.12
65.609
90.652
90.223
72.641
71.012
102.916
98.799
81.132
54.031
97.684
12.607
61.921
73.584
66.295
99.486
56.261
99.143
54.631
109.348
73.327
100.514
41.938
94.254
54.46
64.065
91.081
39.366
93.139
57.462
76.758
91.08
105.917
73.328
76.587
24.871
77.873
87.907
17.753
86.364
60.463
101.629
81.132
86.878
42.453
86.106
96.827
23.842
90.051
79.932
42.796
76.501
46.913
92.967
100
94.511
84.563
47.513
98.971
78.645
88.336
93.825
90.995
55.832
97.255
96.827
64.752
77.101
68.868
62.179
44.511
75.643
79.588
107.033
96.14
86.707
71.612
54.632
69.039
32.076
94.168
37.05
90.394
91.938
92.624
45.454
71.955
86.278
36.278
93.139
102.316
72.813
86.793
73.413
101.201
77.615
91.509
90.738
80.018
89.109
74.957
43.139
97.77
89.623
99.314
42.453
92.882
92.024
52.23
81.39
102.573
86.621
80.102
90.395
110.892
97.513
58.747
65.952
59.52
93.138
99.399
107.118
35.678
91.081
77.358
90.051
49.4
98.113
30.875
100.172
38.851
94.854
24.7
71.012
90.309
37.05
84.648
94.34
108.662
96.312
59.777
84.391
41.081
83.962
96.655
32.075
104.117
48.457
100.943
58.748
97.427
54.717
102.23
104.888
97.942
50
97.77
58.233
99.228
57.89
108.233
64.58
55.317
88.936
112.693
100.772
56.175
101.286
46.398
91.081
69.468
105.146
107.89
112.865
102.659
100.429
95.197
59.434
112.778
100.772
98.971
91.424
98.799
99.571
96.741
94.768
91.509
98.97
100.6
101.029
102.744
102.23
103.002
104.888
90.051
51.115
110.892
26.758
64.065
106.26
74.357
70.498
52.23
103.516
104.717
72.813
91.938
107.29
95.54
39.708
84.391
107.118
89.451
96.998
99.571
38.422
105.66
88.422
65.094
117.925
94.854
112.35
60.72
106.175
71.956
115.095
107.462
99.056
79.416
44.94
99.057
74.357
106.947
98.37
105.488
35.763
95.111
39.365
99.914
79.245
65.867
51.63
114.151
107.633
102.916
33.876
76.672
92.281
97.341
30.017
102.059
108.062
47.513
95.797
111.492
97.942
89.966
97.341
60.549
113.379
110.892
58.747
93.482
83.019
121.87
34.048
116.38
33.105
94.082
62.264
99.829
79.246
115.867
67.067
113.722
81.646
66.981
65.694
82.333
119.469
108.319
37.478
70.24
108.319
101.715
107.204
91.338
81.475
87.736
97.17
84.22
98.714
74.185
84.992
95.197
95.368
100.343
113.722
100.857
31.218
94.683
87.136
86.363
75.901
100.686
110.463
81.304
112.779
28.216
115.266
53.173
97.684
29.588
86.021
98.799
80.36
53.173
111.835
60.12
70.669
92.024
87.05
89.537
104.289
55.232
81.733
41.424
98.456
31.475
85.334
90.566
80.36
109.691
95.111
104.374
58.148
103.259
104.717
76.759
109.006
76.844
109.691
66.467
107.719
82.162
100.943
52.059
103.602
121.355
103.259
101.887
26.072
87.735
54.717
98.714
49.399
95.111
91.938
116.381
113.979
87.993
66.81
28.388
71.613
36.793
108.148
105.832
43.74
92.282
71.784
75.558
39.965
68.182
31.818
109.777
95.797
92.281
72.212
99.657
24.357
92.109
21.355
104.374
87.049
85.506
88.679
79.588
103.602
51.372
100.6
66.295
76.672
91.767
83.105
71.698
97.685
111.32
99.571
45.283
62.265
76.158
72.728
65.952
91.167
73.328
109.691
83.276
101.973
95.197
44.683
101.63
88.508
87.135
58.148
104.717
90.223
97.513
79.074
61.149
87.221
52.659
112.264
60.291
109.691
93.482
40.823
88.508
96.141
60.12
91.509
63.036
99.228
113.636
54.803
103.945
39.88
94.425
86.021
94.597
45.798
80.103
94.34
100.772
100.257
45.454
91.167
105.06
94.168
41.681
95.712
102.401
33.276
111.75
60.634
101.886
96.913
75.214
85.249
83.447
67.41
77.873
56.518
95.969
72.298
48.885
89.794
105.918
82.676
54.631
87.221
61.235
97.341
90.995
104.974
62.436
65.008
98.971
30.274
78.474
79.846
92.624
92.281
41.08
64.151
96.741
25.215
79.503
89.451
94.168
47.599
87.993
68.182
84.219
98.37
67.667
56.003
86.107
79.331
80.875
70.669
106.604
48.113
92.11
104.546
111.149
87.05
81.304
94.94
85.077
72.984
80.789
84.134
99.314
64.666
90.909
105.575
26.673
86.621
47.255
82.933
48.714
105.917
105.917
76.844
84.391
92.281
77.53
63.894
88.336
65.866
92.881
53.688
102.23
22.213
74.099
25.557
66.467
83.276
101.544
97.512
97.17
41.681
62.435
77.444
82.59
28.645
78.902
62.436
87.221
84.391
87.221
101.029
87.565
84.391
92.624
90.995
87.736
54.203
88.337
38.165
88.165
69.555
84.991
83.533
100.343
93.739
86.964
88.937
66.723
55.231
95.369
100.858
88.85
79.246
99.914
75.386
105.06
87.221
86.621
78.816
48.284
93.567
44.768
102.23
50.6
67.839
76.415
33.877
99.142
86.449
66.81
46.57
91.853
51.115
80.789
80.446
85.935
44.596
96.656
31.475
85.764
49.657
70.84
74.957
70.669
62.779
95.626
75.9
93.311
80.274
88.765
87.307
41.595
95.197
27.359
88.422
73.328
86.021
94.426
88.937
102.145
49.143
53.173
90.737
24.271
75.214
62.093
95.883
62.093
98.457
92.882
101.887
53.86
81.303
85.162
56.346
84.049
87.821
99.572
79.588
20.24
63.036
76.33
89.451
85.077
40.995
73.07
64.751
45.712
63.979
78.474
34.819
88.765
70.669
79.674
86.621
79.502
78.13
79.16
64.151
98.542
54.545
100.858
60.464
101.286
38.594
94.511
38.165
100
87.221
90.738
46.741
83.533
34.476
66.638
102.144
73.242
67.495
98.542
59.006
63.121
89.365
51.887
92.624
96.312
82.247
25.129
72.298
84.305
56.261
76.329
94.511
67.839
85.592
55.317
32.676
64.322
81.303
89.794
61.235
90.051
83.533
43.568
78.559
69.211
40.737
86.878
66.638
87.736
48.971
88.251
99.743
90.995
41.595
88.765
91.252
70.24
92.539
91.081
87.65
42.11
82.761
81.732
66.037
87.822
77.102
84.477
78.216
33.191
77.273
61.578
84.391
74.357
89.365
97.427
88.937
87.736
95.197
64.837
75.901
90.824
52.659
88.251
60.806
93.911
73.842
17.067
89.022
68.268
102.401
85.334
30.874
36.107
64.065
78.131
88.508
97.685
39.537
90.223
90.137
75.043
93.825
84.477
80.446
86.964
79.245
80.96
55.232
94.34
46.398
93.225
72.899
86.192
47.77
86.192
30.275
91.081
48.542
73.413
47.598
74.785
68.953
56.947
95.626
51.63
98.456
41.766
71.441
44.94
83.104
71.098
60.12
93.138
77.873
39.623
80.103
56.089
62.607
35.764
69.554
71.527
80.275
62.093
90.138
74.957
99.572
35.849
95.025
94.34
37.822
87.822
60.463
75.986
86.535
89.194
68.611
97.599
31.475
94.854
18.268
73.499
83.791
83.79
57.976
64.494
94.682
21.784
62.436
48.371
86.535
92.967
62.693
85.421
65.695
70.325
23.671
83.019
52.487
92.881
86.792
30.017
104.031
84.562
19.211
75.301
72.555
101.115
79.588
63.722
71.269
83.362
53.774
80.189
82.933
71.012
105.06
66.466
99.314
45.283
86.707
69.982
85.592
90.823
72.384
94.94
83.791
43.224
89.279
103.773
59.177
92.711
76.244
23.156
72.212
73.327
99.057
51.373
88.937
62.179
94.169
89.966
90.566
37.736
85.592
68.011
65.523
89.794
94.254
99.571
76.415
81.304
30.189
81.732
100.086
89.365
42.882
95.626
52.83
93.997
73.413
102.144
90.909
51.63
96.57
95.026
83.79
69.297
81.047
115.095
50.601
97.513
67.839
83.104
95.712
76.33
106.518
77.187
100.086
33.019
83.105
76.587
77.187
104.031
76.844
73.413
52.401
89.365
39.022
96.57
102.659
73.327
77.016
60.635
85.592
30.275
99.914
61.492
92.624
101.115
61.836
106.432
78.473
94.34
74.872
93.568
108.49
93.997
66.124
75.729
59.862
106.432
87.565
102.487
40.051
95.54
77.444
94.254
79.932
100
117.753
60.806
102.23
68.525
85.935
67.153
110.635
72.47
105.231
87.221
110.035
63.293
81.732
62.95
101.372
80.875
99.657
111.235
96.398
105.832
94.854
101.63
111.664
66.467
101.629
83.277
65.266
82.505
98.799
84.992
114.666
107.976
71.441
82.504
118.182
90.823
110.292
104.116
38.508
102.23
68.611
109.862
103.43
54.717
105.489
63.894
88.422
84.819
99.228
98.542
103.259
68.868
87.479
97.941
86.193
92.968
106.347
95.026
111.664
98.885
104.288
62.693
104.974
106.775
100.686
61.15
91.595
66.809
105.403
108.147
101.114
97.084
68.954
102.487
41.252
102.401
101.029
100.771
104.288
98.628
97.428
79.503
94.425
106.603
105.06
84.563
110.463
77.701
100.772
73.156
120.326
104.717
106.776
82.247
106.69
69.811
92.538
91.166
108.919
98.971
97.855
106.775
97.684
77.444
115.094
109.091
71.612
103.43
79.331
96.913
75.3
98.113
94.168
90.738
112.436
59.091
114.751
93.31
95.626
97.255
104.46
89.023
99.572
79.245
109.177
106.175
96.398
102.144
97.598
121.527
77.359
113.293
114.494
108.919
97.427
26.158
101.973
86.02
94.683
66.638
89.623
85.849
78.045
109.777
107.118
101.115
108.491
75.986
115.866
73.327
99.142
56.861
89.023
88.765
109.863
94.168
104.631
106.69
94.511
98.028
77.787
121.869
47.684
108.833
114.494
83.962
113.379
109.263
87.136
97.856
52.659
106.775
126.329
76.501
120.412
88.422
73.757
111.321
46.741
111.406
94.854
118.439
93.139
115.18
84.905
112.178
82.418
90.995
83.791
116.895
101.544
110.12
92.453
88.336
84.649
118.697
103.43
99.743
93.653
68.868
107.375
114.751
98.285
112.865
89.88
103.259
89.366
79.073
116.124
87.479
103.773
104.803
109.863
59.348
120.325
65.781
109.949
95.54
78.817
110.806
81.732
124.186
111.321
110.12
42.625
104.116
100.601
100.943
115.008
102.487
98.456
108.147
85.506
112.436
105.831
95.626
93.825
97.598
91.767
83.362
104.116
111.492
113.036
121.613
80.102
108.233
103.945
81.047
107.461
99.743
112.35
88.593
105.489
102.144
105.66
93.997
97.856
113.636
100.857
109.691
106.861
63.894
102.916
89.022
110.206
82.162
109.263
109.691
81.39
112.178
78.216
104.545
111.064
93.139
99.486
62.179
103.602
116.895
83.362
112.264
119.812
104.117
76.501
99.057
99.314
94.512
123.413
101.887
91.424
88.937
86.621
102.573
109.263
91.424
121.098
110.463
83.362
107.805
89.709
99.4
104.889
92.881
114.837
64.751
112.35
84.991
114.837
90.738
113.722
90.481
116.209
91.338
116.466
96.054
121.698
91.253
98.713
109.605
98.628
104.803
91.338
128.645
119.297
107.204
72.041
114.58
114.066
98.971
99.743
108.748
93.396
101.458
109.605
84.22
104.631
87.65
111.75
67.152
111.063
107.976
112.521
117.496
100.343
100.429
120.24
61.75
124.614
99.914
104.888
102.831
112.264
110.978
55.575
108.147
87.65
108.233
102.229
63.293
125.901
107.632
104.802
76.5
107.461
107.119
74.014
113.122
100.086
102.487
79.074
117.667
75.9
116.724
87.908
111.578
113.208
106.604
82.676
122.727
86.278
113.121
100
104.459
100.429
104.803
94.597
96.999
105.403
89.451
116.21
104.288
82.504
107.033
128.731
121.956
76.329
95.111
92.281
94.425
115.609
119.897
96.569
114.065
91.08
115.952
103.773
101.629
110.549
108.405
114.494
109.005
107.376
94.769
106.518
111.835
88.336
119.897
113.55
89.365
106.004
99.657
125.558
113.122
82.418
124.871
100
127.616
118.697
76.929
96.998
107.29
98.027
109.519
123.671
122.985
112.436
39.366
116.209
112.693
113.807
101.544
83.791
112.608
86.107
105.232
94.34
120.326
84.906
118.868
105.574
108.491
102.487
119.211
116.896
112.093
83.362
112.607
102.487
119.897
121.441
96.569
106.604
111.749
119.125
116.466
113.208
120.754
110.463
95.626
86.364
88.851
124.786
88.336
98.885
88.422
114.322
120.84
112.95
107.548
75.301
119.726
125.986
109.348
100.085
126.93
94.168
104.288
96.913
50.258
124.357
91.338
121.183
89.88
108.576
92.881
76.244
127.873
81.561
111.836
45.626
110.548
96.999
97.256
126.329
127.444
114.494
110.892
101.801
108.748
83.533
88.851
126.072
105.404
95.283
74.443
118.267
104.717
129.417
108.748
91.681
117.496
63.208
122.813
59.348
117.153
124.7
91.509
123.928
96.827
131.132
118.782
103.088
89.28
116.038
116.037
85.506
129.073
73.499
124.529
109.091
80.445
110.205
85.077
131.818
108.148
88.079
116.81
78.302
126.244
115.094
106.947
84.305
103.087
120.583
87.049
112.951
93.311
127.702
90.138
130.361
122.556
68.096
121.441
122.213
84.219
121.87
73.756
114.923
90.824
112.35
93.139
133.534
98.199
120.068
88.593
113.893
100
121.87
114.922
116.981
90.995
125.557
78.988
115.952
92.796
114.408
111.836
138.164
92.967
135.163
83.534
115.609
85.249
113.893
94.168
121.184
95.368
125.557
126.844
112.951
104.717
107.376
107.976
121.784
98.885
106.004
112.007
114.494
130.532
109.606
53.431
120.84
89.794
132.847
127.873
119.297
113.121
95.969
80.789
104.031
108.061
105.661
133.791
123.5
71.869
105.661
125.558
122.298
76.501
115.352
126.673
117.41
101.801
121.869
111.235
107.976
106.947
115.609
86.792
99.571
121.098
75.9
120.24
46.741
112.436
124.958
115.609
77.273
113.379
123.414
87.136
103.945
110.892
113.036
93.568
105.403
97.341
108.834
129.245
112.264
117.41
99.314
110.892
103.43
117.239
100.858
126.759
80.446
129.846
95.454
104.889
92.71
117.067
128.302
121.098
100
95.026
124.356
110.977
111.492
110.635
94.339
98.114
93.825
119.468
93.996
130.103
121.698
116.381
62.864
119.125
111.235
119.296
132.762
120.497
39.365
110.206
103.173
97.169
129.331
86.449
118.096
130.703
128.302
116.896
89.966
95.626
88.507
130.103
85.592
122.384
87.221
132.59
120.669
88.422
124.529
47.256
121.784
99.829
122.728
47.341
114.322
112.436
125.043
109.177
109.863
87.307
122.298
84.134
120.24
126.501
89.88
106.603
93.74
111.064
94.168
121.184
106.174
106.261
111.407
91.167
110.807
109.262
115.266
109.519
120.068
129.846
78.216
130.445
70.498
134.306
76.672
113.208
94.34
136.792
78.302
138.251
126.158
29.159
110.72
90.137
114.666
91.767
138.507
81.218
137.478
118.439
68.439
106.946
128.045
64.066
123.842
125.987
95.54
108.662
83.362
104.202
106.861
107.633
124.785
100.429
113.723
113.293
119.126
106.518
122.813
108.319
93.397
114.151
120.069
110.463
110.549
95.797
127.53
101.972
132.419
105.317
129.331
108.662
135.592
84.219
128.216
83.362
137.307
92.196
121.698
108.833
91.338
61.321
135.935
96.226
108.404
131.39
81.99
108.49
89.794
112.007
87.307
124.528
96.055
123.584
129.074
122.298
77.53
127.702
105.232
90.909
127.101
114.837
120.841
94.939
131.047
98.199
113.893
88.851
