# Supplementary material for: Model-Based Quantification of Left Ventricular Diastolic Function in Critically Ill Patients with Atrial Fibrillation from Routine Data: A Feasibility Study
Source: Comput Math Methods Med. 2019 May 16;2019:9682138. doi: 10.1155/2019/9682138 (PMC6541946; doi:10.1155/2019/9682138)
Supplement: Supplementary Materials — Online Supplement Expanded Methods and Results: this document provides further details on methodological considerations and details about the model employed. Furthermore, the Results section includes figures of the entire cohort corresponding to those displayed in the manuscript for a selection of patients. Online Supplement Code: this is the product of the research and enables the reader to verify results and potentially apply the methodology to their data. We have a strong commitment to open sourcing the analysis code to promote transparency and reproducibility and thus further future research in this area. This supplement provides the complete analysis code and processed data for the research presented within this manuscript. Within the ZIP folder, the file “Readme.md” provides instructions for building and running the code. If additional questions or issues arise with regard to usage of the code, do not hesitate to contact the authors. [file 9682138.f1.zip › CodeOnlineSupplement_CMMM_2711432/DiastolicPaper_OnlineSupplement/data/mgh130.csv/pps.txt]

58.907
59.328
59.075
60
58.152
59.496
60.252
58.907
58.572
60.924
59.075
58.487
59.075
61.176
59.412
59.075
58.319
62.941
57.394
60.336
59.748
60
58.487
61.008
60
58.319
62.185
59.159
59.579
59.075
61.765
58.487
59.412
60
60.504
58.655
58.487
60.924
60.084
59.664
57.815
60.42
61.512
59.075
59.075
61.596
59.412
59.58
60.168
61.008
57.983
60.42
60.252
58.487
59.16
60.84
60.252
58.991
59.916
60.084
60
59.16
61.512
59.243
59.159
58.907
61.26
60.084
58.235
61.26
61.596
59.748
59.412
60
61.008
58.151
59.664
60.84
60.084
59.159
60.084
67.227
56.975
61.177
59.159
58.152
58.487
61.512
59.832
58.908
60.084
61.596
58.991
60.84
60.504
60.588
57.983
62.437
60.672
59.075
60.336
60
59.747
59.663
60.504
60.42
59.496
60.421
59.328
60.672
60.84
60
60.504
60.672
59.075
59.748
63.109
58.992
58.907
61.092
60.924
59.58
59.748
61.681
60.924
58.487
61.596
61.344
60.252
67.142
44.033
66.555
56.975
60.756
58.319
61.345
58.236
58.655
60
62.773
56.807
61.177
60.504
59.916
58.319
61.26
59.832
60.337
58.823
61.008
59.58
58.739
60.84
61.176
60.336
59.243
60.672
60.084
59.159
60.252
60.672
60.756
58.74
60.084
60.672
59.327
57.9
60.42
60.168
58.235
60.588
60.672
58.991
60.589
60.84
59.748
59.16
58.739
60.588
60.588
60
58.067
61.092
60.588
58.487
58.739
70.252
42.352
67.142
57.395
62.185
58.907
59.58
59.916
60.252
60
58.907
59.495
61.764
59.832
59.243
67.563
47.227
73.697
45.882
73.781
55.126
61.681
59.664
60.168
58.572
62.101
58.067
58.824
59.916
60.168
59.58
58.404
61.933
61.597
58.655
61.26
61.428
61.681
59.748
62.101
60.84
60.588
60.084
61.176
60.924
59.747
59.16
61.933
60.84
59.748
60.42
60.756
61.597
61.26
59.916
60.84
61.513
62.353
59.663
61.932
61.26
60.504
58.824
60.336
61.344
61.008
58.655
59.58
64.538
58.823
60.924
61.512
60.672
59.664
59.663
60.42
61.176
60.756
59.496
60.252
61.261
60.252
59.412
62.017
61.26
58.823
60.84
70.841
55.967
62.101
59.075
58.824
59.663
61.681
58.152
60.924
61.428
60.168
60
60.504
61.596
60.168
61.596
61.848
60.336
60.337
60.504
61.848
60.084
60.925
60.924
61.68
59.832
61.176
60.924
61.68
59.243
61.092
61.512
61.597
59.328
60.588
62.017
62.017
58.907
69.664
57.731
61.933
58.403
62.1
59.748
59.916
61.68
62.353
59.327
60.505
67.311
45.378
66.891
56.974
61.764
59.832
61.177
58.823
62.353
61.092
58.991
63.362
60.84
62.017
58.823
61.681
61.681
61.764
59.243
61.765
61.765
61.176
59.495
60.924
61.513
61.428
58.319
60.84
63.781
58.823
60.336
61.26
60.504
59.748
61.26
60.336
60.084
60.084
60.504
60.252
68.824
48.992
66.134
56.975
60.168
58.907
60.924
27.395
59.16
60.084
60.756
60.504
69.159
54.873
62.942
57.815
60
57.731
61.932
60.42
60
60.84
61.596
60.084
60.084
61.428
61.428
59.159
61.008
61.428
60.252
58.487
59.832
62.437
59.747
59.496
59.159
60.924
60.084
59.243
61.68
60.84
60.421
58.235
62.1
60.756
60.085
60.168
61.176
61.008
60.337
60.336
60.924
60.336
62.437
60.084
61.849
60.672
59.832
61.597
60.336
60.756
60.588
61.933
62.101
59.496
63.025
61.933
61.008
60.84
60.672
61.26
59.916
60.841
60.168
60.84
60.252
61.009
58.991
61.512
58.991
61.008
60.588
59.831
58.151
62.268
61.344
58.991
68.655
58.488
61.933
58.74
59.832
60.924
61.261
59.832
61.092
61.176
59.916
61.344
61.176
60.084
60.336
61.092
63.025
60.168
60.924
61.428
61.008
60.672
59.832
61.429
61.68
60.504
61.345
60.924
68.235
58.151
64.369
59.916
60.252
66.807
61.092
61.429
61.008
62.101
60.252
59.579
62.437
61.681
61.513
59.832
62.185
61.765
59.832
63.277
60.84
61.68
60.84
60
61.933
60.588
60.168
61.512
60.336
60.084
58.571
63.361
60.672
27.479
80.252
51.177
57.31
54.454
58.151
56.219
57.731
57.395
59.832
57.984
67.059
43.782
73.026
56.386
60.252
60
59.916
57.479
59.748
58.152
58.739
59.243
61.092
58.404
59.916
60.673
59.664
56.891
61.765
60.588
59.075
58.991
61.344
59.076
60.168
59.748
62.101
58.907
59.748
60.084
59.664
58.992
60.42
60.168
58.74
58.992
61.345
59.411
57.226
61.261
60.168
59.16
59.243
61.933
59.411
59.16
58.655
61.848
59.159
60.252
60
61.933
57.647
61.513
61.009
59.748
58.823
61.092
58.907
59.496
59.496
60.42
58.067
44.538
69.244
57.563
73.529
56.555
59.16
50.168
58.067
61.513
50.756
63.193
49.496
65.378
47.227
65.21
48.068
66.554
46.723
64.538
45.294
67.731
67.899
55.042
61.764
54.202
58.403
56.134
60.757
66.303
55.882
62.437
54.79
60.756
59.496
52.689
71.596
55.042
63.194
56.05
60.42
60.252
60.588
55.547
60.336
58.235
58.488
57.731
59.916
58.907
55.714
66.471
57.816
57.31
56.555
58.067
59.579
58.487
58.487
59.579
59.159
68.152
58.656
59.244
55.966
63.865
58.739
58.991
58.655
59.748
58.488
55.967
59.076
57.395
56.219
67.227
56.975
58.992
58.151
59.412
57.899
55.714
57.899
57.899
57.059
57.059
59.496
57.984
58.656
59.496
58.992
57.563
58.74
58.992
58.824
66.555
57.395
57.899
59.748
58.151
60
59.664
56.555
59.748
59.496
57.143
60.336
58.824
57.227
59.076
56.639
58.572
56.555
59.496
59.412
57.647
56.638
58.487
56.891
52.521
62.437
63.025
56.051
57.983
50.168
65.714
55.798
58.236
55.883
55.126
57.647
56.302
56.134
56.891
63.193
55.378
58.823
55.966
58.403
57.899
55.546
55.714
58.151
56.891
57.647
58.32
59.076
55.798
58.572
57.227
57.563
65.126
51.932
61.008
55.042
59.16
57.227
56.639
57.899
58.236
66.219
42.941
71.681
48.236
66.05
54.118
59.664
57.395
57.058
57.563
58.067
56.387
57.227
57.9
58.572
56.891
56.639
59.832
58.067
57.143
58.992
59.076
56.051
58.824
65.63
53.95
60.336
57.311
55.966
56.723
62.185
57.143
58.487
58.319
59.412
57.227
58.151
57.059
58.319
56.134
57.899
59.244
58.572
57.143
57.226
66.975
46.975
70
52.69
59.579
43.614
65.21
65.126
26.47
75.714
50.672
58.571
49.076
58.823
54.958
47.9
66.891
54.79
58.319
55.378
58.235
54.286
56.134
56.555
56.639
62.689
51.093
61.932
54.454
61.26
50.336
61.008
55.042
61.008
56.471
58.151
58.32
57.816
58.151
49.832
73.949
52.605
60.925
56.639
47.731
72.689
50.504
62.689
55.799
60.336
57.899
58.656
56.135
57.647
57.647
64.706
56.723
59.244
59.076
57.731
57.395
60
58.319
56.219
58.404
58.572
56.471
58.151
59.496
55.966
57.983
57.647
56.134
57.311
58.151
56.639
56.05
64.622
56.218
59.075
56.134
51.176
65.631
54.79
58.067
59.16
58.235
56.135
58.32
55.63
59.075
57.731
58.572
56.387
56.723
58.404
58.236
65.798
55.21
58.74
58.571
56.219
60.168
51.345
61.429
47.815
65.042
65.883
28.151
77.395
49.159
61.345
55.798
57.983
56.05
56.807
58.824
57.059
55.378
58.992
57.394
62.773
57.311
59.748
57.899
59.076
58.992
57.311
55.799
59.16
57.732
62.606
56.807
59.244
57.563
58.488
59.58
60.084
57.311
55.546
59.075
58.991
64.117
57.058
60.589
57.563
58.152
60.336
59.664
58.067
60.252
56.47
57.899
61.681
59.412
59.16
56.219
61.849
58.487
58.739
60.168
59.412
56.051
57.647
60.841
57.815
57.563
58.739
60.168
52.437
71.429
53.613
60.084
59.075
59.076
58.824
58.656
58.319
59.244
56.05
58.488
56.47
65.882
57.479
58.908
58.152
61.344
57.647
60.756
58.992
58.992
59.496
57.983
56.555
58.404
57.563
63.95
48.236
71.008
49.328
64.37
57.311
59.748
57.479
49.916
62.773
64.621
55.378
58.824
56.471
61.008
57.311
58.32
59.412
57.563
47.311
54.706
63.194
68.403
53.193
61.596
53.109
58.403
56.386
54.874
66.722
57.395
61.261
54.033
63.529
58.572
59.412
48.739
70.757
55.546
60.42
58.908
60.505
58.32
57.647
59.327
59.496
57.059
61.092
58.907
64.706
58.067
60.084
58.908
59.327
60.505
59.916
59.16
60.168
58.151
58.152
62.353
60.672
59.496
58.992
61.093
57.395
58.571
59.663
63.193
57.983
60.336
58.992
58.487
60.925
58.992
57.227
60.588
47.984
74.202
52.353
64.286
52.689
62.101
60.42
58.571
57.647
61.009
59.412
57.815
57.143
59.328
52.858
70.252
52.941
61.176
58.403
58.067
59.496
57.731
58.067
17.815
59.916
59.328
57.059
57.563
59.243
61.597
58.151
60.084
59.748
58.236
58.907
61.092
59.243
57.058
61.008
57.815
64.538
57.732
60.841
55.294
64.117
56.554
62.017
59.076
59.916
58.991
59.748
61.933
58.823
60.841
58.32
59.832
60.84
60.084
60
61.428
60
59.748
59.075
59.832
58.907
58.403
59.159
59.748
64.538
57.563
61.093
59.58
58.992
59.915
60.336
59.244
56.638
60.252
58.907
63.277
57.479
61.345
50.504
62.521
64.874
58.067
59.58
54.37
66.218
53.613
59.664
62.101
59.328
59.58
60.168
59.832
59.244
59.496
61.009
58.908
55.966
61.428
63.025
58.739
50.588
70.673
53.109
63.698
58.907
60.084
59.243
61.765
57.479
60.084
58.991
58.74
59.243
61.009
58.403
58.656
64.538
58.403
60.42
58.319
61.681
58.992
52.857
68.907
56.05
61.009
60.168
60.589
59.916
60.168
58.655
58.739
62.605
60.168
61.596
60.336
59.664
58.739
59.328
60.588
58.235
60.252
59.832
64.706
56.218
63.109
58.992
51.681
69.327
57.731
60.168
55.126
62.268
58.656
49.495
74.79
31.008
79.579
50.252
63.109
55.63
57.226
62.101
59.16
59.076
54.79
68.235
57.731
61.597
60.252
60
60.504
62.521
61.009
60.168
62.689
61.512
59.496
60.924
62.941
64.79
60.672
62.773
61.681
46.723
78.992
55.63
62.857
60.504
62.185
59.16
61.68
62.437
60.756
60.588
62.017
60.84
60.42
67.815
61.093
55.463
63.95
67.647
59.58
62.941
62.605
56.554
67.983
59.832
64.453
60.756
62.689
62.353
61.933
62.353
63.613
61.933
62.353
61.681
63.613
61.765
62.773
62.521
62.017
59.412
66.806
61.429
63.025
61.765
63.866
61.261
62.185
60
63.614
66.05
61.176
61.261
65.042
60.168
56.806
69.58
58.908
63.697
62.521
63.025
61.933
61.933
61.933
61.512
62.521
61.513
62.857
54.538
75.799
57.143
62.353
58.319
62.773
61.513
62.941
60.252
63.613
61.849
58.823
71.008
59.328
63.614
58.823
63.025
65.883
41.092
79.748
54.454
65.462
55.882
61.345
71.344
64.958
58.991
59.496
63.025
63.361
65.462
61.764
62.521
65.042
62.269
63.445
63.53
62.101
62.353
65.294
66.218
62.857
64.79
59.58
68.488
61.513
65.21
62.437
62.605
63.697
64.033
55.294
72.353
61.597
63.781
62.773
64.958
63.025
63.109
62.605
64.37
61.932
51.093
81.344
54.286
64.958
61.596
63.194
60.588
64.79
62.605
62.353
63.529
64.033
61.764
63.697
63.949
96.975
61.345
64.034
64.705
62.857
63.781
50.504
64.454
73.529
58.571
64.958
62.605
63.277
62.857
63.865
62.774
62.101
63.949
61.933
61.092
67.058
62.353
63.278
63.109
64.285
62.185
63.613
64.117
64.37
62.017
62.689
63.193
62.941
56.639
75.042
57.983
66.386
60
63.865
63.781
62.437
63.109
63.949
62.016
60.588
63.613
62.185
62.269
63.361
63.277
65.379
60.336
64.117
57.311
69.916
61.933
64.874
62.605
56.722
73.193
58.992
64.286
62.437
64.454
61.429
63.865
63.613
63.949
61.26
66.891
61.765
65.63
62.773
63.614
62.689
62.857
64.706
62.185
62.605
66.05
64.202
62.857
63.109
64.37
62.773
61.681
64.958
56.134
79.496
57.731
64.453
62.773
62.353
62.857
65.294
63.865
63.613
62.773
65.126
62.269
63.277
64.874
64.117
62.857
62.185
55.042
74.706
58.151
63.529
63.361
63.361
61.345
64.958
64.286
63.529
64.202
65.294
63.445
64.034
65.63
63.697
60.084
66.891
62.858
68.32
62.017
66.89
65.126
53.697
73.277
62.101
59.076
67.479
62.017
64.958
62.437
63.949
63.781
63.025
63.865
63.949
62.857
63.781
63.781
63.865
62.016
63.865
61.345
67.143
60.924
64.622
63.613
62.269
64.538
63.445
64.201
63.445
56.722
71.933
59.412
66.386
62.689
55.379
72.185
60.504
64.538
62.437
63.445
57.9
70.168
60.756
65.042
61.512
63.446
60.168
67.394
60.168
63.697
63.949
64.202
62.185
63.445
64.37
63.865
63.697
64.538
63.361
63.697
63.613
65.126
62.689
63.025
64.874
64.286
62.857
63.865
64.538
63.445
63.277
63.866
64.202
62.689
63.109
64.874
64.034
62.017
64.033
64.37
63.025
