# Supplementary material for: Model-Based Quantification of Left Ventricular Diastolic Function in Critically Ill Patients with Atrial Fibrillation from Routine Data: A Feasibility Study
Source: Comput Math Methods Med. 2019 May 16;2019:9682138. doi: 10.1155/2019/9682138 (PMC6541946; doi:10.1155/2019/9682138)
Supplement: Supplementary Materials — Online Supplement Expanded Methods and Results: this document provides further details on methodological considerations and details about the model employed. Furthermore, the Results section includes figures of the entire cohort corresponding to those displayed in the manuscript for a selection of patients. Online Supplement Code: this is the product of the research and enables the reader to verify results and potentially apply the methodology to their data. We have a strong commitment to open sourcing the analysis code to promote transparency and reproducibility and thus further future research in this area. This supplement provides the complete analysis code and processed data for the research presented within this manuscript. Within the ZIP folder, the file “Readme.md” provides instructions for building and running the code. If additional questions or issues arise with regard to usage of the code, do not hesitate to contact the authors. [file 9682138.f1.zip › CodeOnlineSupplement_CMMM_2711432/DiastolicPaper_OnlineSupplement/data/mgh130.csv/rrs.txt]

0.838889
0.847222
0.844444
0.838889
0.841667
0.841667
0.844444
0.844444
0.838889
0.85
0.841667
0.836111
0.838889
0.844444
0.844444
0.841667
0.827778
0.869444
0.847222
0.85
0.844444
0.844444
0.844444
0.847222
0.85
0.838889
0.855556
0.836111
0.841667
0.847222
0.858333
0.833333
0.841667
0.847222
0.844444
0.838889
0.841667
0.85
0.844444
0.841667
0.836111
0.838889
0.858333
0.847222
0.847222
0.852778
0.838889
0.841667
0.844444
0.847222
0.830556
0.836111
0.844444
0.825
0.836111
0.838889
0.838889
0.836111
0.855556
0.841667
0.841667
0.841667
0.863889
0.841667
0.841667
0.844444
0.847222
0.844444
0.827778
0.858333
0.855556
0.838889
0.841667
0.838889
0.852778
0.833333
0.841667
0.847222
0.844444
0.841667
0.836111
0.95
0.880556
0.880556
0.863889
0.841667
0.844444
0.852778
0.847222
0.841667
0.844444
0.85
0.841667
0.852778
0.847222
0.838889
0.827778
0.858333
0.858333
0.841667
0.85
0.841667
0.847222
0.847222
0.841667
0.838889
0.838889
0.852778
0.836111
0.836111
0.85
0.852778
0.855556
0.847222
0.838889
0.841667
0.869444
0.838889
0.833333
0.852778
0.844444
0.836111
0.836111
0.844444
0.844444
0.830556
0.861111
0.858333
0.852778
0.983333
0.736111
0.841667
0.838889
0.847222
0.844444
0.855556
0.847222
0.844444
0.844444
0.872222
0.841667
0.855556
0.858333
0.855556
0.85
0.852778
0.844444
0.847222
0.847222
0.852778
0.838889
0.827778
0.861111
0.855556
0.844444
0.838889
0.844444
0.836111
0.833333
0.85
0.85
0.844444
0.844444
0.841667
0.85
0.844444
0.833333
0.85
0.847222
0.833333
0.85
0.847222
0.827778
0.847222
0.861111
0.847222
0.85
0.85
0.844444
0.844444
0.85
0.836111
0.844444
0.85
0.833333
0.841667
1.00556
0.719444
0.85
0.855556
0.852778
0.855556
0.855556
0.855556
0.847222
0.852778
0.844444
0.847222
0.858333
0.847222
0.844444
0.975
0.725
0.994444
0.736111
1.01111
0.902778
0.902778
0.897222
0.894444
0.891667
0.894444
0.852778
0.847222
0.852778
0.838889
0.841667
0.836111
0.844444
0.852778
0.838889
0.852778
0.847222
0.85
0.844444
0.858333
0.85
0.847222
0.855556
0.855556
0.852778
0.844444
0.85
0.85
0.85
0.833333
0.841667
0.861111
0.855556
0.841667
0.844444
0.85
0.841667
0.852778
0.844444
0.855556
0.852778
0.85
0.844444
0.85
0.852778
0.852778
0.838889
0.844444
0.883333
0.841667
0.847222
0.855556
0.852778
0.844444
0.85
0.847222
0.85
0.847222
0.836111
0.852778
0.844444
0.838889
0.830556
0.841667
0.844444
0.830556
0.844444
1.01111
0.872222
0.877778
0.863889
0.85
0.85
0.861111
0.838889
0.852778
0.861111
0.847222
0.85
0.841667
0.847222
0.847222
0.858333
0.858333
0.844444
0.852778
0.852778
0.847222
0.841667
0.847222
0.847222
0.852778
0.838889
0.852778
0.844444
0.844444
0.836111
0.844444
0.841667
0.841667
0.836111
0.844444
0.847222
0.85
0.830556
0.994444
0.886111
0.880556
0.858333
0.855556
0.844444
0.841667
0.861111
0.866667
0.847222
0.855556
0.972222
0.741667
0.852778
0.847222
0.855556
0.847222
0.85
0.838889
0.852778
0.852778
0.830556
0.877778
0.855556
0.858333
0.841667
0.852778
0.85
0.858333
0.844444
0.85
0.85
0.852778
0.847222
0.841667
0.844444
0.852778
0.836111
0.836111
0.872222
0.844444
0.844444
0.852778
0.838889
0.841667
0.85
0.841667
0.847222
0.85
0.85
0.841667
1.00833
0.8
0.886111
0.863889
0.855556
0.847222
0.838889
0.425
0.411111
0.844444
0.844444
0.833333
0.991667
0.866667
0.883333
0.844444
0.844444
0.841667
0.844444
0.847222
0.841667
0.863889
0.852778
0.85
0.85
0.85
0.85
0.841667
0.847222
0.858333
0.85
0.844444
0.844444
0.872222
0.861111
0.855556
0.855556
0.852778
0.85
0.844444
0.847222
0.852778
0.858333
0.847222
0.852778
0.85
0.85
0.855556
0.852778
0.855556
0.863889
0.852778
0.847222
0.85
0.872222
0.852778
0.852778
0.858333
0.847222
0.858333
0.841667
0.85
0.858333
0.841667
0.844444
0.85
0.863889
0.863889
0.855556
0.661111
1.05
0.85
0.841667
0.855556
0.847222
0.844444
0.847222
0.861111
0.844444
0.85
0.844444
0.85
0.844444
0.85
0.844444
0.85
0.852778
0.830556
0.997222
0.891667
0.877778
0.863889
0.861111
0.855556
0.855556
0.852778
0.85
0.85
0.838889
0.852778
0.852778
0.847222
0.844444
0.847222
0.866667
0.855556
0.852778
0.855556
0.85
0.85
0.847222
0.852778
0.855556
0.847222
0.841667
0.836111
0.952778
0.886111
0.891667
0.858333
0.844444
0.930556
0.888889
0.877778
0.883333
0.866667
0.847222
0.841667
0.85
0.85
0.847222
0.838889
0.85
0.844444
0.833333
0.869444
0.85
0.841667
0.85
0.844444
0.85
0.847222
0.838889
0.85
0.841667
0.841667
0.836111
0.852778
0.844444
0.572222
1.13056
0.866667
0.85
0.861111
0.861111
0.847222
0.852778
0.85
0.858333
0.85
1
0.711111
0.991667
0.933333
0.902778
0.905556
0.902778
0.872222
0.863889
0.852778
0.85
0.841667
0.858333
0.85
0.852778
0.855556
0.855556
0.838889
0.852778
0.852778
0.841667
0.85
0.858333
0.844444
0.85
0.855556
0.861111
0.85
0.844444
0.844444
0.838889
0.847222
0.863889
0.861111
0.85
0.861111
0.855556
0.844444
0.833333
0.85
0.85
0.847222
0.841667
0.858333
0.852778
0.85
0.847222
0.852778
0.838889
0.847222
0.841667
0.861111
0.844444
0.858333
0.858333
0.858333
0.852778
0.855556
0.844444
0.85
0.85
0.85
0.838889
0.708333
0.844444
0.8
1.05278
0.902778
0.866667
0.780556
0.791667
0.861111
0.763889
0.847222
0.761111
0.855556
0.752778
0.847222
0.755556
0.858333
0.747222
0.841667
0.744444
0.85
1.05556
0.9
0.916667
0.836111
0.841667
0.847222
0.852778
1
0.891667
0.905556
0.841667
0.877778
0.877778
0.75
1.00556
0.888889
0.911111
0.875
0.911111
0.902778
0.902778
0.852778
0.855556
0.852778
0.85
0.841667
0.855556
0.855556
0.816667
0.95
0.897222
0.847222
0.836111
0.844444
0.847222
0.841667
0.847222
0.838889
0.841667
1.01111
0.916667
0.886111
0.85
0.922222
0.9
0.894444
0.888889
0.897222
0.888889
0.841667
0.855556
0.85
0.844444
0.986111
0.905556
0.894444
0.894444
0.894444
0.888889
0.85
0.858333
0.85
0.85
0.85
0.855556
0.841667
0.855556
0.858333
0.858333
0.852778
0.855556
0.852778
0.855556
1
0.911111
0.863889
0.902778
0.9
0.894444
0.894444
0.869444
0.880556
0.886111
0.866667
0.886111
0.877778
0.866667
0.888889
0.844444
0.85
0.844444
0.866667
0.877778
0.863889
0.861111
0.869444
0.85
0.797222
0.897222
0.988889
0.905556
0.9
0.797222
0.969444
0.911111
0.897222
0.894444
0.866667
0.869444
0.863889
0.852778
0.847222
0.961111
0.897222
0.897222
0.886111
0.888889
0.883333
0.861111
0.855556
0.852778
0.85
0.852778
0.855556
0.863889
0.847222
0.869444
0.847222
0.847222
0.988889
0.841667
0.888889
0.872222
0.863889
0.855556
0.844444
0.861111
0.85
0.983333
0.713889
1.03611
0.811111
0.966667
0.9
0.9
0.894444
0.886111
0.888889
0.872222
0.847222
0.852778
0.852778
0.855556
0.85
0.847222
0.861111
0.855556
0.858333
0.858333
0.869444
0.841667
0.855556
0.997222
0.894444
0.905556
0.883333
0.855556
0.858333
0.911111
0.880556
0.886111
0.886111
0.886111
0.880556
0.880556
0.855556
0.861111
0.855556
0.858333
0.861111
0.855556
0.852778
0.844444
0.975
0.761111
1.00278
0.866667
0.877778
0.733333
0.858333
1.01111
0.555556
1.05833
0.877778
0.897222
0.827778
0.863889
0.863889
0.766667
0.986111
0.9
0.897222
0.880556
0.888889
0.85
0.844444
0.858333
0.844444
0.955556
0.844444
0.911111
0.863889
0.922222
0.808333
0.863889
0.855556
0.875
0.852778
0.855556
0.861111
0.847222
0.863889
0.744444
1.05278
0.880556
0.908333
0.897222
0.708333
1.03056
0.875
0.911111
0.869444
0.894444
0.886111
0.872222
0.852778
0.858333
0.836111
0.930556
0.894444
0.875
0.886111
0.877778
0.883333
0.888889
0.880556
0.85
0.852778
0.855556
0.852778
0.855556
0.875
0.855556
0.861111
0.863889
0.85
0.855556
0.863889
0.855556
0.847222
0.986111
0.905556
0.9
0.891667
0.802778
0.95
0.888889
0.880556
0.888889
0.883333
0.861111
0.858333
0.830556
0.861111
0.863889
0.861111
0.852778
0.852778
0.855556
0.85
0.986111
0.886111
0.877778
0.9
0.875
0.888889
0.791667
0.847222
0.75
0.85
1.00833
0.547222
1.05278
0.85
0.9
0.888889
0.883333
0.886111
0.877778
0.886111
0.877778
0.841667
0.85
0.847222
0.925
0.888889
0.880556
0.886111
0.880556
0.886111
0.875
0.855556
0.858333
0.85
0.922222
0.883333
0.877778
0.872222
0.877778
0.883333
0.886111
0.863889
0.838889
0.844444
0.847222
0.933333
0.875
0.880556
0.872222
0.877778
0.883333
0.880556
0.880556
0.880556
0.841667
0.841667
0.913889
0.891667
0.886111
0.861111
0.894444
0.886111
0.877778
0.883333
0.880556
0.844444
0.847222
0.872222
0.85
0.847222
0.85
0.855556
0.761111
1.03056
0.875
0.869444
0.9
0.888889
0.891667
0.883333
0.886111
0.877778
0.841667
0.855556
0.847222
0.944444
0.897222
0.891667
0.872222
0.902778
0.886111
0.891667
0.888889
0.886111
0.888889
0.858333
0.847222
0.855556
0.844444
0.941667
0.763889
0.994444
0.833333
0.919444
0.894444
0.883333
0.883333
0.780556
0.855556
0.969444
0.886111
0.880556
0.852778
0.894444
0.888889
0.875
0.888889
0.875
0.761111
0.763889
0.858333
1.02778
0.880556
0.9
0.830556
0.841667
0.830556
0.788889
0.966667
0.883333
0.897222
0.830556
0.9
0.891667
0.886111
0.761111
0.972222
0.877778
0.888889
0.888889
0.886111
0.877778
0.858333
0.861111
0.863889
0.852778
0.863889
0.852778
0.930556
0.888889
0.875
0.877778
0.877778
0.886111
0.877778
0.877778
0.880556
0.855556
0.844444
0.902778
0.888889
0.880556
0.880556
0.883333
0.85
0.841667
0.852778
0.916667
0.886111
0.880556
0.880556
0.877778
0.883333
0.866667
0.838889
0.852778
0.713889
1.025
0.852778
0.916667
0.830556
0.866667
0.902778
0.880556
0.880556
0.886111
0.888889
0.872222
0.855556
0.858333
0.772222
0.997222
0.863889
0.875
0.902778
0.875
0.883333
0.875
0.886111
0.477778
0.402778
0.886111
0.858333
0.844444
0.855556
0.908333
0.877778
0.880556
0.880556
0.875
0.875
0.883333
0.861111
0.838889
0.861111
0.838889
0.919444
0.877778
0.880556
0.825
0.913889
0.880556
0.883333
0.880556
0.880556
0.858333
0.852778
0.897222
0.872222
0.877778
0.858333
0.877778
0.877778
0.872222
0.869444
0.877778
0.869444
0.866667
0.855556
0.852778
0.844444
0.85
0.852778
0.85
0.925
0.875
0.880556
0.877778
0.875
0.875
0.877778
0.872222
0.833333
0.847222
0.847222
0.911111
0.861111
0.877778
0.780556
0.844444
0.938889
0.869444
0.872222
0.813889
0.925
0.841667
0.852778
0.902778
0.875
0.877778
0.880556
0.875
0.875
0.877778
0.883333
0.875
0.827778
0.855556
0.908333
0.872222
0.744444
0.958333
0.858333
0.880556
0.875
0.872222
0.872222
0.880556
0.858333
0.858333
0.855556
0.852778
0.858333
0.861111
0.841667
0.844444
0.936111
0.880556
0.880556
0.875
0.883333
0.872222
0.786111
0.938889
0.872222
0.877778
0.883333
0.877778
0.872222
0.863889
0.844444
0.838889
0.905556
0.880556
0.877778
0.872222
0.872222
0.852778
0.833333
0.85
0.841667
0.852778
0.85
0.927778
0.866667
0.886111
0.883333
0.783333
0.952778
0.888889
0.875
0.855556
0.894444
0.880556
0.725
1.00833
0.552778
1.04722
0.858333
0.897222
0.866667
0.85
0.891667
0.891667
0.866667
0.8
0.930556
0.880556
0.877778
0.883333
0.877778
0.877778
0.877778
0.880556
0.877778
0.883333
0.872222
0.861111
0.855556
0.858333
0.902778
0.872222
0.866667
0.858333
0.672222
1.03611
0.888889
0.886111
0.875
0.880556
0.869444
0.875
0.875
0.872222
0.866667
0.852778
0.844444
0.833333
0.913889
0.877778
0.791667
0.836111
0.933333
0.872222
0.875
0.880556
0.805556
0.919444
0.877778
0.880556
0.869444
0.875
0.875
0.869444
0.869444
0.877778
0.863889
0.869444
0.875
0.877778
0.869444
0.872222
0.869444
0.855556
0.836111
0.9
0.875
0.880556
0.872222
0.877778
0.858333
0.858333
0.844444
0.852778
0.908333
0.877778
0.855556
0.888889
0.866667
0.8
0.925
0.872222
0.875
0.880556
0.875
0.877778
0.869444
0.85
0.847222
0.863889
0.85
0.858333
0.75
0.991667
0.875
0.852778
0.833333
0.847222
0.85
0.861111
0.85
0.861111
0.858333
0.822222
0.975
0.883333
0.894444
0.855556
0.855556
0.913889
0.636111
1.04167
0.861111
0.888889
0.836111
0.827778
1.01111
1.00278
0.877778
0.830556
0.863889
0.869444
0.9
0.880556
0.875
0.886111
0.863889
0.866667
0.863889
0.855556
0.852778
0.866667
0.908333
0.875
0.883333
0.825
0.913889
0.877778
0.880556
0.875
0.875
0.877778
0.877778
0.794444
0.933333
0.883333
0.875
0.875
0.880556
0.872222
0.877778
0.869444
0.877778
0.872222
0.694444
1.06944
0.869444
0.883333
0.875
0.880556
0.872222
0.880556
0.877778
0.875
0.877778
0.877778
0.872222
0.872222
0.875
0.866667
0.847222
0.855556
0.891667
0.872222
0.875
0.747222
0.802778
1.00278
0.872222
0.897222
0.886111
0.880556
0.886111
0.883333
0.883333
0.880556
0.883333
0.861111
0.844444
0.902778
0.880556
0.877778
0.877778
0.880556
0.875
0.875
0.880556
0.883333
0.863889
0.861111
0.858333
0.85
0.772222
0.994444
0.872222
0.891667
0.872222
0.877778
0.888889
0.877778
0.880556
0.886111
0.875
0.855556
0.863889
0.858333
0.863889
0.869444
0.861111
0.902778
0.875
0.875
0.811111
0.916667
0.877778
0.880556
0.877778
0.777778
0.955556
0.877778
0.880556
0.877778
0.880556
0.872222
0.877778
0.880556
0.883333
0.861111
0.875
0.85
0.880556
0.872222
0.869444
0.869444
0.858333
0.880556
0.858333
0.858333
0.894444
0.883333
0.880556
0.880556
0.880556
0.883333
0.855556
0.847222
0.7
1.03611
0.883333
0.880556
0.886111
0.866667
0.877778
0.880556
0.877778
0.877778
0.866667
0.883333
0.875
0.877778
0.888889
0.886111
0.877778
0.880556
0.763889
0.966667
0.880556
0.869444
0.883333
0.877778
0.880556
0.880556
0.888889
0.880556
0.875
0.886111
0.880556
0.883333
0.886111
0.880556
0.838889
0.872222
0.847222
0.911111
0.866667
0.883333
0.883333
0.766667
0.944444
0.897222
0.816667
0.908333
0.880556
0.886111
0.880556
0.877778
0.886111
0.877778
0.880556
0.883333
0.877778
0.880556
0.880556
0.880556
0.875
0.883333
0.844444
0.908333
0.880556
0.883333
0.883333
0.863889
0.886111
0.869444
0.877778
0.883333
0.794444
0.938889
0.866667
0.883333
0.886111
0.786111
0.941667
0.877778
0.886111
0.886111
0.869444
0.819444
0.936111
0.886111
0.888889
0.880556
0.875
0.847222
0.908333
0.869444
0.880556
0.888889
0.883333
0.880556
0.875
0.880556
0.880556
0.880556
0.877778
0.875
0.875
0.877778
0.883333
0.875
0.877778
0.886111
0.883333
0.880556
0.880556
0.883333
0.877778
0.880556
0.880556
0.883333
0.872222
0.880556
0.888889
0.883333
0.875
0.880556
0.886111
0.877778
