# Supplementary material for: Model-Based Quantification of Left Ventricular Diastolic Function in Critically Ill Patients with Atrial Fibrillation from Routine Data: A Feasibility Study
Source: Comput Math Methods Med. 2019 May 16;2019:9682138. doi: 10.1155/2019/9682138 (PMC6541946; doi:10.1155/2019/9682138)
Supplement: Supplementary Materials — Online Supplement Expanded Methods and Results: this document provides further details on methodological considerations and details about the model employed. Furthermore, the Results section includes figures of the entire cohort corresponding to those displayed in the manuscript for a selection of patients. Online Supplement Code: this is the product of the research and enables the reader to verify results and potentially apply the methodology to their data. We have a strong commitment to open sourcing the analysis code to promote transparency and reproducibility and thus further future research in this area. This supplement provides the complete analysis code and processed data for the research presented within this manuscript. Within the ZIP folder, the file “Readme.md” provides instructions for building and running the code. If additional questions or issues arise with regard to usage of the code, do not hesitate to contact the authors. [file 9682138.f1.zip › CodeOnlineSupplement_CMMM_2711432/DiastolicPaper_OnlineSupplement/data/mgh135.csv/pps.txt]

107.795
66.471
98.24
82.901
76.781
70.159
84.074
76.697
92.205
97.737
88.684
97.067
92.539
95.558
88.097
101.593
60.016
92.875
94.552
82.397
56.831
94.635
93.965
84.242
92.876
76.53
74.685
82.565
85.666
84.912
84.493
73.596
93.043
94.3
87.511
99.329
92.875
100.251
103.521
82.649
82.313
95.641
85.164
85.331
97.82
81.475
84.158
72.506
86.756
92.708
73.68
83.235
94.635
83.068
91.199
92.204
93.965
88.684
94.72
98.155
85.331
90.192
91.953
96.731
75.691
75.859
69.907
75.607
91.451
87.427
85.666
85.415
91.366
86.672
92.54
106.705
78.793
83.487
81.308
102.012
95.138
99.246
87.091
82.146
55.239
95.474
84.661
81.559
71.668
70.746
78.458
86.253
94.132
97.234
97.067
100.755
95.222
98.575
99.329
96.228
98.073
105.448
101.005
96.647
89.187
83.906
84.577
101.677
77.2
87.929
102.179
90.025
100.922
99.581
101.005
92.121
90.361
95.976
98.491
88.348
102.85
107.041
96.815
100.419
61.358
80.804
89.606
90.78
91.366
91.618
97.821
89.355
93.462
99.162
91.953
93.545
74.686
101.592
75.691
94.803
84.242
94.803
104.191
91.115
92.708
83.068
76.614
73.763
82.23
90.193
87.594
98.826
89.355
89.438
96.312
84.493
100.503
101.761
96.395
102.012
75.943
85.751
108.382
95.306
106.873
96.061
92.372
96.982
93.546
94.384
80.302
91.953
101.341
98.324
97.652
100.335
95.725
95.139
76.865
84.157
99.33
96.228
96.312
100.419
87.427
94.971
78.961
65.717
79.548
92.624
86.002
95.977
77.117
103.353
94.132
97.652
100.083
92.875
96.983
94.552
102.431
108.299
97.485
89.103
97.485
98.827
86.086
74.602
74.602
84.493
88.684
97.234
89.774
98.659
86.169
80.805
101.341
87.846
94.049
97.234
91.199
90.277
87.259
103.437
89.439
83.822
89.941
83.236
46.018
62.448
74.266
75.273
93.378
87.846
82.984
96.396
97.402
73.512
91.198
91.45
91.45
57.167
65.968
93.294
89.606
66.471
97.737
82.816
89.354
78.877
85.499
65.549
73.009
74.182
91.785
94.048
96.815
87.678
94.803
83.655
58.675
92.12
89.103
92.791
97.988
92.037
52.221
65.13
87.175
95.893
98.575
77.955
82.397
71.584
55.574
59.011
68.399
91.199
96.06
88.432
93.63
92.875
88.936
85.247
92.876
97.485
101.844
100.167
87.007
96.815
95.893
104.862
100.084
96.312
94.887
86.337
77.619
84.493
91.031
74.686
98.743
103.604
88.265
95.138
76.529
94.971
85.247
90.779
86.672
95.39
85.248
84.326
81.308
83.235
64.627
58.088
81.475
94.3
81.14
77.703
89.02
94.887
90.696
87.846
89.606
99.413
97.988
89.523
82.565
100.251
87.175
81.56
84.493
29.924
100
90.025
94.132
88.516
92.54
71.501
39.48
76.948
78.29
96.144
90.947
78.709
88.936
101.174
87.092
94.887
85.583
96.145
95.557
91.199
96.48
94.552
95.222
77.368
96.815
81.895
63.957
74.183
87.091
92.875
91.115
104.778
91.282
104.861
91.366
94.216
101.006
91.618
97.569
92.288
95.222
60.436
95.808
88.768
89.774
95.809
90.444
80.554
100.922
87.845
102.096
94.049
107.377
92.959
100.084
100.335
89.522
101.928
82.649
33.612
123.386
108.634
98.407
96.647
102.431
95.642
60.604
87.342
98.827
91.366
91.617
78.541
91.618
103.856
101.928
95.642
103.102
93.881
90.864
81.559
84.829
92.707
96.982
91.534
75.692
88.181
84.995
94.216
91.031
87.175
97.904
106.203
53.814
107.124
109.556
77.703
101.844
106.119
80.385
96.898
100
89.438
89.606
77.368
66.22
33.446
78.039
82.9
92.54
88.935
86.085
82.145
76.614
81.056
91.366
92.959
91.534
92.373
97.988
89.522
105.616
95.474
93.294
98.743
86.085
87.846
82.733
96.814
86.672
73.931
81.307
75.86
96.312
99.916
84.493
57.922
71.584
87.93
83.403
58.089
96.898
93.294
95.474
99.413
91.031
96.061
99.497
89.941
59.682
90.193
74.937
75.357
90.193
84.074
89.523
102.011
70.913
88.097
89.606
85.918
102.85
84.577
78.626
92.205
79.464
86.84
108.885
110.73
100.754
85.834
80.469
76.781
81.895
85.248
99.748
94.803
97.736
101.425
88.265
91.45
92.54
96.145
98.659
88.265
100.419
95.977
87.762
87.008
93.127
90.36
86.588
96.815
87.427
79.631
53.563
55.742
83.906
82.733
76.11
81.895
94.132
97.15
92.875
100.252
91.702
90.445
101.005
100.503
89.103
96.647
103.772
90.947
88.516
70.495
74.015
81.978
87.678
97.485
93.462
96.228
71.081
99.665
65.717
95.641
77.871
69.07
101.174
87.595
46.354
97.234
89.941
90.612
98.91
94.3
95.054
86.588
74.267
76.362
70.411
93.462
100.084
82.565
95.809
100.671
85.582
101.341
106.454
85.498
99.665
100.503
98.155
80.72
91.114
89.774
92.205
95.977
89.606
93.713
73.68
67.226
73.093
66.89
70.243
89.187
80.05
95.809
97.989
84.661
105.281
97.234
91.115
96.647
104.275
88.097
90.612
84.744
87.008
93.378
90.193
93.043
83.655
71.5
65.8
87.008
86.505
87.51
85.247
90.276
83.99
95.809
104.778
87.846
94.803
86.504
93.713
97.234
90.696
88.767
83.068
74.77
79.547
86.924
108.131
86.002
98.91
90.361
88.6
89.522
92.372
58.257
87.259
84.242
95.222
100.419
92.959
95.558
86.002
95.809
79.799
61.525
79.212
84.074
78.793
86.421
95.473
97.485
82.146
100.251
77.284
95.642
96.311
86.923
104.443
107.461
92.456
82.649
98.239
86.756
90.193
68.315
45.432
69.907
45.097
85.499
65.8
92.037
89.271
87.426
97.486
103.018
90.612
96.898
85.918
97.653
103.772
66.22
97.234
87.846
86.085
99.497
98.24
83.152
102.85
79.631
73.68
67.896
86.504
87.846
102.682
96.144
89.858
67.812
84.576
102.515
99.245
101.257
92.037
97.737
77.536
89.857
103.101
116.932
88.852
91.953
89.019
82.397
98.072
81.391
59.346
96.899
70.411
100.838
97.233
97.234
85.331
87.343
88.349
94.552
94.971
105.7
92.959
96.312
62.113
98.994
83.738
104.359
98.91
76.614
99.246
96.145
93.043
91.869
64.208
97.15
109.304
97.988
99.414
103.269
91.869
97.485
93.462
87.762
73.512
92.12
99.413
95.306
90.108
84.074
76.027
74.434
88.349
85.499
94.216
88.097
93.881
102.515
97.821
96.144
99.329
99.329
98.827
92.037
98.407
105.28
54.819
92.791
82.733
77.033
95.306
93.964
93.042
102.766
89.858
106.203
91.115
85.415
100.335
97.737
106.706
94.971
98.239
105.784
83.99
90.276
96.061
83.906
93.211
82.398
80.637
72.841
89.103
101.006
95.138
97.988
95.977
99.916
92.624
100
100.671
93.462
99.749
93.21
94.217
93.797
95.306
100.838
98.324
75.021
74.938
87.93
86.505
84.409
85.415
94.468
97.401
93.881
98.743
92.623
100.083
100.754
95.306
83.571
36.714
99.33
101.174
80.972
96.48
88.181
73.512
99.664
87.008
82.229
72.674
86.84
90.444
74.686
75.776
86.504
104.945
88.6
103.521
108.634
85.164
108.885
113.747
99.33
96.563
86.169
77.201
82.984
95.138
82.733
87.426
93.797
77.536
67.309
84.241
86.756
97.402
98.575
85.75
93.379
92.875
76.949
88.936
99.581
103.269
98.994
96.395
101.844
94.049
100.587
99.329
97.402
96.144
73.177
68.819
88.851
83.654
96.396
70.243
102.096
106.036
101.006
105.28
102.682
94.887
79.715
102.095
106.286
88.852
88.684
106.789
94.384
95.138
80.051
69.992
53.646
82.565
90.612
96.982
74.77
97.151
97.904
87.175
86.672
63.872
91.114
96.312
103.604
91.45
100.251
87.846
93.043
100.671
100.252
96.061
93.797
88.013
79.632
92.54
95.809
87.678
96.983
96.983
92.037
80.721
87.678
89.522
100.335
89.774
86.253
94.551
103.437
92.121
90.025
98.239
80.553
69.992
84.576
83.822
82.733
103.437
88.768
104.778
91.115
96.647
100.67
81.392
106.287
97.15
100
87.259
100.922
92.54
95.892
94.635
90.025
91.282
67.477
69.237
77.954
87.846
80.888
79.799
82.146
98.491
87.511
96.479
102.682
99.33
90.109
94.048
96.815
96.564
86.337
97.318
96.899
91.87
92.288
101.928
86.84
75.104
103.772
89.69
95.976
98.827
83.99
106.957
111.987
99.33
106.873
91.282
94.803
91.785
83.907
89.606
103.772
100.838
103.94
110.059
98.994
80.218
74.937
69.824
85.08
74.853
90.863
94.552
90.276
98.743
97.486
92.372
94.384
87.008
88.936
90.025
103.772
102.18
89.27
92.288
63.202
80.805
66.807
77.117
86.756
93.042
94.97
104.107
119.363
81.642
99.664
104.275
91.702
93.211
92.54
88.181
96.731
91.869
84.66
76.949
85.834
67.896
55.071
57.251
73.177
90.696
87.092
95.641
90.276
97.821
101.425
94.3
51.299
105.7
90.947
102.515
99.581
100.755
108.801
101.341
108.466
79.213
96.898
89.773
29.17
55.993
75.524
65.884
88.852
91.954
84.577
92.623
98.408
83.738
92.121
97.821
101.593
100.251
86.086
60.268
97.737
91.534
100.167
84.409
85.415
75.692
72.003
72.338
65.214
77.368
81.727
93.378
98.239
96.312
87.93
95.222
96.48
102.767
102.933
93.546
100.754
98.994
107.376
95.557
94.3
83.571
78.122
91.785
87.929
99.665
107.963
94.3
92.624
94.635
101.257
91.786
61.19
96.814
90.276
98.827
100.503
89.187
102.096
95.306
103.185
42.078
73.596
31.182
81.14
80.889
92.959
94.3
89.103
98.24
94.97
84.577
105.113
106.371
94.551
90.36
91.199
88.768
76.111
94.133
90.947
98.323
103.437
86.085
92.372
78.876
74.77
38.977
81.811
88.013
90.109
93.462
104.191
76.697
99.078
93.295
96.982
66.472
95.055
89.606
88.936
96.563
95.306
87.595
92.288
94.97
89.438
95.474
88.181
67.561
81.895
90.612
70.663
78.122
91.785
90.109
93.713
98.491
103.605
103.437
90.192
88.935
95.054
100.336
92.54
90.78
104.359
97.737
89.69
94.301
76.195
72.171
63.788
83.151
84.409
88.098
96.563
98.658
102.514
91.701
94.384
91.618
96.899
75.273
94.97
90.109
103.269
89.27
82.062
68.734
54.317
63.118
87.93
102.766
91.702
100.838
97.485
93.127
97.904
91.953
82.817
103.102
94.971
62.196
69.153
38.056
95.222
100.335
99.329
96.564
87.511
74.266
16.596
53.814
93.714
71.919
95.557
92.875
91.198
94.971
103.185
55.993
96.228
90.025
91.45
95.474
101.09
53.479
70.746
98.827
83.906
93.462
83.068
74.35
81.726
80.553
87.929
96.312
88.684
92.456
83.655
90.696
97.486
86.17
88.432
91.702
91.45
96.144
92.037
81.643
90.109
87.259
81.307
95.306
78.123
71.584
74.434
86.756
83.151
54.401
97.402
85.918
92.539
99.413
98.994
99.581
93.21
65.13
90.864
87.343
97.485
106.538
89.27
90.109
67.225
73.428
70.746
69.405
87.595
103.102
90.361
103.688
75.524
80.134
84.577
76.446
90.109
91.618
95.139
80.134
81.643
94.049
80.553
80.721
95.39
88.684
91.953
70.243
73.428
76.194
78.709
84.325
88.181
92.959
102.599
85.918
86.84
85.834
86.924
86.337
92.959
87.259
92.875
79.212
91.115
92.54
89.69
80.721
77.285
67.477
77.452
82.397
84.576
42.079
80.973
87.008
57.754
47.276
71.92
87.678
97.401
90.36
79.799
81.056
75.692
88.013
88.6
79.296
88.349
72.842
69.656
48.868
72.842
83.152
76.865
89.354
85.331
91.785
81.14
94.384
93.462
59.263
91.45
87.427
99.078
86.589
93.714
82.146
90.109
77.116
62.783
46.186
51.718
57.754
77.117
90.36
75.44
87.511
94.467
68.985
91.869
64.878
93.63
91.115
93.797
83.823
98.491
96.647
97.485
104.778
70.494
94.636
90.277
73.26
75.859
71.584
84.745
80.134
71.585
86.337
90.612
83.655
88.684
82.146
80.888
91.953
83.571
91.954
95.473
99.413
91.198
87.007
85.164
69.237
61.442
78.542
75.357
92.121
88.349
83.487
93.461
97.15
90.696
76.949
95.305
92.708
93.21
83.152
90.779
95.558
86.924
96.228
75.859
74.267
77.452
82.062
89.606
85.582
90.36
82.733
89.438
61.441
88.768
93.127
96.563
67.142
97.821
100.587
80.05
87.594
102.766
87.175
82.565
79.296
67.477
77.033
94.551
85.666
87.008
89.522
97.821
88.935
67.309
84.912
78.542
95.39
99.916
82.9
90.192
82.901
54.82
92.54
84.325
71.92
56.664
78.626
89.858
86.84
83.654
83.571
75.356
85.331
98.492
94.216
88.349
112.573
74.77
96.144
93.629
86.002
77.368
79.967
79.799
81.476
65.633
83.99
82.23
69.991
66.136
77.619
75.775
89.522
95.138
88.516
96.48
82.984
95.642
87.427
91.953
93.713
90.779
98.408
85.583
91.199
94.552
89.439
81.559
74.099
74.77
74.937
83.152
95.642
76.362
88.097
107.628
93.546
95.138
93.211
84.828
83.319
75.44
97.066
87.93
92.456
97.234
88.851
82.397
78.961
72.758
90.696
94.636
88.852
95.558
79.883
93.797
86.672
83.822
93.462
93.462
81.895
94.971
89.858
84.744
91.199
93.042
89.689
83.236
72.087
66.052
69.824
82.062
88.768
93.461
98.407
80.469
98.491
101.006
94.971
102.43
94.383
106.79
98.156
85.918
89.271
89.858
80.469
83.739
89.355
80.134
75.691
63.621
77.452
85.498
83.99
71.165
97.737
96.814
96.982
90.528
100.084
102.012
75.86
102.263
111.652
87.176
86.421
82.649
71.333
67.896
83.655
79.547
73.932
95.473
88.097
100.084
107.125
80.05
101.006
105.449
96.061
96.563
95.893
94.719
101.006
78.374
43
80.637
89.858
83.739
80.302
94.636
79.38
67.98
68.147
84.912
101.509
90.864
93.294
75.272
94.049
56.999
106.957
88.265
99.413
103.017
82.314
101.844
100
93.378
96.898
101.258
87.176
84.409
47.443
72.506
77.871
82.565
94.971
85.164
88.6
90.695
80.721
88.936
95.892
79.464
91.618
88.684
98.072
89.774
92.875
84.744
97.318
87.678
93.881
79.547
74.518
73.931
86.505
65.8
92.456
100.755
86.169
59.011
87.762
96.815
86.923
77.451
74.434
78.709
83.99
79.548
96.648
44.007
70.914
94.049
56.328
88.265
85.75
67.729
67.058
71.92
66.639
87.259
80.553
73.847
95.39
89.355
86.17
95.054
90.109
97.066
100
94.049
107.544
93.797
98.994
90.444
86.337
83.906
68.064
75.859
49.204
78.625
78.374
94.049
83.906
66.471
99.749
84.325
105.616
98.491
98.408
106.539
83.738
82.062
77.2
86.924
50.293
81.224
55.91
66.052
59.347
69.405
88.432
89.69
101.173
82.229
85.75
88.265
94.552
97.653
90.025
86.505
98.408
101.761
101.006
104.275
92.791
97.066
88.852
88.684
82.062
61.023
79.464
63.37
96.647
88.181
96.479
98.491
101.173
108.885
88.852
97.569
101.341
109.724
105.7
87.259
86.84
88.432
88.768
97.066
81.14
80.05
68.399
68.902
29.925
74.518
86.84
73.176
103.018
108.55
112.322
89.522
95.725
102.096
85.583
97.988
95.054
94.467
93.546
94.971
93.797
90.193
73.177
57.837
84.242
77.116
70.243
93.211
87.594
95.557
91.031
91.114
91.115
100.587
99.162
102.515
106.705
97.737
93.127
93.378
69.74
94.971
80.47
70.997
80.805
90.36
92.288
40.821
73.596
101.174
109.388
90.947
100.754
105.03
103.856
95.725
99.33
95.977
99.581
88.181
91.282
94.132
89.69
85.583
77.285
71.752
69.992
56.413
51.886
87.008
104.778
110.813
99.833
106.622
106.79
105.952
104.694
93.881
94.3
108.047
108.717
88.181
86.337
91.534
96.061
91.198
75.859
67.226
91.869
98.24
70.579
102.263
84.409
91.953
90.528
108.466
92.707
108.634
109.053
99.749
102.682
94.468
99.497
110.059
94.887
106.873
96.479
92.707
98.491
61.023
76.194
87.343
93.881
86.086
101.928
92.288
107.712
103.688
100.335
99.665
112.825
107.711
116.513
91.869
86.84
85.498
108.969
96.396
101.005
98.827
80.134
85.918
88.516
94.803
91.115
88.684
95.473
94.803
107.041
100
98.742
92.205
88.516
98.659
105.868
97.15
103.604
95.892
96.228
102.431
95.138
89.606
97.988
96.06
94.635
99.078
89.522
79.631
92.539
95.054
107.544
100.67
66.303
103.269
83.99
82.146
99.497
92.624
119.279
93.797
101.76
95.893
95.976
99.078
96.563
81.14
91.618
101.761
101.174
99.916
101.508
96.647
103.017
101.592
111.4
91.199
98.239
96.983
97.653
104.023
81.14
101.341
74.015
82.565
78.542
71.836
102.012
88.013
100.084
82.733
93.462
106.035
84.493
96.144
93.965
92.875
82.984
79.883
97.737
76.194
71.416
98.575
103.856
97.066
99.33
99.916
96.731
85.248
88.181
69.405
84.996
89.606
95.306
103.604
87.594
104.778
91.366
106.37
101.76
99.581
85.079
83.236
81.978
92.875
108.466
110.73
96.395
91.45
81.643
71.417
85.582
80.637
96.479
98.156
97.569
102.179
100.42
101.677
66.555
110.814
102.095
112.741
105.867
95.976
94.049
93.713
85.164
66.052
70.243
68.399
89.019
84.996
89.773
107.377
103.018
89.858
53.144
93.797
106.957
103.101
103.437
107.124
113.077
70.327
105.197
107.208
101.677
97.737
89.355
81.056
72.673
89.857
97.401
95.222
105.281
98.072
91.953
96.479
91.282
88.935
88.768
98.156
97.904
96.48
90.863
91.115
97.15
106.622
93.546
99.833
50.461
79.464
77.116
95.306
115.674
93.881
105.784
88.097
102.514
99.078
71.751
103.688
86.588
88.684
80.302
89.522
83.99
91.366
98.323
111.065
114.752
103.185
73.596
94.467
83.655
87.427
70.998
96.899
98.575
93.294
105.365
96.144
97.485
109.807
112.07
104.024
106.119
100.754
103.017
99.665
87.175
90.277
82.733
41.324
78.374
107.879
104.694
108.214
99.833
96.983
100.084
108.969
95.809
86.84
64.794
108.969
95.809
114.753
102.766
91.031
100.251
98.826
89.271
91.617
78.709
84.158
98.492
92.624
96.312
102.263
94.552
107.628
100.503
90.444
107.628
96.982
83.906
108.969
110.227
101.509
108.969
92.623
83.822
84.158
70.83
58.927
80.134
91.786
107.125
107.712
100.67
89.941
105.783
100.419
92.708
87.594
103.017
67.477
93.965
95.892
108.55
105.197
100
109.053
105.532
95.39
83.655
80.469
73.847
98.743
111.818
83.403
111.735
103.689
98.072
100.671
104.946
101.677
108.969
93.546
107.461
105.7
95.893
80.553
87.091
77.787
73.344
78.29
95.977
103.185
98.407
103.269
103.018
93.295
70.997
101.76
98.742
116.345
103.772
93.378
100.838
106.119
102.431
93.629
100.922
93.881
108.047
102.598
89.606
86.84
80.553
77.033
96.479
101.928
106.454
96.982
93.714
94.216
85.331
87.845
102.011
107.041
95.725
101.425
75.021
107.963
92.372
63.873
86.002
83.403
99.833
89.774
99.581
109.723
112.154
92.037
97.988
80.804
110.142
109.472
96.395
97.988
92.037
97.569
107.88
102.096
105.28
108.382
81.14
87.511
94.552
96.396
88.768
101.257
91.534
108.801
98.826
108.717
88.517
98.91
91.282
99.581
97.317
106.119
98.407
110.981
91.618
111.567
100.335
78.374
96.815
93.378
111.567
88.349
97.486
108.802
97.15
92.959
106.287
104.191
94.3
104.191
105.532
103.102
102.347
84.493
89.774
87.51
97.904
112.071
93.462
45.264
67.142
106.622
92.289
107.125
97.737
87.427
93.126
121.291
97.066
106.538
105.784
106.538
109.304
99.58
100.083
89.606
87.846
76.446
95.473
105.281
95.725
59.178
73.763
98.324
104.023
95.222
104.778
108.215
100.251
98.072
101.174
99.162
104.946
102.766
108.55
101.509
105.365
82.313
64.794
94.803
98.742
78.793
98.156
92.204
66.974
93.378
95.054
102.85
104.862
99.916
104.694
111.065
103.018
103.856
104.694
114.333
77.033
103.186
107.292
96.06
96.899
85.248
90.444
103.689
89.103
104.945
96.564
95.892
95.138
100.67
91.283
97.486
97.067
97.318
89.941
105.868
107.963
68.986
104.275
69.74
92.288
108.55
92.289
88.265
82.23
80.134
93.881
101.258
89.522
108.131
98.575
107.209
110.561
92.959
102.598
110.897
47.695
107.209
86.253
94.216
90.696
93.042
80.637
74.686
79.044
78.123
90.444
106.958
96.06
94.719
96.228
94.217
103.52
96.061
105.281
94.971
96.396
105.113
99.581
76.949
107.125
116.429
97.402
98.658
80.302
72.506
89.523
103.52
107.041
102.598
98.91
83.654
87.092
92.288
104.191
105.03
97.569
103.688
89.858
98.575
94.971
106.119
96.815
95.977
79.464
82.984
97.401
90.779
101.593
97.234
97.067
104.61
103.521
99.917
88.181
102.18
107.88
109.305
90.193
103.94
99.581
107.712
91.198
78.877
78.457
93.127
95.558
77.62
103.185
102.431
90.445
90.025
84.66
86.672
100.67
100.084
108.718
99.832
102.431
83.738
86.253
102.599
88.349
112.825
96.228
98.156
88.097
67.56
79.548
98.91
119.028
95.223
103.521
97.234
109.891
98.994
105.868
104.61
99.916
99.832
93.881
86.085
96.48
88.097
79.212
108.885
97.821
78.374
86.253
89.02
92.708
103.605
90.947
101.006
101.425
