# Supplementary material for: Model-Based Quantification of Left Ventricular Diastolic Function in Critically Ill Patients with Atrial Fibrillation from Routine Data: A Feasibility Study
Source: Comput Math Methods Med. 2019 May 16;2019:9682138. doi: 10.1155/2019/9682138 (PMC6541946; doi:10.1155/2019/9682138)
Supplement: Supplementary Materials — Online Supplement Expanded Methods and Results: this document provides further details on methodological considerations and details about the model employed. Furthermore, the Results section includes figures of the entire cohort corresponding to those displayed in the manuscript for a selection of patients. Online Supplement Code: this is the product of the research and enables the reader to verify results and potentially apply the methodology to their data. We have a strong commitment to open sourcing the analysis code to promote transparency and reproducibility and thus further future research in this area. This supplement provides the complete analysis code and processed data for the research presented within this manuscript. Within the ZIP folder, the file “Readme.md” provides instructions for building and running the code. If additional questions or issues arise with regard to usage of the code, do not hesitate to contact the authors. [file 9682138.f1.zip › CodeOnlineSupplement_CMMM_2711432/DiastolicPaper_OnlineSupplement/data/mgh135.csv/rrs.txt]

0.6
0.386111
0.591667
0.541667
0.469444
0.502778
0.641667
0.583333
0.55
0.686111
0.463889
0.694444
0.519444
0.8
0.469444
0.575
0.380556
0.45
0.497222
0.577778
0.363889
0.519444
0.486111
0.591667
0.686111
0.541667
0.544444
0.833333
0.808333
0.530556
0.430556
0.383333
0.569444
0.725
0.455556
0.638889
0.722222
0.702778
0.786111
0.5
0.408333
0.575
0.441667
0.430556
0.747222
0.636111
0.766667
0.658333
0.577778
0.494444
0.419444
0.405556
0.466667
0.583333
0.491667
0.647222
0.694444
0.638889
0.608333
0.613889
0.566667
0.480556
0.480556
0.730556
0.491667
0.519444
0.702778
0.472222
0.594444
0.644444
0.497222
0.447222
0.447222
0.736111
0.580556
0.747222
0.466667
0.4
0.375
0.738889
0.658333
0.672222
0.486111
0.405556
0.336111
0.502778
0.563889
0.566667
0.566667
0.769444
0.552778
0.644444
0.602778
0.572222
0.530556
0.644444
0.641667
0.672222
0.716667
0.747222
0.561111
0.622222
0.608333
0.827778
0.575
0.566667
0.430556
0.636111
0.452778
0.4
0.588889
0.644444
0.505556
0.775
0.675
0.472222
0.538889
0.530556
0.527778
0.619444
0.505556
0.702778
0.469444
0.711111
0.441667
0.597222
0.572222
0.636111
0.683333
0.494444
0.533333
0.575
0.483333
0.505556
0.613889
0.586111
0.388889
0.516667
0.419444
0.419444
0.377778
0.738889
0.641667
0.588889
0.519444
0.530556
0.483333
0.519444
0.541667
0.480556
0.422222
0.744444
0.486111
0.597222
0.597222
0.413889
0.669444
0.616667
0.633333
0.627778
0.419444
0.358333
0.644444
0.647222
0.691667
0.5
0.625
0.533333
0.616667
0.822222
0.602778
0.516667
0.605556
0.711111
0.697222
0.611111
0.616667
0.497222
0.408333
0.391667
0.416667
0.794444
0.588889
0.527778
0.413889
0.641667
0.580556
0.688889
0.561111
0.625
0.591667
0.558333
0.377778
0.538889
0.577778
0.516667
0.575
0.597222
0.622222
0.6
0.638889
0.736111
0.677778
0.444444
0.6
0.694444
0.661111
0.475
0.433333
0.638889
0.472222
0.555556
0.605556
0.691667
0.541667
0.391667
0.633333
0.602778
0.494444
0.672222
0.463889
0.427778
0.4
0.85
0.480556
0.436111
0.430556
0.441667
0.366667
0.388889
0.622222
0.577778
0.591667
0.427778
0.422222
0.488889
0.508333
0.422222
0.419444
0.591667
0.516667
0.363889
0.336111
0.513889
0.622222
0.369444
0.536111
0.416667
0.480556
0.388889
0.5
0.683333
0.6
0.566667
0.669444
0.572222
0.697222
0.472222
0.533333
0.452778
0.347222
0.555556
0.758333
0.538889
0.594444
0.552778
0.35
0.338889
0.377778
0.552778
0.577778
0.419444
0.427778
0.477778
0.438889
0.433333
0.436111
0.463889
0.622222
0.688889
0.55
0.697222
0.591667
0.591667
0.544444
0.497222
0.719444
0.608333
0.461111
0.619444
0.480556
0.991667
0.661111
0.561111
0.616667
0.65
0.602778
0.541667
0.483333
0.413889
0.544444
0.713889
0.658333
0.658333
0.419444
0.533333
0.427778
0.438889
0.472222
0.638889
0.436111
0.433333
0.408333
0.425
0.647222
0.516667
0.6
0.488889
0.422222
0.383333
0.688889
0.497222
0.647222
0.45
0.555556
0.655556
0.638889
0.569444
0.405556
0.572222
0.536111
0.405556
0.388889
0.291667
0.594444
0.408333
0.625
0.436111
0.477778
0.6
0.369444
0.527778
0.541667
0.669444
0.455556
0.416667
0.405556
0.538889
0.616667
0.611111
0.580556
0.577778
0.455556
0.527778
0.525
0.533333
0.452778
0.402778
0.605556
0.622222
0.461111
0.427778
0.419444
0.644444
0.636111
0.711111
0.552778
0.816667
0.727778
0.608333
0.594444
0.477778
0.638889
0.472222
0.6
0.366667
0.616667
0.588889
0.547222
0.566667
0.816667
0.644444
0.672222
0.558333
0.608333
0.569444
0.661111
0.588889
0.558333
0.833333
0.652778
0.7
0.475
0.333333
0.688889
0.763889
0.683333
0.713889
0.697222
0.811111
0.430556
0.561111
0.572222
0.675
0.533333
0.411111
0.455556
0.611111
0.694444
0.572222
0.611111
0.647222
0.463889
0.413889
0.411111
0.561111
0.536111
0.705556
0.583333
0.519444
0.669444
0.627778
0.472222
0.594444
0.494444
0.686111
0.366667
0.575
0.85
0.444444
0.419444
0.655556
0.444444
0.472222
0.488889
0.761111
0.638889
0.463889
0.444444
0.325
0.788889
0.555556
0.502778
0.552778
0.438889
0.405556
0.413889
0.386111
0.383333
0.680556
0.538889
0.591667
0.591667
0.463889
0.713889
0.505556
0.519444
0.619444
0.452778
0.425
0.444444
0.588889
0.575
0.6
0.644444
0.625
0.666667
0.638889
0.466667
0.352778
0.361111
0.430556
0.447222
0.355556
0.494444
0.622222
0.544444
0.552778
0.627778
0.536111
0.555556
0.538889
0.344444
0.641667
0.608333
0.708333
0.719444
0.616667
0.458333
0.522222
0.408333
0.405556
0.425
0.416667
0.686111
0.419444
0.380556
0.419444
0.383333
0.411111
0.536111
0.7
0.641667
0.583333
0.516667
0.427778
0.688889
0.461111
0.45
0.608333
0.675
0.605556
0.447222
0.427778
0.45
0.666667
0.661111
0.555556
0.627778
0.536111
0.427778
0.413889
0.422222
0.425
0.5
0.591667
0.663889
0.647222
0.383333
0.341667
0.413889
0.4
0.386111
0.427778
0.6
0.552778
0.477778
0.688889
0.563889
0.616667
0.625
0.608333
0.616667
0.605556
0.6
0.591667
0.533333
0.619444
0.638889
0.511111
0.458333
0.772222
0.683333
0.652778
0.383333
0.552778
0.380556
0.513889
0.402778
0.363889
0.480556
0.411111
0.322222
0.413889
0.408333
0.547222
0.586111
0.502778
0.511111
0.455556
0.555556
0.538889
0.433333
0.608333
0.583333
0.441667
0.419444
0.580556
0.586111
0.594444
0.636111
0.430556
0.569444
0.597222
0.672222
0.419444
0.422222
0.433333
0.422222
0.458333
0.663889
0.719444
0.508333
0.411111
0.583333
0.394444
0.352778
0.6
0.561111
0.583333
0.494444
0.438889
0.45
0.733333
0.472222
0.419444
0.680556
0.605556
0.458333
0.411111
0.572222
0.605556
0.627778
0.594444
0.594444
0.486111
0.644444
0.75
0.538889
0.758333
0.469444
0.441667
0.605556
0.472222
0.688889
0.613889
0.597222
0.597222
0.511111
0.544444
0.669444
0.563889
0.544444
0.575
0.583333
0.569444
0.944444
0.486111
0.722222
0.625
0.547222
0.483333
0.702778
0.377778
0.594444
0.575
0.497222
0.541667
0.572222
0.541667
0.513889
0.666667
0.552778
0.411111
0.475
0.594444
0.641667
0.461111
0.408333
0.644444
0.422222
0.736111
0.436111
0.536111
0.588889
0.427778
0.736111
0.772222
0.638889
0.427778
0.463889
0.491667
0.530556
0.405556
0.358333
0.533333
0.35
0.555556
0.411111
0.519444
0.444444
0.555556
0.466667
0.630556
0.552778
0.65
0.561111
0.6
0.55
0.383333
0.452778
0.413889
0.661111
0.647222
0.522222
0.419444
0.758333
0.552778
0.475
0.594444
0.661111
0.491667
0.466667
0.886111
0.577778
0.372222
0.397222
0.502778
0.580556
0.75
0.530556
0.680556
0.419444
0.444444
0.413889
0.822222
0.572222
0.575
0.583333
0.575
0.722222
0.608333
0.366667
0.538889
0.4
0.522222
0.516667
0.463889
0.45
0.416667
0.394444
0.638889
0.561111
0.588889
0.494444
0.497222
0.355556
0.497222
0.452778
0.602778
0.730556
0.622222
0.783333
0.616667
0.544444
0.475
0.366667
0.438889
0.716667
0.727778
0.608333
0.608333
0.575
0.55
0.452778
0.430556
0.375
0.405556
0.488889
0.547222
0.613889
0.458333
0.538889
0.613889
0.480556
0.447222
0.572222
0.438889
0.502778
0.677778
0.544444
0.747222
0.675
0.741667
0.597222
0.594444
0.583333
0.625
0.361111
0.594444
0.586111
0.613889
0.688889
0.713889
0.566667
0.75
0.619444
0.652778
0.541667
0.397222
0.655556
0.511111
0.558333
0.6
0.458333
0.613889
0.438889
0.419444
0.488889
0.530556
0.633333
0.525
0.563889
0.586111
0.569444
0.563889
0.647222
0.566667
0.625
0.616667
0.6
0.622222
0.494444
0.461111
0.541667
0.452778
0.708333
0.5
0.636111
0.563889
0.611111
0.608333
0.480556
0.477778
0.541667
0.441667
0.411111
0.597222
0.483333
0.619444
0.541667
0.494444
0.463889
0.533333
0.519444
0.419444
0.311111
0.422222
0.605556
0.427778
0.416667
0.405556
0.363889
0.680556
0.591667
0.638889
0.486111
0.427778
0.441667
0.388889
0.380556
0.375
0.494444
0.491667
0.525
0.636111
0.45
0.45
0.7
0.697222
0.511111
0.422222
0.375
0.377778
0.441667
0.433333
0.402778
0.413889
0.766667
0.6
0.552778
0.455556
0.630556
0.561111
0.45
0.427778
0.438889
0.4
0.436111
0.611111
0.508333
0.680556
0.661111
0.527778
0.566667
0.641667
0.527778
0.436111
0.741667
0.466667
0.627778
0.744444
0.622222
0.6
0.397222
0.466667
0.594444
0.772222
0.622222
0.725
0.597222
0.419444
0.533333
0.688889
0.533333
0.391667
0.780556
0.694444
0.55
0.425
0.422222
0.397222
0.427778
0.444444
0.583333
0.436111
0.472222
0.469444
0.569444
0.430556
0.344444
0.519444
0.533333
0.588889
0.505556
0.594444
0.433333
0.438889
0.622222
0.611111
0.644444
0.422222
0.766667
0.597222
0.797222
0.608333
0.480556
0.580556
0.630556
0.575
0.416667
0.408333
0.416667
0.622222
0.477778
0.411111
0.480556
0.697222
0.466667
0.541667
0.755556
0.622222
0.427778
0.536111
0.611111
0.411111
0.638889
0.5
0.586111
0.491667
0.441667
0.561111
0.405556
0.691667
0.694444
0.608333
0.419444
0.577778
0.633333
0.566667
0.444444
0.436111
0.583333
0.391667
0.655556
0.547222
0.525
0.419444
0.405556
0.386111
0.508333
0.611111
0.544444
0.536111
0.730556
0.480556
0.433333
0.613889
0.511111
0.444444
0.486111
0.527778
0.444444
0.458333
0.655556
0.766667
0.533333
0.663889
0.505556
0.530556
0.561111
0.461111
0.536111
0.719444
0.480556
0.888889
0.719444
0.544444
0.444444
0.425
0.416667
0.455556
0.669444
0.727778
0.808333
0.777778
0.486111
0.652778
0.569444
0.525
0.405556
0.663889
0.641667
0.511111
0.683333
0.513889
0.586111
0.541667
0.422222
0.463889
0.397222
0.644444
0.755556
0.45
0.558333
0.366667
0.541667
0.905556
0.555556
0.611111
0.605556
0.475
0.597222
0.886111
0.466667
0.505556
0.577778
0.569444
0.588889
0.477778
0.508333
0.511111
0.452778
0.419444
0.394444
0.419444
0.405556
0.4
0.422222
0.538889
0.591667
0.611111
0.547222
0.491667
0.636111
0.519444
0.611111
0.344444
0.608333
0.583333
0.630556
0.708333
0.563889
0.611111
0.569444
0.772222
0.452778
0.466667
0.586111
0.347222
0.363889
0.525
0.402778
0.519444
0.577778
0.619444
0.463889
0.491667
0.452778
0.438889
0.577778
0.616667
0.772222
0.461111
0.363889
0.452778
0.416667
0.513889
0.466667
0.602778
0.516667
0.6
0.480556
0.388889
0.427778
0.422222
0.713889
0.508333
0.713889
0.655556
0.555556
0.655556
0.705556
0.575
0.575
0.511111
0.652778
0.661111
0.594444
0.705556
0.613889
0.65
0.558333
0.577778
0.558333
0.622222
0.608333
0.563889
0.630556
0.591667
0.494444
0.358333
0.447222
0.652778
0.661111
0.5
0.425
0.641667
0.602778
0.694444
0.355556
0.555556
0.358333
0.488889
0.422222
0.480556
0.469444
0.469444
0.65
0.458333
0.425
0.447222
0.7
0.697222
0.475
0.425
0.458333
0.377778
0.408333
0.5
0.591667
0.586111
0.436111
0.458333
0.605556
0.622222
0.358333
0.5
0.483333
0.433333
0.605556
0.633333
0.425
0.508333
0.680556
0.641667
0.391667
0.716667
0.447222
0.4
0.605556
0.458333
0.433333
0.419444
0.416667
0.558333
0.588889
0.658333
0.625
0.563889
0.463889
0.411111
0.375
0.405556
0.583333
0.580556
0.533333
0.733333
0.569444
0.469444
0.422222
0.558333
0.658333
0.458333
0.427778
0.647222
0.483333
0.441667
0.588889
0.452778
0.45
0.616667
0.544444
0.433333
0.647222
0.630556
0.588889
0.775
0.65
0.594444
0.480556
0.561111
0.402778
0.558333
0.411111
0.597222
0.575
0.45
0.45
0.402778
0.569444
0.513889
0.680556
0.669444
0.672222
0.766667
0.605556
0.791667
0.616667
0.397222
0.608333
0.638889
0.383333
0.347222
0.311111
0.508333
0.558333
0.594444
0.630556
0.655556
0.536111
0.327778
0.330556
0.577778
0.466667
0.633333
0.602778
0.580556
0.533333
0.563889
0.358333
0.597222
0.452778
0.505556
0.613889
0.566667
0.366667
0.336111
0.555556
0.594444
0.622222
0.611111
0.605556
0.513889
0.688889
0.647222
0.561111
0.547222
0.494444
0.458333
0.527778
0.55
0.591667
0.594444
0.636111
0.480556
0.658333
0.488889
0.416667
0.416667
0.716667
0.447222
0.425
0.938889
0.708333
0.444444
0.452778
0.444444
0.344444
0.463889
0.441667
0.638889
0.525
0.758333
0.580556
0.677778
0.397222
0.425
0.513889
0.566667
0.619444
0.566667
0.558333
0.455556
0.480556
0.441667
0.619444
0.605556
0.586111
0.636111
0.694444
0.441667
0.388889
0.405556
0.394444
0.433333
0.625
0.480556
0.430556
0.383333
0.638889
0.461111
0.405556
0.425
0.725
0.702778
0.6
0.613889
0.455556
0.594444
0.658333
0.836111
0.494444
0.680556
0.605556
0.477778
0.605556
0.511111
0.436111
0.516667
0.541667
0.766667
0.544444
0.536111
0.636111
0.625
0.622222
0.755556
0.680556
0.555556
0.502778
0.641667
0.358333
0.622222
0.547222
0.363889
0.322222
0.352778
0.613889
0.527778
0.647222
0.433333
0.427778
0.391667
0.45
0.466667
0.455556
0.663889
0.563889
0.508333
0.413889
0.430556
0.555556
0.55
0.686111
0.5
0.544444
0.458333
0.622222
0.558333
0.358333
0.586111
0.519444
0.697222
0.519444
0.605556
0.422222
0.477778
0.494444
0.452778
0.408333
0.422222
0.411111
0.611111
0.669444
0.452778
0.433333
0.586111
0.408333
0.547222
0.361111
0.555556
0.661111
0.605556
0.647222
0.669444
0.513889
0.597222
0.916667
0.452778
0.427778
0.688889
0.494444
0.580556
0.591667
0.561111
0.547222
0.402778
0.430556
0.511111
0.6
0.663889
0.625
0.433333
0.577778
0.463889
0.594444
0.6
0.883333
0.577778
0.5
0.655556
0.588889
0.483333
0.697222
0.652778
0.563889
0.636111
0.458333
0.438889
1.16389
0.611111
0.394444
0.455556
0.641667
0.55
0.633333
0.511111
0.505556
0.466667
0.794444
0.686111
0.536111
0.608333
0.569444
0.502778
0.638889
0.602778
0.591667
0.566667
0.375
0.505556
0.644444
0.538889
0.402778
0.463889
0.619444
0.472222
0.408333
0.666667
0.708333
0.586111
0.647222
0.680556
0.452778
0.602778
0.644444
0.497222
0.613889
0.55
0.608333
0.394444
0.408333
0.444444
0.491667
0.566667
0.608333
0.588889
0.436111
0.347222
0.577778
0.619444
0.469444
0.402778
0.655556
0.488889
0.691667
0.472222
0.694444
0.422222
0.419444
0.469444
0.794444
0.697222
0.875
0.447222
0.472222
0.633333
0.447222
0.416667
0.397222
0.4
0.408333
0.386111
0.388889
0.580556
0.794444
0.5
0.461111
0.552778
0.591667
0.6
0.605556
0.702778
0.525
0.65
0.619444
0.505556
0.611111
0.527778
0.558333
0.563889
0.558333
0.488889
0.680556
0.636111
0.6
0.722222
0.541667
0.525
0.780556
0.483333
0.405556
0.680556
0.727778
0.627778
0.772222
0.461111
0.427778
0.383333
0.455556
0.477778
0.572222
0.55
0.583333
0.616667
0.633333
0.527778
0.7
0.636111
0.544444
0.658333
0.472222
0.572222
0.447222
0.436111
0.536111
0.488889
0.438889
0.622222
0.466667
0.552778
0.588889
0.455556
0.538889
0.547222
0.572222
0.458333
0.491667
0.616667
0.458333
0.447222
0.708333
0.488889
0.433333
0.675
0.647222
0.586111
0.522222
0.677778
0.763889
0.455556
0.547222
0.461111
0.394444
0.45
0.563889
0.530556
0.502778
0.619444
0.638889
0.65
0.447222
0.380556
0.508333
0.636111
0.777778
0.511111
0.736111
0.886111
0.433333
0.527778
0.830556
0.563889
0.430556
0.533333
0.463889
0.425
0.575
0.425
0.408333
0.480556
0.427778
0.461111
0.813889
0.522222
0.533333
0.644444
0.652778
0.530556
0.613889
0.5
0.672222
0.455556
0.319444
0.363889
0.438889
0.411111
0.405556
0.411111
0.597222
0.697222
0.666667
0.611111
0.538889
0.533333
0.641667
0.408333
0.588889
0.35
0.575
0.469444
0.602778
0.508333
0.4
0.65
0.511111
0.625
0.477778
0.6
0.555556
0.511111
0.361111
0.683333
0.463889
0.494444
0.633333
0.436111
0.625
0.480556
0.441667
0.413889
0.680556
0.433333
0.541667
0.444444
0.472222
0.622222
0.569444
0.602778
0.663889
0.616667
0.652778
0.633333
0.511111
0.441667
0.588889
0.433333
0.508333
0.538889
0.561111
0.372222
0.416667
0.541667
0.511111
0.425
0.383333
0.397222
0.419444
0.394444
0.472222
0.361111
0.341667
0.55
0.366667
0.547222
0.488889
0.625
0.541667
0.533333
0.4
0.575
0.619444
0.394444
0.477778
0.655556
0.572222
0.497222
0.672222
0.544444
0.808333
0.441667
0.844444
0.477778
0.569444
0.652778
0.552778
0.527778
0.544444
0.5
0.363889
0.419444
0.580556
0.677778
0.588889
0.369444
0.591667
0.433333
0.736111
0.569444
0.536111
0.758333
0.522222
0.411111
0.375
0.680556
0.363889
0.475
0.416667
0.572222
0.444444
0.391667
0.538889
0.752778
0.747222
0.569444
0.427778
0.411111
0.477778
0.647222
0.45
0.427778
0.588889
0.511111
0.761111
0.691667
0.591667
0.591667
0.641667
0.577778
0.561111
0.408333
0.497222
0.377778
0.461111
0.5
0.65
0.588889
0.547222
0.702778
0.563889
0.583333
0.511111
0.75
0.905556
0.497222
0.416667
0.438889
0.441667
0.694444
0.466667
0.547222
0.55
0.413889
0.305556
0.366667
0.588889
0.372222
0.572222
0.775
0.886111
0.566667
0.583333
0.583333
0.452778
0.444444
0.625
0.619444
0.488889
0.483333
0.447222
0.661111
0.497222
0.416667
0.666667
0.433333
0.383333
0.519444
0.636111
0.586111
0.536111
0.572222
0.575
0.6
0.686111
0.502778
0.627778
0.619444
0.519444
0.519444
0.372222
0.630556
0.522222
0.552778
0.536111
0.447222
0.580556
0.333333
0.347222
0.561111
0.736111
0.580556
0.480556
0.722222
0.591667
0.533333
0.477778
0.436111
0.663889
0.444444
0.422222
0.586111
0.475
0.455556
0.586111
0.583333
0.397222
0.333333
0.316667
0.561111
0.555556
0.633333
0.616667
0.527778
0.455556
0.755556
0.730556
0.458333
0.411111
0.630556
0.683333
0.444444
0.397222
0.419444
0.555556
0.502778
0.630556
0.469444
0.647222
0.525
0.380556
0.469444
0.408333
0.416667
0.411111
0.633333
0.480556
0.472222
0.619444
0.611111
0.608333
0.636111
0.455556
0.655556
0.575
0.655556
0.605556
0.441667
0.513889
0.419444
0.405556
0.555556
0.483333
0.391667
0.644444
0.608333
0.619444
0.644444
0.719444
0.452778
0.819444
0.494444
0.797222
0.447222
0.397222
0.361111
0.6
0.477778
0.433333
0.647222
0.586111
0.544444
0.644444
0.575
0.577778
0.422222
0.408333
0.413889
0.655556
0.55
0.488889
0.427778
0.408333
0.569444
0.605556
0.636111
0.591667
0.45
0.444444
0.430556
0.644444
0.669444
0.763889
0.738889
0.577778
0.55
0.441667
0.388889
0.436111
0.422222
0.455556
0.644444
0.375
0.483333
0.408333
0.377778
0.525
0.377778
0.725
0.475
0.438889
0.438889
0.438889
0.672222
0.611111
0.555556
0.7
0.672222
0.788889
0.633333
0.705556
0.608333
0.552778
0.502778
0.713889
0.511111
0.502778
0.505556
0.566667
0.583333
0.427778
0.536111
0.411111
0.466667
0.594444
0.441667
0.736111
0.561111
0.616667
0.427778
0.427778
0.736111
0.469444
0.436111
0.433333
0.436111
0.402778
0.394444
0.455556
0.380556
0.369444
0.391667
0.661111
0.641667
0.488889
0.463889
0.775
0.491667
0.433333
0.408333
0.552778
0.577778
0.455556
0.636111
0.486111
0.625
0.441667
0.738889
0.544444
0.694444
0.438889
0.405556
0.386111
0.408333
0.497222
0.925
0.738889
0.502778
0.427778
0.408333
0.538889
0.575
0.666667
0.805556
0.516667
0.708333
0.455556
1.05278
0.366667
0.580556
0.616667
0.616667
0.716667
0.516667
0.533333
0.477778
0.488889
0.405556
0.397222
0.416667
0.438889
0.411111
0.411111
0.75
0.602778
0.438889
0.327778
0.591667
0.675
0.547222
0.725
0.708333
0.686111
0.386111
0.541667
0.572222
0.619444
0.558333
0.633333
0.463889
0.4
0.430556
0.427778
0.675
0.680556
0.611111
0.441667
0.466667
0.422222
0.402778
0.405556
0.452778
0.425
0.475
0.441667
0.602778
0.572222
0.597222
0.491667
0.505556
0.333333
0.597222
0.483333
0.658333
0.991667
0.558333
0.625
0.494444
0.483333
0.627778
0.386111
0.519444
0.455556
0.402778
0.380556
0.402778
0.391667
0.394444
0.430556
0.75
0.944444
0.880556
0.408333
0.683333
0.644444
0.455556
0.372222
0.455556
0.511111
0.583333
0.722222
0.663889
0.530556
0.686111
0.758333
0.508333
0.761111
0.586111
0.644444
0.611111
0.444444
0.597222
0.672222
0.352778
0.347222
0.655556
0.683333
0.822222
0.625
0.497222
0.533333
0.75
0.538889
0.441667
0.425
0.491667
0.408333
0.736111
0.580556
0.419444
0.55
0.541667
0.647222
0.680556
0.5
0.402778
0.469444
0.441667
0.438889
0.638889
0.430556
0.783333
0.616667
0.452778
0.627778
0.469444
0.408333
0.461111
0.666667
0.566667
0.705556
0.505556
0.391667
0.402778
0.416667
0.369444
0.633333
0.513889
0.730556
0.9
0.638889
0.469444
0.619444
0.483333
0.444444
0.408333
0.491667
0.377778
0.388889
0.586111
0.658333
0.688889
0.538889
0.608333
0.833333
0.744444
0.555556
0.430556
0.411111
0.425
0.622222
0.425
0.655556
0.655556
0.566667
0.430556
0.688889
0.616667
0.627778
0.516667
0.508333
0.572222
0.622222
0.402778
0.4
0.469444
0.441667
0.494444
0.641667
0.869444
0.611111
0.555556
0.602778
0.45
0.347222
0.566667
0.544444
0.766667
0.722222
0.491667
0.452778
0.569444
0.688889
0.422222
0.852778
0.433333
0.758333
0.797222
0.680556
0.455556
0.394444
0.388889
0.413889
0.430556
0.558333
0.625
0.452778
0.433333
0.425
0.391667
0.416667
0.494444
0.588889
0.630556
0.391667
0.647222
0.563889
0.372222
0.583333
0.644444
0.644444
0.436111
0.658333
0.469444
1.34167
0.472222
0.525
0.394444
0.441667
0.688889
0.705556
0.522222
0.422222
0.444444
0.647222
0.613889
0.655556
0.747222
0.555556
0.575
0.680556
0.825
0.605556
0.633333
0.488889
0.652778
0.644444
0.730556
0.502778
0.497222
0.416667
0.680556
0.497222
0.733333
0.608333
0.619444
0.486111
0.633333
0.916667
0.641667
0.655556
0.636111
0.797222
0.5
0.427778
0.666667
0.652778
0.441667
0.580556
0.613889
0.488889
0.458333
0.605556
0.602778
0.658333
0.602778
0.563889
0.636111
0.475
0.733333
0.488889
0.327778
0.322222
0.494444
0.436111
0.580556
0.447222
0.4
0.4
0.680556
0.608333
0.605556
0.591667
0.641667
0.597222
0.611111
0.597222
0.713889
0.625
0.444444
0.436111
0.483333
0.466667
0.35
0.338889
0.633333
0.519444
0.452778
0.577778
0.5
0.630556
0.461111
0.441667
0.461111
0.480556
0.752778
0.636111
0.591667
0.652778
0.6
0.422222
0.602778
0.5
0.408333
0.425
0.405556
0.361111
0.372222
0.397222
0.533333
0.572222
0.669444
0.655556
0.536111
0.597222
0.586111
0.580556
0.777778
0.413889
0.563889
0.65
0.502778
0.605556
0.475
0.427778
0.502778
0.441667
0.561111
0.441667
0.472222
0.438889
0.447222
0.577778
0.508333
0.425
0.425
0.394444
0.616667
0.572222
0.363889
0.544444
0.369444
0.383333
0.655556
0.45
0.480556
0.552778
0.536111
0.55
0.508333
0.822222
0.586111
0.6
0.722222
0.686111
0.530556
0.530556
0.616667
0.35
0.555556
0.402778
0.397222
0.430556
0.411111
0.4
0.408333
0.419444
0.638889
0.644444
0.594444
0.594444
0.463889
0.438889
0.616667
0.719444
0.475
0.697222
0.494444
0.452778
0.591667
0.563889
0.380556
0.602778
0.688889
0.563889
0.602778
0.605556
0.561111
0.622222
0.605556
1.17778
0.644444
0.683333
0.430556
0.4
0.472222
0.491667
0.602778
0.558333
0.613889
0.444444
0.444444
0.383333
0.772222
0.538889
0.583333
0.527778
0.6
0.594444
0.463889
0.641667
0.525
0.633333
0.583333
0.747222
0.586111
0.480556
0.441667
0.641667
0.769444
0.488889
0.644444
0.647222
0.702778
0.683333
0.475
0.477778
0.566667
0.491667
0.419444
0.536111
0.469444
0.438889
0.419444
0.397222
0.397222
0.594444
0.469444
0.497222
0.747222
0.586111
0.402778
0.380556
0.544444
0.391667
0.605556
0.55
0.561111
0.469444
0.372222
0.619444
0.55
0.755556
0.613889
0.594444
0.625
0.719444
0.477778
0.55
0.716667
0.538889
0.491667
0.580556
0.419444
0.438889
0.413889
0.391667
0.513889
0.719444
0.463889
0.625
0.458333
0.466667
0.655556
0.486111
0.580556
0.513889
