# Supplementary material for: Model-Based Quantification of Left Ventricular Diastolic Function in Critically Ill Patients with Atrial Fibrillation from Routine Data: A Feasibility Study
Source: Comput Math Methods Med. 2019 May 16;2019:9682138. doi: 10.1155/2019/9682138 (PMC6541946; doi:10.1155/2019/9682138)
Supplement: Supplementary Materials — Online Supplement Expanded Methods and Results: this document provides further details on methodological considerations and details about the model employed. Furthermore, the Results section includes figures of the entire cohort corresponding to those displayed in the manuscript for a selection of patients. Online Supplement Code: this is the product of the research and enables the reader to verify results and potentially apply the methodology to their data. We have a strong commitment to open sourcing the analysis code to promote transparency and reproducibility and thus further future research in this area. This supplement provides the complete analysis code and processed data for the research presented within this manuscript. Within the ZIP folder, the file “Readme.md” provides instructions for building and running the code. If additional questions or issues arise with regard to usage of the code, do not hesitate to contact the authors. [file 9682138.f1.zip › CodeOnlineSupplement_CMMM_2711432/DiastolicPaper_OnlineSupplement/data/mgh139.csv/pps.txt]

75.943
90.276
77.201
90.863
76.865
96.228
79.715
85.498
52.389
77.284
92.875
95.725
93.964
83.236
96.312
85.163
53.311
99.497
83.654
89.019
75.775
87.846
87.678
81.056
87.091
94.636
70.578
93.21
89.439
91.869
77.033
85.415
103.353
83.738
64.124
92.623
93.127
85.499
88.181
87.762
61.861
91.534
93.294
75.775
85.583
55.071
90.696
90.696
68.734
46.521
83.152
87.343
79.798
89.69
65.047
86.588
72.506
92.791
90.025
76.53
83.32
88.852
96.899
93.21
88.265
90.612
73.596
80.637
79.128
89.187
65.465
94.468
42.834
91.198
95.473
89.773
87.762
78.374
81.81
64.795
90.193
56.496
95.306
83.654
93.965
85.499
71.165
78.709
85.08
100.838
89.354
76.278
82.816
78.29
90.695
60.855
89.103
91.534
78.29
86.169
76.949
54.066
89.774
88.014
59.933
92.372
78.206
98.24
89.187
81.308
55.742
55.826
83.152
81.811
81.391
77.117
90.612
84.073
78.876
47.192
74.518
88.433
93.63
84.912
86.002
91.282
91.617
76.111
80.889
51.216
89.941
95.138
87.678
93.88
59.011
79.967
87.595
49.958
87.93
80.218
80.051
83.152
81.559
60.353
95.558
88.6
74.853
67.225
93.546
59.346
90.277
76.53
76.949
76.446
53.311
95.474
89.522
94.635
85.163
84.996
58.089
85.163
85.08
79.379
91.701
81.14
90.947
89.857
71.752
76.865
89.606
76.614
48.198
94.217
98.995
93.378
67.226
92.372
87.091
95.976
51.132
64.962
54.988
79.296
103.52
96.395
83.738
86.169
69.908
78.625
70.411
99.162
80.889
51.719
76.53
95.389
79.715
94.719
65.633
83.068
76.865
83.739
91.45
92.791
68.902
86.672
85.834
62.196
89.019
80.637
99.413
89.355
65.885
81.224
98.239
84.912
67.31
90.528
95.39
78.961
91.785
68.482
88.767
83.068
68.818
53.143
79.044
64.376
94.719
91.199
59.011
91.282
86.756
68.902
92.288
79.966
83.99
52.137
96.144
101.341
92.959
88.432
46.269
60.269
54.065
94.719
91.534
58.089
60.268
61.274
86.672
91.953
68.147
81.391
58.005
89.02
81.056
88.6
89.019
60.1
80.721
68.399
96.228
90.193
79.715
90.36
53.898
59.598
85.247
94.384
71.5
96.564
89.103
97.569
81.057
92.456
72.087
59.765
61.526
86.505
81.308
91.115
97.234
92.456
85.079
95.808
95.222
92.037
92.791
91.115
78.458
89.438
89.942
81.476
80.302
98.072
88.265
47.946
73.596
107.041
79.464
90.193
110.561
51.383
63.202
92.456
61.023
69.908
93.629
88.097
99.749
100.671
99.413
98.91
79.547
94.383
77.703
92.456
87.762
91.031
50.712
59.933
74.182
86.756
56.916
96.899
89.354
91.87
93.546
85.918
68.399
93.881
86.672
54.568
58.257
60.603
89.02
74.853
94.719
77.033
95.222
87.929
70.83
85.666
62.699
88.349
98.407
99.413
93.211
94.3
80.469
92.791
88.767
72.003
91.869
48.953
70.662
88.768
90.109
91.534
79.882
78.457
83.571
69.321
85.834
97.401
94.803
92.372
93.546
72.59
89.773
66.388
92.205
98.91
77.619
97.988
72.255
91.869
85.164
91.785
95.892
70.494
88.684
84.242
53.478
94.551
91.031
87.007
86.924
50.713
67.477
65.717
99.162
97.15
76.026
97.234
73.177
83.487
92.456
84.66
93.462
82.481
92.708
89.271
86.421
88.014
69.321
93.294
81.475
91.115
86.086
81.81
90.025
72.255
92.791
68.902
95.641
80.553
87.762
81.14
77.703
93.965
94.551
49.036
59.179
68.483
98.072
98.24
71.501
96.312
85.499
96.982
89.103
53.059
87.343
49.287
90.779
74.267
88.097
73.093
89.522
98.743
75.775
93.881
97.904
63.873
89.438
91.87
91.115
63.789
66.639
43.839
66.471
67.645
81.811
87.26
93.378
98.491
92.205
81.475
85.415
85.498
98.407
50.293
86.421
95.725
83.403
98.324
84.996
92.456
56.747
60.855
97.066
62.783
95.725
66.219
77.033
72.841
85.164
91.869
75.86
79.547
88.265
99.832
82.732
61.693
95.557
86.002
95.641
82.146
96.311
93.713
86.421
83.655
83.907
75.105
87.594
74.434
89.271
80.386
79.715
86.839
77.787
78.374
100
86.923
79.128
76.53
56.664
72.506
101.09
83.99
97.653
76.865
100.252
83.068
84.828
82.481
93.21
88.014
82.314
75.524
90.695
82.649
99.749
76.866
50.377
91.032
102.263
95.138
82.062
67.98
75.608
97.485
75.608
83.655
95.138
92.791
70.243
71.249
80.889
94.132
77.871
86.504
89.355
66.89
67.813
67.561
92.121
88.936
95.139
79.212
84.912
46.522
61.525
68.985
92.959
76.446
93.546
84.577
86.253
57.25
96.648
90.696
67.644
95.306
84.577
88.516
70.579
52.724
92.875
95.557
71.92
83.151
95.39
80.134
96.564
96.731
76.362
65.969
89.271
93.294
49.371
72.003
46.27
84.995
66.89
103.772
62.112
77.033
62.364
94.719
97.905
44.593
78.039
91.953
85.247
53.228
92.54
92.037
82.313
97.318
89.439
85.834
80.973
85.667
92.959
82.817
95.474
86.169
86.924
78.206
92.875
96.899
90.192
92.54
92.121
64.627
70.16
55.323
68.902
101.09
83.739
92.205
93.629
69.992
99.078
93.127
89.774
77.451
93.63
93.21
86.505
70.662
79.966
99.665
82.649
68.65
95.725
89.69
90.863
89.355
93.126
93.546
59.514
95.976
96.312
93.295
67.56
99.498
91.283
91.031
86.085
87.846
75.524
83.152
59.513
71.165
50.629
88.349
87.511
93.546
68.399
90.36
94.216
89.606
66.303
51.718
57.754
87.93
94.635
68.063
92.791
84.493
89.773
70.662
54.568
77.703
86.337
79.799
73.261
50.629
59.346
87.259
50.88
61.442
85.834
61.609
85.918
79.296
88.181
85.248
81.224
66.638
67.729
78.374
44.258
50.88
83.068
66.639
83.906
57.921
69.321
74.434
74.602
87.008
91.367
90.696
87.427
78.626
65.884
45.683
71.668
90.277
72.841
91.534
85.834
91.283
78.71
99.413
103.101
96.563
88.348
98.743
87.51
67.645
97.317
91.283
76.195
99.246
89.354
96.144
95.222
73.428
94.719
104.946
101.341
87.511
47.695
89.27
97.904
65.968
103.269
93.043
72.842
88.097
50.21
96.479
80.553
68.399
97.988
87.427
71.584
104.024
88.684
86.337
101.09
102.934
66.554
81.223
112.406
102.012
106.119
66.387
93.126
73.26
110.897
95.725
78.96
103.856
102.179
104.024
91.031
78.374
95.976
103.185
104.107
99.413
59.346
105.029
92.205
85.918
82.816
99.162
71.332
108.634
68.063
102.095
84.158
80.637
96.479
101.76
113.914
67.309
62.363
80.888
87.342
106.287
86.337
71.249
99.162
91.953
79.128
100.419
60.772
75.189
99.916
80.972
104.526
104.191
88.516
103.101
96.311
90.947
76.782
96.479
87.845
81.978
113.663
109.891
79.045
117.184
92.54
96.648
95.809
108.214
83.571
106.035
103.018
90.947
95.558
100.67
77.117
101.592
104.862
96.731
104.023
85.415
101.844
102.347
94.132
105.281
99.498
112.07
94.97
94.803
107.544
95.977
76.362
107.209
74.685
62.616
106.539
105.616
54.149
93.378
118.693
110.31
96.479
80.217
67.142
101.173
103.604
93.043
65.633
86.505
104.777
81.308
105.364
86.421
119.531
108.969
96.396
79.045
96.815
73.596
81.224
91.869
108.215
77.619
104.527
103.353
84.912
83.487
107.628
97.402
111.987
105.532
69.321
94.3
106.371
99.329
64.711
84.493
79.296
74.434
81.223
112.49
103.018
108.047
90.277
67.477
105.029
70.914
107.292
105.7
79.044
105.113
69.154
86.504
87.008
110.394
106.874
98.994
94.803
101.09
108.801
98.24
106.287
96.144
106.119
90.528
103.688
90.109
103.437
61.693
78.123
101.676
100.419
118.106
66.471
98.742
78.039
116.346
95.977
89.774
91.534
86.923
73.596
103.185
80.553
101.425
62.699
94.886
99.749
70.746
96.479
79.212
97.904
92.791
55.406
77.452
99.246
85.247
115.675
93.462
107.712
107.292
103.855
101.174
75.691
64.878
97.318
91.45
97.066
101.508
100.252
97.401
83.989
59.514
72.003
94.635
102.263
84.241
110.729
108.802
98.658
75.189
100.671
45.767
70.159
88.348
95.222
71.333
107.209
110.394
99.665
60.185
108.55
103.772
108.383
75.105
107.209
73.679
104.778
96.899
112.322
79.631
108.047
72.673
110.981
73.093
93.964
72.087
112.154
96.731
111.568
102.347
74.686
105.197
70.243
102.179
94.383
70.662
68.231
90.863
109.723
105.7
102.598
87.342
98.743
107.628
64.627
109.472
95.306
90.863
109.64
108.634
99.665
79.212
109.388
84.073
100.503
108.718
105.533
77.787
91.534
90.695
120.368
111.903
93.63
110.478
104.694
102.096
56.58
104.191
104.694
103.185
107.376
92.12
90.779
94.803
108.214
79.38
90.445
106.622
106.37
73.847
82.9
111.148
110.394
111.987
92.12
114.92
103.94
89.354
94.552
99.581
103.436
104.945
99.581
100.587
99.33
105.7
99.581
89.942
65.465
111.568
110.227
100.251
105.03
108.717
65.13
86.588
117.603
110.813
103.017
73.512
105.448
77.285
105.532
95.39
95.39
89.271
93.462
100.336
54.316
71.92
113.663
74.015
86.169
108.718
113.579
113.077
67.561
108.383
110.31
107.376
68.399
112.993
96.144
75.021
108.634
98.575
80.302
121.458
111.819
100.671
110.394
69.07
112.993
88.684
97.736
84.66
95.39
113.579
105.113
90.444
58.759
138.809
139.48
108.215
105.029
93.713
125.146
86.253
104.527
56.999
90.025
102.012
91.534
80.386
108.55
84.912
88.265
83.655
97.821
91.366
104.359
107.125
116.429
107.125
63.37
110.478
78.291
102.18
53.898
113.83
111.735
101.257
104.861
83.99
103.185
69.992
100
109.137
100.838
101.76
108.299
109.304
96.228
80.888
106.035
75.776
104.694
84.074
77.536
75.524
94.635
98.408
111.568
108.13
103.604
84.325
103.017
102.43
108.466
101.09
67.645
84.66
109.891
105.281
91.953
110.311
110.31
94.468
67.561
89.02
108.214
111.987
78.961
107.376
100.335
102.179
95.557
105.029
86.337
100.586
88.433
107.712
113.999
112.992
114.166
109.472
104.443
72.925
107.628
82.397
108.047
90.863
100.754
105.449
112.993
102.179
105.448
73.848
84.577
105.7
107.544
105.784
101.258
106.371
78.625
72.339
106.286
106.873
96.899
95.054
82.984
114.249
88.181
95.474
92.791
108.969
91.031
107.041
100.587
102.599
109.639
106.036
78.626
102.012
93.127
105.784
89.103
110.897
103.437
71.081
92.036
110.394
108.885
87.091
111.316
95.725
92.372
102.431
100.251
105.7
107.292
104.694
112.238
66.471
108.886
105.365
74.518
110.142
108.298
83.99
105.952
62.951
99.581
98.994
100.419
84.745
108.215
80.721
83.822
109.975
105.7
77.535
92.54
107.628
101.593
79.212
109.723
103.856
75.272
85.415
101.76
108.801
80.972
106.203
81.979
106.455
98.827
107.544
123.051
113.663
98.743
64.04
83.319
112.07
112.574
102.599
69.991
104.108
56.664
108.718
79.212
88.181
65.046
110.981
72.087
104.443
59.514
98.491
108.382
89.271
82.9
92.875
103.185
102.011
97.904
102.431
77.368
88.684
103.521
94.719
102.18
111.232
100.503
108.969
88.433
108.717
69.405
101.928
95.976
106.036
105.867
108.047
99.665
81.726
103.689
105.114
100.502
64.711
104.861
109.304
77.703
96.647
104.023
78.709
102.766
89.186
88.348
99.664
110.561
105.616
97.821
74.686
86.588
76.781
114.753
73.009
75.44
116.345
114.501
84.912
107.712
99.413
107.208
89.774
87.091
108.131
97.066
104.526
106.035
80.135
92.372
114.417
99.329
89.523
110.897
95.473
63.118
111.819
69.573
101.174
74.016
113.914
102.682
108.885
106.958
106.202
84.409
108.047
90.863
100.922
111.4
99.162
64.207
107.292
111.316
90.528
73.596
82.732
107.627
103.688
