# Supplementary material for: Model-Based Quantification of Left Ventricular Diastolic Function in Critically Ill Patients with Atrial Fibrillation from Routine Data: A Feasibility Study
Source: Comput Math Methods Med. 2019 May 16;2019:9682138. doi: 10.1155/2019/9682138 (PMC6541946; doi:10.1155/2019/9682138)
Supplement: Supplementary Materials — Online Supplement Expanded Methods and Results: this document provides further details on methodological considerations and details about the model employed. Furthermore, the Results section includes figures of the entire cohort corresponding to those displayed in the manuscript for a selection of patients. Online Supplement Code: this is the product of the research and enables the reader to verify results and potentially apply the methodology to their data. We have a strong commitment to open sourcing the analysis code to promote transparency and reproducibility and thus further future research in this area. This supplement provides the complete analysis code and processed data for the research presented within this manuscript. Within the ZIP folder, the file “Readme.md” provides instructions for building and running the code. If additional questions or issues arise with regard to usage of the code, do not hesitate to contact the authors. [file 9682138.f1.zip › CodeOnlineSupplement_CMMM_2711432/DiastolicPaper_OnlineSupplement/data/mgh141.csv/pps.txt]

56.589
57.66
70.675
81.631
71.664
79.819
65.569
52.471
63.179
62.768
69.275
53.871
75.289
56.096
71.499
52.966
60.131
25.865
70.099
78.995
67.71
60.708
57.825
57.578
53.13
63.921
60.131
58.978
75.289
63.674
60.955
91.021
63.344
62.191
50.659
76.688
51.648
73.723
65.898
50.494
70.017
70.511
62.191
61.615
37.479
70.84
50.247
62.85
63.426
62.767
50.824
60.297
52.718
49.67
52.306
70.181
42.175
71.747
34.926
68.945
58.649
47.364
58.32
41.763
56.096
57.166
54.613
68.698
49.176
48.599
50.576
29.489
63.591
62.685
49.917
68.122
42.999
52.554
39.704
41.763
60.708
71.334
50.412
75.618
48.765
59.72
55.437
47.447
54.037
70.099
57.99
52.883
40.856
61.944
55.025
52.472
57.414
65.486
68.863
66.392
15.238
78.995
59.885
70.758
75.617
54.531
71.335
71.417
50.082
83.691
68.534
56.095
35.091
82.207
53.213
70.099
65.733
56.507
46.788
49.835
68.534
55.519
58.567
60.708
35.914
58.402
57.084
60.791
62.274
38.715
63.426
54.201
54.448
65.404
58.649
61.12
76.524
52.471
65.075
56.59
74.383
56.59
80.642
79.654
85.42
21.005
84.679
67.298
66.887
64.332
77.512
57.661
69.028
73.805
58.732
41.928
53.79
60.296
76.442
60.791
68.945
60.955
36.244
65.074
51.4
73.971
64.004
59.061
53.706
43.74
57.249
55.766
70.428
47.694
65.651
56.425
72.24
60.708
71.664
53.872
65.815
66.227
44.152
67.38
47.364
68.533
44.892
60.049
38.139
46.788
61.779
55.354
60.544
39.786
58.649
68.698
47.364
59.803
47.282
58.896
56.178
59.308
46.87
57.825
48.27
53.871
43.575
48.765
58.155
42.01
57.248
67.628
52.801
38.056
43.328
50.741
48.27
57.331
58.649
57.496
39.621
46.458
47.447
37.974
51.812
53.789
60.378
57.908
50.083
53.871
29.407
47.364
48.517
50.247
42.422
59.884
60.544
47.282
42.174
27.101
48.93
33.773
66.062
54.942
51.318
51.154
43.987
52.389
49.588
28.913
50.082
58.484
55.025
56.425
32.126
51.647
46.458
40.775
60.131
46.046
61.202
49.012
38.879
52.224
48.765
35.749
50.906
49.835
54.53
34.514
39.456
30.395
42.092
14.992
58.155
57.496
48.353
48.682
38.633
52.966
21.335
44.151
41.433
49.259
47.199
28.172
55.107
51.318
45.882
42.916
41.021
39.539
51.648
49.918
44.81
30.807
36.82
45.305
41.269
49.918
39.291
39.539
36.079
41.434
55.354
43.327
20.923
55.107
33.526
40.61
40.445
54.036
44.564
37.644
41.515
35.915
43.823
38.468
41.928
41.434
50.659
20.346
60.214
51.977
44.069
48.188
37.809
52.471
45.14
60.626
55.107
47.611
41.598
42.009
40.775
43.327
57.578
49.012
46.705
44.646
33.938
46.787
36.903
45.387
50.741
51.73
54.695
39.457
56.59
25.618
56.754
58.814
65.733
51.153
62.603
59.555
55.354
61.121
49.753
73.888
63.18
62.933
51.566
68.781
65.404
56.26
59.308
59.967
51.4
71.829
37.315
62.85
60.049
43.822
55.107
50.329
48.187
56.26
56.836
52.636
28.583
57.907
63.592
51.235
56.754
56.92
45.387
54.366
56.26
65.074
54.777
56.343
55.107
46.952
57.249
43.905
68.122
48.929
45.717
58.072
51.977
34.679
57.578
55.354
63.015
50.824
56.754
45.552
32.867
44.152
59.967
54.366
50
56.837
52.224
57.908
21.087
51.73
59.391
30.231
47.94
60.708
48.764
50.494
42.092
34.597
58.319
48.27
51.894
47.364
62.439
40.445
55.519
11.779
57.908
54.119
32.537
46.541
64.992
59.226
55.931
42.751
47.941
46.87
53.871
45.635
43.41
45.963
50.082
40.445
51.73
53.212
55.19
78.172
48.023
72.9
25.7
87.233
55.107
68.864
75.371
61.614
46.458
70.263
66.063
57.002
66.392
43.905
67.546
65.486
55.437
54.942
59.226
57.084
31.219
61.532
68.863
61.697
61.862
72.075
49.671
59.308
65.568
65.568
70.346
55.602
61.12
83.938
62.603
49.176
75.453
64.827
70.017
54.037
64.332
76.936
64.992
70.923
61.367
39.868
69.851
61.367
67.875
63.426
63.426
45.635
59.308
61.203
54.778
48.353
61.615
54.942
71.087
50.988
55.684
62.85
55.271
57.331
58.732
58.155
54.284
63.592
32.867
65.568
55.766
62.191
60.873
58.814
48.929
62.603
61.121
41.186
51.318
53.46
58.732
61.944
76.359
58.072
71.911
45.881
74.052
39.868
96.787
70.016
74.465
74.053
55.107
64.086
65.156
64.004
78.336
41.516
74.711
38.386
87.232
83.691
64.909
56.837
64.91
63.591
48.188
61.614
65.733
69.275
67.463
59.308
64.086
59.967
49.835
68.04
45.47
76.606
58.32
51.977
59.884
66.557
50.082
79.325
67.792
79.654
48.352
58.731
68.946
61.862
50.412
78.665
60.873
71.746
73.146
73.888
76.524
69.192
61.944
62.438
80.561
71.169
55.519
95.635
60.791
86.985
77.347
65.156
77.183
55.766
76.771
57.167
68.781
73.229
49.258
72.57
44.481
69.522
33.69
47.776
72.57
21.417
75.947
46.705
67.298
41.187
42.092
67.381
60.626
65.816
47.282
50.329
47.034
65.815
46.953
71.911
51.483
68.122
47.941
57.166
58.896
45.223
80.148
71.994
69.605
67.381
57.578
56.425
54.86
74.053
61.614
71.005
43.987
77.101
68.781
60.05
62.026
73.476
69.522
59.72
48.765
44.893
73.312
57.002
53.872
72.487
44.563
48.682
62.109
46.788
51.565
26.771
68.616
55.849
63.591
49.506
52.966
52.471
59.72
54.365
52.306
63.262
70.51
57.743
77.183
45.552
51.318
75.701
72.158
68.451
72.57
68.04
67.051
76.195
54.943
73.888
64.909
73.806
61.121
66.804
55.601
75.041
71.252
54.943
74.547
67.299
58.402
61.697
80.642
52.306
68.452
83.279
65.815
69.193
51.894
65.321
79.736
74.547
73.311
54.778
73.971
74.218
67.957
57.496
54.778
77.183
62.438
58.649
66.227
60.215
56.343
54.448
74.218
67.628
71.911
59.143
56.343
53.213
40.939
81.878
47.693
64.58
66.31
60.461
29.737
42.916
50.329
72.406
70.428
58.567
73.559
43.74
65.157
56.672
54.778
51.071
47.776
55.519
65.815
42.834
58.814
60.131
46.623
49.424
48.352
68.617
53.789
64.168
66.474
64.991
54.943
67.957
61.12
73.806
55.849
53.46
19.852
85.256
67.38
58.319
54.53
66.721
80.313
66.969
42.01
57.743
68.946
44.481
51.648
68.04
57.331
56.425
74.877
35.749
64.909
52.718
66.392
50.988
65.568
58.155
53.377
62.356
50.989
55.519
60.461
57.084
62.603
62.356
64.827
42.257
45.305
73.311
52.142
71.087
67.628
60.709
60.131
49.506
49.671
64.497
48.517
58.567
70.428
58.155
52.801
48.106
49.506
62.438
49.177
63.427
62.603
58.731
65.321
52.965
56.013
57.907
71.829
65.898
55.519
64.415
59.06
65.898
62.85
64.827
67.134
45.47
64.168
57.578
64.91
47.694
50
62.274
54.696
63.921
46.294
53.295
44.316
60.544
40.775
44.07
53.789
41.928
65.157
116.062
58.567
56.26
108.979
88.798
61.615
57.99
69.769
57.661
59.802
47.611
44.234
71.829
50.659
78.995
65.98
40.61
59.72
58.567
69.44
61.697
57.825
48.023
64.415
63.344
54.449
64.497
57.413
61.779
77.018
85.585
56.919
82.866
67.957
70.593
65.815
60.626
72.076
48.847
76.524
60.132
41.104
75.371
72.57
76.195
76.03
58.814
85.667
51.977
58.813
86.326
83.691
64.663
65.98
84.514
73.723
43.493
75.123
63.427
69.275
64.662
61.532
38.138
57.743
62.686
69.358
72.405
64.827
63.674
52.553
58.32
70.511
69.275
67.133
55.355
73.311
78.996
62.521
62.356
74.3
46.705
90.856
52.8
72.57
88.22
85.42
74.053
58.649
54.283
89.456
87.891
68.946
74.959
54.695
77.183
59.143
53.707
68.534
71.994
65.074
64.168
43.163
58.32
44.646
53.872
63.18
62.521
86.491
73.888
57.578
66.475
71.416
61.861
82.537
78.336
73.971
62.192
97.117
68.863
76.359
68.287
76.194
68.369
71.335
75.865
54.283
72.652
70.017
48.023
72.734
59.802
57.743
64.004
56.92
68.533
61.368
64.333
40.609
71.828
68.204
43.163
56.26
63.262
73.724
66.063
47.035
71.005
69.193
47.446
72.076
66.062
50.494
70.099
63.427
55.601
78.501
57.001
68.204
51.895
50.824
56.837
65.815
72.076
64.333
50.906
61.037
58.485
54.777
49.093
58.979
51.318
64.332
45.223
65.486
47.858
73.723
48.435
57.496
69.44
75.041
54.613
52.883
71.334
44.317
64.25
72.488
60.708
74.63
59.39
64.992
42.751
52.554
62.52
68.863
60.544
73.558
65.815
57.084
52.883
50.906
50.577
78.748
71.417
76.771
26.195
77.924
65.404
53.048
76.442
59.143
75.123
62.768
81.466
52.883
77.513
70.676
68.122
59.226
59.39
88.221
69.852
85.503
62.932
65.486
50.247
71.746
62.191
54.613
72.076
62.026
59.967
49.424
46.128
62.026
54.696
48.682
57.332
55.025
60.708
47.694
48.517
39.621
74.465
71.087
52.06
40.115
70.263
45.799
66.557
74.052
50.165
71.994
61.12
74.629
84.184
67.463
78.172
64.745
73.64
83.113
39.621
52.471
81.055
82.29
76.936
68.864
54.119
72.652
52.801
67.381
55.766
67.957
51.812
55.272
64.991
67.628
56.013
84.514
56.755
37.232
75.865
76.524
52.307
56.508
70.017
82.043
53.871
59.885
67.628
68.286
64.333
86.821
54.942
83.937
76.359
52.801
86.079
66.556
77.594
75.865
73.64
77.348
68.534
46.541
70.264
45.799
67.298
49.094
69.44
63.674
66.887
52.801
50.742
62.768
63.098
64.992
61.862
52.965
62.191
41.598
55.271
65.486
59.967
55.354
72.487
49.176
57.825
68.122
59.885
63.179
67.793
58.731
53.295
59.226
60.873
43.246
61.532
61.12
56.095
52.883
69.44
55.272
55.189
66.392
52.883
69.604
56.095
68.451
50.906
69.687
50.824
57.743
48.188
65.815
55.767
49.341
55.519
56.837
42.092
53.789
55.19
58.155
53.79
56.425
47.529
42.339
25.289
65.156
62.933
59.719
56.755
50.248
77.595
42.339
18.864
79.819
61.038
55.519
79.736
65.734
68.781
50.824
65.322
58.896
63.838
40.692
44.564
62.932
55.189
58.649
72.652
60.049
58.732
45.14
51.565
46.294
70.264
65.651
42.752
54.201
63.674
60.709
55.437
58.073
62.438
59.967
55.355
73.888
45.881
52.883
72.158
66.639
60.132
55.519
68.616
65.733
50.494
42.834
77.677
52.472
67.957
67.216
62.191
54.613
63.591
46.787
66.722
59.802
63.839
59.39
55.602
53.213
54.036
41.021
57.084
56.013
46.293
64.662
61.038
51.73
54.448
34.102
49.094
57.414
51.07
53.625
57.414
40.116
52.389
56.837
46.705
42.916
63.427
47.117
66.475
41.763
44.316
53.542
56.59
49.258
58.402
49.259
52.8
39.703
53.707
31.219
58.732
49.423
58.237
49.094
49.423
65.404
22.982
41.681
66.227
62.85
56.507
55.766
56.178
62.356
41.516
52.141
32.949
56.59
28.583
74.135
58.154
56.92
44.234
47.199
43.987
