# Supplementary material for: Model-Based Quantification of Left Ventricular Diastolic Function in Critically Ill Patients with Atrial Fibrillation from Routine Data: A Feasibility Study
Source: Comput Math Methods Med. 2019 May 16;2019:9682138. doi: 10.1155/2019/9682138 (PMC6541946; doi:10.1155/2019/9682138)
Supplement: Supplementary Materials — Online Supplement Expanded Methods and Results: this document provides further details on methodological considerations and details about the model employed. Furthermore, the Results section includes figures of the entire cohort corresponding to those displayed in the manuscript for a selection of patients. Online Supplement Code: this is the product of the research and enables the reader to verify results and potentially apply the methodology to their data. We have a strong commitment to open sourcing the analysis code to promote transparency and reproducibility and thus further future research in this area. This supplement provides the complete analysis code and processed data for the research presented within this manuscript. Within the ZIP folder, the file “Readme.md” provides instructions for building and running the code. If additional questions or issues arise with regard to usage of the code, do not hesitate to contact the authors. [file 9682138.f1.zip › CodeOnlineSupplement_CMMM_2711432/DiastolicPaper_OnlineSupplement/data/mgh141.csv/rrs.txt]

0.580556
0.505556
0.569444
0.758333
0.711111
0.880556
0.794444
0.641667
0.7
0.727778
0.852778
0.65
0.869444
0.630556
0.836111
0.716667
0.738889
0.444444
0.6
1.00556
0.863889
0.722222
0.652778
0.65
0.588889
0.636111
0.622222
0.547222
0.672222
0.619444
0.497222
0.897222
0.769444
0.738889
0.569444
0.827778
0.605556
0.744444
0.713889
0.513889
0.6
0.811111
0.811111
0.813889
0.494444
0.702778
0.555556
0.552778
0.6
0.619444
0.563889
0.661111
0.658333
0.561111
0.530556
0.741667
0.513889
0.7
0.463889
0.677778
0.841667
0.716667
0.866667
0.594444
0.658333
0.697222
0.638889
0.927778
0.791667
0.766667
0.772222
0.466667
0.744444
0.936111
0.6
1.05833
0.719444
0.775
0.563889
0.483333
0.577778
0.855556
0.586111
0.986111
0.683333
0.844444
0.841667
0.669444
0.633333
0.975
0.811111
0.722222
0.525
0.763889
0.802778
0.708333
0.702778
0.766667
0.786111
0.733333
0.427778
0.630556
0.638889
0.7
0.808333
0.597222
0.630556
0.669444
0.466667
0.683333
0.752778
0.65
0.447222
0.763889
0.6
0.7
0.730556
0.608333
0.483333
0.452778
0.730556
0.733333
0.758333
0.822222
0.5
0.563889
0.6
0.647222
0.769444
0.530556
0.775
0.741667
0.694444
0.852778
0.725
0.675
0.877778
0.675
0.702778
0.622222
0.697222
0.552778
0.666667
0.755556
0.911111
0.408333
0.688889
0.730556
0.736111
0.7
0.961111
0.702778
0.738889
1.01667
0.897222
0.577778
0.569444
0.605556
0.966667
0.772222
0.894444
0.866667
0.530556
0.730556
0.583333
1.03889
1.00833
0.825
0.694444
0.533333
0.586111
0.611111
0.769444
0.569444
0.605556
0.544444
0.619444
0.580556
0.669444
0.638889
0.775
0.988889
0.616667
0.897222
0.633333
0.9
0.586111
0.811111
0.588889
0.544444
0.727778
0.713889
0.747222
0.5
0.541667
0.788889
0.663889
0.872222
0.733333
0.877778
0.855556
0.936111
0.625
0.872222
0.813889
0.919444
0.688889
0.661111
0.777778
0.533333
0.525
0.975
0.958333
0.65
0.580556
0.625
0.583333
0.669444
0.747222
0.783333
0.6
0.616667
0.647222
0.522222
0.558333
0.630556
0.75
0.786111
0.691667
0.844444
0.544444
0.605556
0.683333
0.708333
0.577778
0.769444
0.997222
0.811111
0.744444
0.505556
0.611111
0.472222
0.913889
0.866667
0.761111
0.775
0.719444
0.936111
0.9
0.505556
0.572222
0.75
0.747222
0.788889
0.533333
0.677778
0.711111
0.561111
0.813889
0.688889
0.955556
0.797222
0.575
0.875
0.972222
0.638889
0.811111
0.827778
0.972222
0.558333
0.586111
0.525
0.558333
0.436111
0.680556
0.952778
0.786111
0.763889
0.516667
0.933333
0.541667
0.6
0.619444
0.708333
0.719444
0.475
0.627778
0.738889
0.747222
0.769444
0.727778
0.641667
0.805556
0.833333
0.705556
0.486111
0.486111
0.647222
0.711111
0.936111
0.733333
0.638889
0.527778
0.513889
0.727778
0.694444
0.416667
0.994444
0.661111
0.644444
0.636111
0.916667
0.761111
0.605556
0.675
0.65
0.747222
0.672222
0.644444
0.588889
0.669444
0.447222
0.672222
0.8
0.758333
0.8
0.602778
0.702778
0.622222
0.833333
0.866667
0.816667
0.755556
0.730556
0.661111
0.613889
0.919444
0.813889
0.761111
0.780556
0.619444
0.766667
0.630556
0.683333
0.794444
0.797222
0.861111
0.616667
0.852778
0.522222
0.594444
0.683333
0.775
0.619444
0.638889
0.630556
0.583333
0.683333
0.6
0.808333
0.769444
0.725
0.555556
0.647222
0.688889
0.625
0.677778
0.725
0.597222
0.941667
0.533333
0.677778
0.744444
0.55
0.630556
0.686111
0.655556
0.747222
0.791667
0.725
0.452778
0.547222
0.763889
0.733333
0.869444
0.952778
0.705556
0.725
0.733333
0.902778
0.813889
0.919444
0.95
0.738889
0.830556
0.583333
0.913889
0.702778
0.611111
0.827778
0.805556
0.525
0.658333
0.705556
0.816667
0.680556
0.786111
0.730556
0.525
0.516667
0.702778
0.733333
0.669444
0.730556
0.658333
0.877778
0.513889
0.658333
1.05833
0.552778
0.602778
0.894444
0.744444
0.8
0.736111
0.55
0.836111
0.75
0.744444
0.647222
0.855556
0.566667
0.813889
0.475
0.677778
0.775
0.505556
0.511111
0.805556
0.861111
0.975
0.808333
0.858333
0.813889
0.983333
0.775
0.661111
0.658333
0.783333
0.666667
0.691667
0.677778
0.627778
0.894444
0.572222
0.725
0.402778
0.836111
0.677778
0.738889
0.944444
0.761111
0.5
0.638889
0.702778
0.661111
0.811111
0.561111
0.758333
0.886111
0.727778
0.669444
0.744444
0.777778
0.491667
0.636111
0.883333
0.805556
0.752778
0.891667
0.591667
0.597222
0.738889
0.8
0.880556
0.680556
0.627778
0.927778
0.719444
0.494444
0.752778
0.775
0.830556
0.647222
0.644444
0.805556
0.716667
0.786111
0.777778
0.502778
0.711111
0.741667
0.886111
0.858333
0.886111
0.602778
0.772222
0.961111
0.822222
0.652778
0.755556
0.666667
0.925
0.711111
0.75
0.941667
0.794444
0.772222
0.752778
0.719444
0.608333
0.786111
0.511111
0.736111
0.736111
0.805556
0.841667
0.775
0.580556
0.758333
1.00556
0.663889
0.630556
0.605556
0.6
0.597222
0.702778
0.569444
0.638889
0.522222
0.591667
0.461111
0.861111
0.766667
0.802778
0.833333
0.630556
0.65
0.711111
0.705556
0.919444
0.494444
0.641667
0.436111
0.708333
0.994444
0.880556
0.752778
0.825
0.819444
0.563889
0.594444
0.663889
0.75
0.902778
0.833333
0.922222
0.822222
0.619444
0.747222
0.483333
0.780556
0.761111
0.658333
0.680556
0.733333
0.536111
0.747222
0.725
0.947222
0.633333
0.638889
0.791667
0.738889
0.544444
0.780556
0.663889
0.688889
0.733333
0.797222
0.908333
0.797222
0.686111
0.611111
0.727778
0.680556
0.469444
0.897222
0.7
0.977778
0.947222
0.727778
0.780556
0.533333
0.663889
0.594444
0.669444
0.819444
0.580556
0.747222
0.511111
0.633333
0.438889
0.416667
0.591667
0.416667
0.997222
0.644444
0.933333
0.588889
0.472222
0.694444
0.713889
0.886111
0.716667
0.672222
0.577778
0.758333
0.569444
0.791667
0.6
0.736111
0.6
0.633333
0.694444
0.502778
0.916667
1.01944
0.966667
0.922222
0.8
0.75
0.661111
0.922222
0.772222
0.85
0.477778
0.777778
0.927778
0.8
0.769444
1.025
1.03889
0.808333
0.583333
0.486111
0.888889
0.783333
0.633333
1.08056
0.608333
0.511111
0.691667
0.597222
0.616667
0.458333
0.738889
0.738889
0.908333
0.7
0.661111
0.65
0.838889
0.808333
0.713889
0.761111
0.827778
0.652778
0.761111
0.477778
0.45
0.572222
0.683333
0.686111
0.708333
0.677778
0.65
0.716667
0.516667
0.636111
0.711111
0.916667
0.780556
0.805556
0.658333
0.838889
0.85
0.586111
0.861111
0.875
0.711111
0.666667
0.930556
0.563889
0.577778
0.858333
0.8
0.836111
0.613889
0.644444
0.847222
0.836111
0.825
0.608333
0.813889
1.08056
1.05278
0.777778
0.625
1
0.855556
0.797222
0.944444
0.808333
0.7
0.569444
0.766667
0.738889
0.986111
0.85
0.752778
0.65
0.447222
0.927778
0.572222
0.644444
0.838889
0.866667
0.494444
0.455556
0.461111
0.647222
0.797222
0.686111
0.988889
0.575
0.941667
0.930556
0.861111
0.736111
0.586111
0.613889
0.844444
0.611111
0.805556
1.01389
0.725
0.655556
0.547222
0.758333
0.669444
0.769444
0.911111
0.902778
0.708333
0.775
0.680556
0.772222
0.602778
0.527778
0.408333
0.730556
0.75
0.658333
0.547222
0.616667
0.927778
0.866667
0.575
0.636111
0.958333
0.627778
0.558333
0.752778
0.688889
0.527778
0.997222
0.55
0.811111
0.733333
0.944444
0.702778
0.833333
0.775
0.705556
0.933333
0.766667
0.75
0.794444
0.713889
0.736111
0.744444
0.863889
0.583333
0.494444
0.766667
0.627778
0.791667
0.833333
0.752778
0.808333
0.711111
0.655556
0.888889
0.686111
0.727778
1.08056
0.922222
0.858333
0.733333
0.680556
0.825
0.638889
0.730556
0.755556
0.697222
0.894444
0.752778
0.713889
0.697222
0.888889
0.836111
0.666667
0.736111
0.752778
0.852778
0.836111
0.863889
0.938889
0.55
0.727778
0.733333
0.986111
0.716667
0.636111
0.811111
0.736111
0.930556
0.677778
0.788889
0.658333
0.988889
0.638889
0.547222
0.633333
0.5
0.738889
0.9
0.713889
0.788889
0.769444
0.861111
0.922222
0.794444
0.791667
0.85
0.95
0.7
0.511111
0.769444
0.555556
0.897222
0.922222
0.597222
0.733333
0.733333
1.13889
1.05278
0.880556
0.675
0.897222
0.916667
0.713889
0.719444
0.588889
0.519444
0.619444
0.811111
0.608333
0.902778
0.844444
0.905556
0.841667
0.722222
0.913889
0.558333
0.925
0.758333
0.477778
0.641667
0.691667
0.713889
0.713889
0.513889
0.733333
0.583333
0.505556
0.736111
0.986111
0.75
0.697222
0.833333
1.01111
0.533333
0.902778
0.822222
1.02222
0.905556
0.830556
0.494444
0.591667
0.719444
0.891667
0.852778
0.852778
0.761111
0.555556
0.547222
0.711111
0.847222
0.844444
0.672222
0.802778
0.972222
0.733333
0.669444
0.836111
0.527778
0.936111
0.625
0.669444
0.891667
0.941667
0.811111
0.65
0.491667
0.722222
1.04444
0.802778
0.869444
0.541667
0.830556
0.752778
0.652778
0.783333
1.08056
0.997222
1.03056
0.611111
0.772222
0.580556
0.555556
0.641667
0.627778
0.95
0.827778
0.625
0.655556
0.736111
0.666667
0.836111
0.858333
0.763889
0.533333
0.977778
0.791667
0.888889
0.791667
0.913889
0.811111
0.783333
0.933333
0.661111
0.916667
1.06111
0.605556
0.916667
0.744444
0.658333
0.733333
0.705556
0.952778
0.883333
0.936111
0.508333
0.791667
0.891667
0.563889
0.588889
0.694444
1
0.963889
0.605556
0.794444
0.861111
0.580556
0.880556
0.905556
0.652778
0.797222
0.738889
0.555556
0.877778
0.747222
0.941667
0.747222
0.65
0.622222
0.780556
0.897222
0.927778
0.772222
0.991667
0.963889
0.822222
0.652778
0.694444
0.583333
0.794444
0.613889
0.819444
0.6
0.922222
0.591667
0.525
0.638889
0.819444
0.697222
0.622222
0.833333
0.538889
0.6
0.719444
0.633333
0.775
0.719444
0.841667
0.6
0.558333
0.675
0.827778
0.744444
0.941667
0.95
0.808333
0.680556
0.55
0.486111
0.716667
0.766667
0.880556
0.441667
0.722222
0.780556
0.638889
0.883333
0.7
0.844444
0.716667
0.788889
0.611111
0.816667
0.827778
0.761111
0.638889
0.527778
0.758333
0.636111
0.983333
0.816667
0.811111
0.597222
0.8
0.747222
0.602778
0.830556
0.866667
0.95
0.752778
0.616667
0.797222
0.736111
0.586111
0.680556
0.744444
0.941667
0.727778
0.633333
0.463889
0.786111
0.902778
0.647222
0.463889
0.733333
0.613889
0.716667
0.911111
0.625
0.705556
0.611111
0.661111
0.838889
0.747222
0.808333
0.691667
0.705556
0.838889
0.458333
0.422222
0.575
0.794444
0.986111
0.952778
0.694444
0.916667
0.652778
0.747222
0.663889
0.861111
0.705556
0.655556
0.730556
0.788889
0.638889
0.961111
0.705556
0.466667
0.752778
1.03611
0.683333
0.6
0.691667
1.01667
0.683333
0.672222
0.730556
0.75
0.663889
0.944444
0.591667
0.752778
0.769444
0.530556
0.819444
0.738889
0.805556
0.847222
0.827778
0.977778
1.00556
0.586111
0.95
0.613889
0.819444
0.616667
0.802778
0.766667
1.03333
0.808333
0.708333
0.847222
0.916667
0.972222
0.933333
0.8
1.02222
0.6
0.627778
0.763889
0.705556
0.561111
0.744444
0.608333
0.627778
0.811111
0.761111
0.791667
0.911111
0.769444
0.688889
0.802778
0.952778
0.644444
0.8
0.827778
0.713889
0.591667
0.791667
0.75
0.730556
0.908333
0.711111
0.947222
0.730556
0.911111
0.594444
1.05
0.766667
0.791667
0.638889
0.833333
0.730556
0.625
0.711111
0.836111
0.641667
0.719444
0.775
0.858333
0.783333
0.844444
0.730556
0.597222
0.458333
0.613889
0.719444
0.686111
0.613889
0.494444
0.691667
0.525
0.419444
0.669444
0.666667
0.558333
0.847222
0.794444
0.827778
0.594444
0.747222
0.802778
0.977778
0.588889
0.502778
0.655556
0.633333
0.616667
0.908333
0.919444
0.975
0.702778
0.683333
0.541667
0.836111
0.925
0.580556
0.647222
0.841667
0.833333
0.727778
0.697222
0.705556
0.658333
0.527778
0.825
0.644444
0.566667
0.808333
0.841667
0.730556
0.619444
0.725
0.788889
0.655556
0.488889
0.827778
0.666667
0.755556
0.791667
0.738889
0.633333
0.763889
0.627778
0.830556
0.813889
0.894444
0.813889
0.738889
0.713889
0.780556
0.608333
0.75
0.791667
0.627778
0.875
0.955556
0.833333
1.01667
0.588889
0.677778
0.861111
0.758333
0.752778
0.85
0.638889
0.769444
0.963889
0.744444
0.575
0.827778
0.602778
0.972222
0.708333
0.655556
0.775
0.880556
0.744444
0.866667
0.725
0.766667
0.625
0.780556
0.516667
0.702778
0.666667
0.725
0.608333
0.525
0.772222
0.5
0.469444
0.747222
0.894444
0.8
0.755556
0.730556
0.869444
0.638889
0.722222
0.508333
0.638889
0.444444
0.958333
0.855556
0.844444
0.672222
0.688889
0.638889
