# Supplementary material for: Model-Based Quantification of Left Ventricular Diastolic Function in Critically Ill Patients with Atrial Fibrillation from Routine Data: A Feasibility Study
Source: Comput Math Methods Med. 2019 May 16;2019:9682138. doi: 10.1155/2019/9682138 (PMC6541946; doi:10.1155/2019/9682138)
Supplement: Supplementary Materials — Online Supplement Expanded Methods and Results: this document provides further details on methodological considerations and details about the model employed. Furthermore, the Results section includes figures of the entire cohort corresponding to those displayed in the manuscript for a selection of patients. Online Supplement Code: this is the product of the research and enables the reader to verify results and potentially apply the methodology to their data. We have a strong commitment to open sourcing the analysis code to promote transparency and reproducibility and thus further future research in this area. This supplement provides the complete analysis code and processed data for the research presented within this manuscript. Within the ZIP folder, the file “Readme.md” provides instructions for building and running the code. If additional questions or issues arise with regard to usage of the code, do not hesitate to contact the authors. [file 9682138.f1.zip › CodeOnlineSupplement_CMMM_2711432/DiastolicPaper_OnlineSupplement/data/mgh144.csv/pps.txt]

64.815
71.549
64.646
78.114
69.865
81.986
64.647
80.219
60.774
67.256
62.205
84.343
90.825
76.684
71.549
76.515
83.67
72.896
63.216
74.495
67.003
84.512
79.798
83.165
82.07
69.697
70.455
72.053
74.747
85.438
75.589
76.684
81.061
73.485
68.182
88.468
69.613
71.549
89.226
77.862
78.451
78.703
66.583
69.697
72.391
69.192
88.721
86.616
71.802
75.252
86.616
73.905
72.728
71.549
76.852
75.169
71.128
87.289
67.424
77.021
82.576
56.398
85.185
74.158
83.333
82.24
64.73
89.141
77.61
95.791
76.852
83.501
80.724
78.703
73.401
65.909
89.141
81.818
81.565
72.896
83.418
69.024
75.336
76.347
73.653
76.768
57.828
87.205
80.808
81.145
73.737
78.283
84.428
81.566
82.407
73.148
68.687
79.882
59.091
81.902
72.811
83.418
63.215
89.647
76.43
73.569
67.255
88.216
77.357
87.963
82.407
67.256
84.428
77.609
54.882
84.175
73.232
75
75.842
92.34
86.364
81.145
72.475
75.421
79.545
75.673
74.916
60.185
81.65
74.242
79.378
81.65
84.091
79.208
75.252
67.003
76.851
70.96
74.831
80.387
71.465
59.68
83.502
81.481
89.731
77.61
77.946
68.602
63.889
79.883
78.451
73.569
64.815
82.575
75.337
72.895
76.262
71.38
69.108
79.041
84.343
75.926
75.758
81.65
64.141
80.135
79.967
80.471
60.437
77.357
82.66
80.639
84.68
80.472
71.044
83.333
64.478
80.892
69.865
71.969
86.111
77.778
70.371
76.852
90.657
73.906
74.747
64.057
69.528
94.95
73.148
81.903
57.744
84.427
64.984
90.656
76.095
79.209
81.566
68.855
74.495
76.263
85.522
79.798
61.027
71.128
78.03
70.96
82.912
77.609
80.724
75.421
84.175
73.653
75.336
88.299
81.06
82.576
62.205
80.134
81.061
69.528
79.546
73.4
83.586
75.589
75.59
69.276
86.111
74.327
76.347
67.172
78.283
71.465
70.623
77.273
77.862
64.057
89.478
72.391
84.596
79.714
78.788
74.495
73.232
66.162
79.461
68.519
80.639
64.226
83.081
77.189
73.148
78.283
63.973
84.175
58.586
77.272
89.141
73.906
73.738
75.674
62.627
80.893
76.936
70.034
87.122
76.684
69.528
75.42
80.64
80.387
88.216
69.36
86.869
76.094
72.896
71.886
81.481
79.125
73.822
81.734
81.903
77.862
80.64
61.195
69.697
74.832
67.424
65.32
86.532
74.747
79.293
80.64
77.862
76.936
78.114
79.209
78.536
75.337
60.522
70.287
65.656
74.916
80.723
68.35
74.832
79.966
84.511
67.424
94.023
84.428
66.751
75.252
78.115
52.609
79.63
79.882
70.202
74.663
65.32
82.744
55.219
75.842
56.987
92.761
84.932
71.465
66.498
70.37
54.882
78.031
83.923
72.559
77.02
71.044
73.737
76.01
71.886
75.421
63.636
69.276
72.054
68.35
71.128
73.569
59.68
77.273
80.555
67.676
86.195
74.831
79.798
75.084
68.266
76.263
70.118
68.013
66.751
79.63
71.296
62.121
76.852
79.882
74.158
77.273
71.296
69.781
82.155
71.128
67.76
69.781
64.142
71.969
70.791
70.37
86.953
79.629
74.158
77.273
72.475
68.518
80.387
66.75
56.986
68.855
55.892
82.829
69.781
69.192
81.903
72.307
75.337
76.263
54.798
72.559
70.287
77.188
77.694
57.239
68.182
67.508
65.235
76.095
72.98
84.007
61.364
82.659
67.34
82.239
77.778
77.778
69.528
61.027
71.296
71.381
73.821
62.542
86.532
82.913
53.703
81.313
73.148
78.367
68.098
67.171
71.044
69.192
70.033
71.549
74.243
53.451
76.431
79.209
70.875
67.676
59.09
73.737
70.118
73.484
74.074
64.057
72.054
73.401
63.215
79.546
87.542
69.276
71.802
77.694
73.232
75
57.239
64.31
74.074
81.397
64.899
69.445
59.765
82.155
78.956
83.922
62.037
73.653
74.663
70.622
65.404
68.855
82.575
60.269
72.306
81.145
55.724
81.481
67.929
76.936
70.202
76.347
73.485
69.108
86.364
77.105
60.606
73.906
69.866
81.397
71.464
70.876
80.976
69.613
77.189
86.026
70.371
76.852
69.444
82.575
68.434
72.391
76.178
69.613
73.485
56.481
86.953
68.686
80.303
68.687
77.862
64.478
73.317
76.767
65.741
67.677
80.387
73.653
61.112
62.29
86.027
68.518
74.242
79.377
73.822
76.599
62.206
77.189
72.896
73.233
68.098
61.448
85.438
76.516
80.135
82.912
69.192
65.151
86.363
71.718
86.701
85.017
69.023
60.017
82.744
77.862
81.65
65.741
83.502
70.539
81.06
70.622
64.562
77.947
71.381
70.791
77.273
76.852
81.987
73.821
71.381
70.539
79.04
66.246
82.491
63.721
68.772
77.947
58.838
77.357
71.297
72.475
74.327
71.212
76.683
81.061
73.232
80.556
79.377
72.727
76.936
66.33
75.421
74.074
68.435
78.956
78.367
84.764
75.337
65.657
89.142
78.788
82.155
72.223
67.761
77.525
65.909
70.287
65.404
72.979
64.057
85.606
79.798
72.895
72.559
54.209
68.687
82.997
63.3
74.158
75.337
76.178
67.256
74.495
63.468
76.262
74.242
80.976
73.401
69.276
82.155
74.327
74.495
57.407
78.282
59.259
80.808
77.693
78.451
65.236
75.505
85.353
76.347
75.421
73.064
72.728
77.525
72.054
75.842
68.35
76.683
72.896
75.505
72.895
74.747
56.229
81.734
79.882
79.545
77.02
62.542
62.121
79.967
79.461
76.6
62.121
80.303
74.495
77.188
59.26
79.546
56.65
70.707
63.215
73.653
76.262
71.128
79.545
78.115
75.842
72.306
76.179
65.489
63.468
80.471
78.03
70.37
60.858
79.798
76.515
62.458
68.771
69.613
62.963
85.438
76.6
86.195
80.556
73.569
58.755
77.525
66.246
71.969
80.976
70.286
56.482
75.252
74.327
65.825
73.401
69.023
66.751
54.461
69.613
65.825
72.391
71.128
65.993
72.138
73.99
73.906
73.653
67.424
66.33
77.273
78.788
79.125
70.033
65.488
74.748
57.996
80.472
74.495
65.32
80.556
67.004
77.189
79.967
75.084
63.468
73.316
75.084
70.707
70.286
71.549
75.589
75.926
57.323
78.872
81.734
70.623
59.007
80.892
83.25
73.822
61.364
73.821
64.647
78.451
72.39
66.414
82.66
78.199
74.242
72.98
64.478
79.377
68.266
73.485
55.05
63.216
78.367
81.818
73.4
67.676
67.088
79.629
71.044
78.788
76.178
75.168
59.428
76.851
54.714
78.199
63.384
75.758
70.538
74.411
84.933
78.788
61.868
80.303
84.006
69.024
65.993
77.946
66.414
76.431
86.448
68.94
78.704
70.454
78.62
74.159
69.024
89.899
79.209
80.977
76.515
60.354
79.546
73.485
68.434
77.525
63.973
75.253
66.33
71.044
89.394
77.357
82.66
60.438
76.683
74.916
74.915
71.044
77.189
55.303
85.017
71.717
86.7
78.788
83.838
69.866
74.158
75.169
69.613
78.03
67.171
73.064
73.401
78.788
74.326
75.421
77.525
84.932
67.088
82.913
75
70.286
55.976
77.778
76.852
79.966
77.189
65.909
61.701
82.407
66.75
80.555
58.67
69.613
66.751
85.185
75.336
71.212
79.209
63.804
72.559
75.084
79.293
82.155
81.061
85.017
70.623
81.061
72.138
73.232
70.875
74.326
65.656
78.03
75.084
77.946
68.182
76.178
76.684
77.778
76.094
72.812
57.323
73.653
79.713
67.592
71.885
83.249
78.115
68.519
71.97
85.27
70.791
83.67
67.593
68.687
72.054
60.858
79.714
76.768
76.515
66.33
78.283
75.421
73.401
64.647
78.03
71.128
81.65
76.094
76.01
69.108
62.542
75.168
66.835
77.525
67.424
86.953
80.639
81.734
67.087
69.95
77.441
62.542
84.428
78.03
75.252
81.229
73.906
86.869
61.532
13.047
73.233
77.946
69.108
76.262
71.38
62.542
81.65
79.713
64.815
84.259
74.832
75
79.124
69.108
71.549
72.475
69.192
70.034
83.754
78.115
77.021
53.619
68.518
81.229
78.115
79.713
85.943
77.105
66.414
80.64
66.667
61.027
76.094
72.138
77.946
78.367
74.916
66.162
80.724
72.391
83.67
67.424
62.711
56.397
67.087
84.512
67.088
68.182
87.037
84.764
77.105
70.286
74.327
84.848
75.674
62.626
60.775
79.966
74.074
74.242
64.562
70.623
75.168
86.869
73.316
76.515
74.074
84.259
77.272
59.512
72.727
71.549
70.707
80.135
63.72
79.966
80.219
60.69
84.849
77.273
65.32
72.643
72.98
80.976
64.899
78.788
73.316
71.464
67.677
78.451
63.72
80.134
80.219
75.169
63.636
65.573
61.364
70.118
77.104
76.347
64.478
71.97
66.414
80.304
79.629
78.451
71.044
72.474
76.768
79.377
77.694
72.643
67.172
68.35
69.95
80.303
70.034
70.708
76.263
65.825
68.771
83.249
87.71
82.155
75.169
79.882
57.996
76.851
62.289
67.425
90.404
69.697
72.223
68.519
72.054
63.889
71.548
82.575
79.714
73.821
76.684
75.589
88.299
99.916
88.889
86.364
63.973
87.458
73.822
81.987
74.158
88.973
70.455
76.6
80.387
76.599
77.609
77.189
70.623
63.889
82.407
63.3
72.98
75.253
60.522
84.091
78.115
72.054
75.421
71.128
63.973
72.643
67.424
59.68
72.643
84.511
70.371
80.723
74.327
83.333
58.081
74.663
71.296
75.505
68.098
76.431
72.475
63.552
71.885
67.929
90.657
69.613
77.104
71.802
70.791
81.566
72.979
76.347
69.949
75.589
65.824
72.222
75.842
71.633
64.057
78.872
70.286
73.148
76.178
72.559
57.323
74.243
67.845
72.643
60.438
83.838
76.347
70.707
79.798
77.778
62.206
70.118
80.808
71.97
63.72
71.97
71.549
64.142
75.926
66.919
72.895
66.162
75.674
73.148
76.347
61.28
67.425
68.855
76.768
49.074
63.552
78.536
66.246
81.481
61.953
66.33
62.542
85.606
78.031
79.041
75.421
61.027
70.286
63.805
67.677
60.943
75.253
70.118
70.707
75.841
73.148
57.912
71.886
69.36
65.825
70.286
50.842
77.189
59.512
76.262
65.152
75
75.589
60.69
66.667
69.107
62.542
68.687
70.118
67.592
67.255
57.155
76.262
74.495
71.044
64.646
77.778
71.97
75.421
69.192
77.526
66.162
74.411
66.751
72.812
66.414
67.929
77.188
57.239
79.967
72.98
78.788
75.169
69.949
62.795
64.983
57.997
79.798
74.663
72.727
66.078
71.801
68.687
58.586
82.324
62.711
78.704
55.05
78.199
76.262
63.889
67.761
74.411
64.31
73.232
63.553
81.481
68.855
75.337
79.545
69.95
56.734
72.223
57.829
83.249
75.589
75.505
76.599
69.023
78.62
69.949
67.171
83.754
74.664
78.198
79.124
55.051
73.99
70.623
71.296
76.01
61.953
85.775
71.633
69.36
68.771
73.317
74.243
74.748
57.239
70.118
51.094
64.225
81.228
57.408
77.273
69.697
87.627
72.053
72.222
14.057
77.357
80.387
64.225
67.172
76.684
63.216
66.498
63.3
65.488
80.64
77.946
65.825
78.03
65.067
75.505
62.205
87.374
62.542
79.378
61.952
61.111
79.546
70.286
76.347
78.367
63.636
77.946
70.876
81.061
76.599
73.148
77.357
67.34
73.064
73.317
69.865
64.899
78.452
59.849
71.296
83.586
63.468
79.798
79.461
78.788
71.212
49.074
62.122
60.943
80.556
82.829
81.566
67.34
59.848
74.242
78.956
65.404
81.229
74.327
68.603
64.309
68.266
74.664
72.222
74.495
82.491
76.347
67.256
75.169
70.286
75.926
67.592
56.65
74.748
75.337
67.087
65.404
78.199
64.647
81.145
69.781
72.39
62.121
78.198
73.485
81.061
69.866
55.219
71.549
67.171
69.36
76.263
57.576
83.922
76.347
82.744
78.367
78.536
67.508
79.714
58.333
64.394
81.229
83.754
75.42
76.516
76.852
84.512
79.798
83.754
74.326
66.667
69.445
88.636
84.596
77.778
67.846
77.946
62.037
77.273
78.451
76.095
77.105
66.161
78.535
81.566
73.316
81.145
73.316
75.336
68.097
72.475
75.758
78.283
73.148
72.222
86.447
72.644
81.061
77.525
70.034
58.923
71.886
78.114
71.128
72.475
63.721
81.903
77.441
63.131
74.326
70.96
85.017
81.229
62.121
52.778
82.576
66.92
67.424
86.111
68.519
76.936
69.36
70.791
78.283
76.347
76.683
74.663
67.34
78.872
64.478
74.326
59.26
69.697
80.808
75.084
62.542
79.04
63.889
64.309
68.602
84.596
75.337
64.562
64.647
70.202
70.202
86.363
81.145
69.023
64.142
77.862
76.347
71.886
65.825
68.266
62.373
5.219
57.407
71.717
63.299
66.498
61.027
67.929
63.889
60.269
61.196
64.899
61.111
57.912
51.431
53.367
63.384
61.953
59.848
52.862
58.418
59.764
50.926
57.407
56.481
61.195
56.734
53.956
58.25
56.818
55.976
57.071
54.629
53.956
59.175
57.323
60.437
58.418
54.882
56.313
59.765
58.165
44.781
57.829
68.35
59.764
48.99
68.182
64.646
54.882
60.017
61.784
64.899
57.996
53.451
58.922
57.154
64.478
62.71
59.007
55.387
56.903
61.952
58.081
56.145
56.229
53.367
54.377
57.744
57.155
57.575
51.515
52.357
54.377
53.62
49.579
53.535
54.124
47.306
59.596
56.06
54.882
54.882
54.04
50
52.525
50.337
57.913
57.07
55.05
52.104
55.05
55.892
53.535
51.936
49.832
47.811
52.777
59.343
57.407
56.902
54.883
55.555
52.02
51.263
54.209
50
59.091
50.673
5.303
58.502
51.01
56.987
58.081
53.198
52.694
54.125
47.896
50.336
51.936
51.515
53.367
51.01
55.724
53.451
61.112
56.145
51.01
55.05
53.704
55.64
57.66
53.788
51.684
56.902
52.357
56.06
53.872
53.872
53.115
44.108
54.966
49.664
52.441
49.411
48.569
51.936
50.336
49.663
48.822
50.589
48.906
48.316
52.273
51.599
52.441
50.421
50
47.643
10.185
54.292
50.169
56.398
52.273
43.35
51.431
56.903
54.377
44.023
56.987
66.667
74.327
48.653
57.239
53.787
53.957
59.512
52.777
56.65
55.724
57.576
51.515
52.778
59.007
55.051
53.115
56.818
56.398
58.502
56.313
58.754
58.839
54.462
51.852
59.596
56.818
48.064
52.104
53.03
54.125
54.63
52.526
56.061
50.673
51.684
47.98
51.431
44.865
51.852
53.872
47.306
55.135
11.279
51.431
53.62
4.883
4.63
7.744
52.609
9.849
49.074
31.145
57.744
48.148
53.03
43.771
54.63
56.145
51.179
52.105
69.024
55.555
50.59
56.313
51.431
51.936
11.784
60.69
60.353
53.62
51.936
51.852
59.091
48.569
52.188
60.017
56.482
58.502
56.397
58.838
59.091
56.818
54.883
49.579
58.838
57.66
46.886
57.997
64.815
55.555
59.764
53.199
60.354
56.229
52.61
56.313
58.838
60.101
55.218
53.788
57.323
