# Supplementary material for: Model-Based Quantification of Left Ventricular Diastolic Function in Critically Ill Patients with Atrial Fibrillation from Routine Data: A Feasibility Study
Source: Comput Math Methods Med. 2019 May 16;2019:9682138. doi: 10.1155/2019/9682138 (PMC6541946; doi:10.1155/2019/9682138)
Supplement: Supplementary Materials — Online Supplement Expanded Methods and Results: this document provides further details on methodological considerations and details about the model employed. Furthermore, the Results section includes figures of the entire cohort corresponding to those displayed in the manuscript for a selection of patients. Online Supplement Code: this is the product of the research and enables the reader to verify results and potentially apply the methodology to their data. We have a strong commitment to open sourcing the analysis code to promote transparency and reproducibility and thus further future research in this area. This supplement provides the complete analysis code and processed data for the research presented within this manuscript. Within the ZIP folder, the file “Readme.md” provides instructions for building and running the code. If additional questions or issues arise with regard to usage of the code, do not hesitate to contact the authors. [file 9682138.f1.zip › CodeOnlineSupplement_CMMM_2711432/DiastolicPaper_OnlineSupplement/data/mgh144.csv/rrs.txt]

0.686111
0.688889
0.594444
0.727778
0.647222
0.716667
0.580556
0.672222
0.522222
0.469444
0.463889
0.586111
0.847222
0.733333
0.708333
0.811111
0.894444
0.816667
0.644444
0.630556
0.547222
0.769444
0.85
0.961111
0.913889
0.766667
0.686111
0.688889
0.694444
0.922222
0.805556
0.763889
0.855556
0.725
0.555556
0.863889
0.694444
0.580556
0.794444
0.741667
0.780556
0.894444
0.686111
0.641667
0.647222
0.563889
0.744444
0.894444
0.683333
0.644444
0.866667
0.711111
0.638889
0.661111
0.677778
0.705556
0.577778
0.961111
0.7
0.747222
0.825
0.505556
0.711111
0.675
0.761111
0.9
0.644444
0.813889
0.805556
0.683333
0.683333
0.925
0.994444
0.719444
0.669444
0.516667
0.788889
0.836111
0.872222
0.683333
0.813889
0.666667
0.719444
0.775
0.736111
0.744444
0.516667
0.761111
0.752778
0.730556
0.641667
0.630556
0.747222
0.761111
0.95
0.830556
0.675
0.841667
0.575
0.708333
0.661111
0.861111
0.580556
0.819444
0.705556
0.602778
0.519444
0.736111
0.630556
0.827778
1.01667
0.658333
0.961111
0.897222
0.547222
0.752778
0.663889
0.575
0.561111
0.791667
0.961111
0.880556
0.694444
0.722222
0.888889
0.830556
0.825
0.580556
0.727778
0.719444
0.741667
0.827778
1.06944
1.15556
0.902778
0.7
0.777778
0.722222
0.741667
0.866667
0.727778
0.516667
0.605556
0.630556
0.961111
0.852778
0.875
0.655556
0.525
0.741667
0.888889
0.788889
0.65
0.875
0.791667
0.705556
0.733333
0.675
0.616667
0.686111
0.805556
0.697222
0.683333
0.897222
0.677778
0.827778
0.858333
0.955556
0.625
0.697222
0.797222
0.741667
0.872222
0.883333
0.719444
0.8
0.636111
0.769444
0.675
0.663889
0.838889
0.736111
0.6
0.575
0.886111
0.711111
0.644444
0.516667
0.466667
0.797222
0.672222
0.833333
0.55
0.736111
0.527778
0.983333
0.747222
0.725
0.830556
0.661111
0.638889
0.686111
0.958333
0.880556
0.597222
0.594444
0.708333
0.630556
0.755556
0.783333
0.825
0.7
0.802778
0.677778
0.627778
0.816667
0.783333
0.872222
0.611111
0.791667
0.925
0.719444
0.825
0.758333
0.875
0.761111
0.697222
0.555556
0.933333
0.702778
0.661111
0.6
0.725
0.680556
0.636111
0.733333
0.694444
0.480556
0.797222
0.644444
0.813889
0.813889
0.836111
0.777778
0.677778
0.575
0.8
0.672222
0.908333
0.633333
0.877778
0.941667
0.827778
0.852778
0.586111
0.733333
0.538889
0.502778
0.875
0.816667
0.797222
0.811111
0.594444
0.841667
0.816667
0.611111
0.833333
0.763889
0.669444
0.705556
0.680556
0.6
0.813889
0.616667
0.941667
0.808333
0.697222
0.658333
0.85
0.863889
0.697222
0.783333
0.894444
0.891667
0.95
0.636111
0.597222
0.697222
0.619444
0.522222
0.825
0.7
0.736111
0.811111
0.769444
0.758333
0.794444
0.855556
0.861111
0.966667
0.680556
0.7
0.630556
0.694444
0.880556
0.669444
0.652778
0.702778
0.961111
0.730556
0.641667
0.819444
0.672222
0.680556
1.10833
0.558333
0.802778
0.997222
0.791667
0.761111
0.608333
0.805556
0.533333
0.602778
0.483333
0.694444
1.03056
0.780556
0.669444
0.708333
0.527778
0.677778
0.933333
0.744444
0.8
0.722222
0.722222
0.813889
0.758333
0.780556
0.661111
0.647222
0.691667
0.65
0.647222
0.658333
0.536111
0.594444
0.733333
0.569444
0.780556
0.716667
0.836111
0.802778
0.672222
0.875
0.8
0.7
0.605556
0.761111
0.719444
0.558333
0.672222
0.822222
0.719444
0.738889
0.672222
0.563889
0.852778
0.808333
0.686111
0.672222
0.594444
0.613889
0.661111
0.616667
0.925
0.880556
0.825
1.00278
0.788889
0.566667
1.05556
0.836111
0.6
0.658333
0.513889
0.741667
0.658333
0.580556
0.791667
0.730556
0.752778
0.822222
0.516667
0.536111
0.580556
0.669444
0.95
0.633333
0.605556
0.605556
0.572222
0.683333
0.630556
0.833333
0.552778
0.775
0.641667
0.872222
0.786111
1.03056
0.844444
0.65
0.683333
0.688889
0.791667
0.580556
0.894444
1.17778
0.547222
0.833333
0.825
0.983333
0.872222
0.769444
0.872222
0.808333
0.788889
0.758333
0.830556
0.533333
0.663889
0.897222
0.761111
0.611111
0.483333
0.555556
0.641667
0.719444
0.777778
0.627778
0.661111
0.736111
0.605556
0.594444
1.08611
0.733333
0.697222
0.811111
0.730556
0.844444
0.605556
0.555556
0.677778
0.916667
0.663889
0.613889
0.522222
0.691667
0.711111
0.913889
0.638889
0.625
0.647222
0.636111
0.580556
0.519444
0.933333
0.636111
0.616667
0.877778
0.544444
0.686111
0.627778
0.686111
0.65
0.663889
0.683333
0.602778
0.847222
0.813889
0.608333
0.7
0.663889
0.844444
0.766667
0.702778
0.855556
0.677778
0.638889
1.01667
0.730556
0.794444
0.6
0.994444
0.780556
0.794444
0.908333
0.769444
0.838889
0.5
0.869444
0.65
0.844444
0.658333
0.677778
0.558333
0.602778
0.85
0.733333
0.697222
0.886111
0.808333
0.583333
0.463889
0.975
0.730556
0.730556
0.813889
0.738889
0.811111
0.630556
0.941667
0.886111
0.863889
0.738889
0.525
0.844444
0.841667
0.836111
0.925
0.702778
0.538889
0.808333
0.691667
0.763889
1.15
0.794444
0.552778
0.830556
0.763889
0.819444
0.619444
0.763889
0.727778
0.822222
0.702778
0.580556
0.791667
0.761111
0.702778
0.769444
0.797222
0.977778
0.869444
0.788889
0.747222
0.813889
0.619444
0.811111
0.675
0.675
0.883333
0.616667
0.725
0.680556
0.666667
0.663889
0.630556
0.644444
0.722222
0.686111
0.75
0.825
0.730556
0.805556
0.677778
0.705556
0.694444
0.597222
0.669444
0.697222
0.816667
0.769444
0.577778
0.844444
0.783333
0.855556
0.766667
0.683333
0.913889
0.716667
0.702778
0.65
0.675
0.55
0.769444
0.819444
0.733333
0.719444
0.494444
0.477778
0.741667
0.627778
0.716667
0.805556
0.880556
0.711111
0.769444
0.622222
0.694444
0.705556
0.866667
0.808333
0.691667
0.847222
0.813889
0.858333
0.588889
0.758333
0.55
0.719444
0.813889
0.838889
0.638889
0.652778
0.836111
0.780556
0.727778
0.697222
0.733333
0.869444
0.816667
0.866667
0.702778
0.788889
0.802778
0.786111
0.741667
0.780556
0.552778
0.669444
0.761111
0.877778
1.01667
0.705556
0.605556
0.861111
0.880556
0.880556
0.605556
0.861111
0.858333
0.869444
0.555556
0.805556
0.641667
0.677778
0.608333
0.647222
0.727778
0.744444
0.847222
0.836111
0.811111
0.75
0.802778
0.655556
0.555556
0.683333
0.908333
0.805556
0.611111
0.827778
0.897222
0.644444
0.6
0.591667
0.516667
0.686111
0.638889
0.775
0.805556
0.736111
0.555556
0.761111
0.686111
0.627778
1.13611
0.897222
0.591667
0.719444
0.872222
0.719444
0.733333
0.652778
0.602778
0.480556
0.561111
0.655556
0.819444
0.827778
0.727778
0.880556
0.830556
0.794444
0.786111
0.688889
0.627778
0.758333
0.75
0.922222
0.858333
0.705556
0.836111
0.569444
0.822222
0.875
0.65
0.775
0.644444
0.705556
0.936111
0.847222
0.622222
0.725
0.888889
0.825
0.775
0.780556
0.85
0.941667
0.588889
0.675
0.830556
0.697222
0.513889
0.555556
0.894444
0.85
0.636111
0.663889
0.583333
0.788889
0.733333
0.583333
0.786111
0.861111
0.830556
0.838889
0.647222
0.783333
0.75
0.888889
0.594444
0.538889
0.783333
0.958333
0.805556
0.669444
0.611111
0.816667
0.680556
0.713889
0.752778
0.813889
0.575
0.805556
0.552778
0.736111
0.608333
0.666667
0.652778
0.636111
0.875
0.85
0.625
0.766667
0.866667
0.644444
0.566667
0.711111
0.636111
0.644444
0.827778
0.652778
0.691667
0.619444
0.65
0.647222
0.536111
0.827778
0.8
0.877778
0.930556
0.591667
0.847222
0.866667
0.730556
0.811111
0.647222
0.688889
0.583333
0.530556
0.825
0.761111
0.827778
0.569444
0.694444
0.822222
0.85
0.786111
0.911111
0.547222
0.788889
0.644444
0.872222
0.719444
1.16389
0.794444
0.747222
0.847222
0.772222
0.869444
0.686111
0.686111
0.705556
0.830556
0.758333
0.683333
0.686111
0.933333
0.7
0.894444
0.919444
0.833333
0.572222
0.683333
0.8
0.972222
0.908333
0.65
0.516667
0.694444
0.608333
0.669444
0.513889
0.488889
0.480556
0.786111
0.777778
0.713889
0.836111
0.658333
0.641667
0.616667
0.663889
0.741667
0.75
1.01111
0.794444
0.916667
0.866667
0.894444
0.833333
0.841667
0.691667
0.805556
0.833333
0.863889
0.683333
0.716667
0.741667
0.766667
0.783333
0.811111
0.577778
0.616667
0.786111
0.647222
0.608333
0.808333
0.875
0.663889
0.588889
0.841667
0.683333
0.888889
0.691667
0.683333
0.8
0.6
0.852778
0.891667
1.00556
0.738889
0.855556
0.822222
0.766667
0.641667
0.719444
0.641667
0.847222
0.947222
1.075
0.838889
0.644444
0.727778
0.625
0.752778
0.655556
0.880556
0.833333
0.891667
0.694444
0.683333
0.858333
0.6
0.930556
0.866667
0.780556
0.966667
0.338889
1.00833
0.616667
0.825
0.241667
0.869444
0.772222
0.875
0.788889
0.608333
0.855556
0.894444
0.608333
0.861111
0.775
0.794444
0.808333
0.616667
0.622222
0.711111
0.663889
0.644444
0.875
0.866667
0.844444
0.508333
0.480556
0.613889
0.675
0.627778
1.05278
0.880556
0.633333
0.95
0.772222
0.594444
0.758333
0.725
0.775
0.833333
0.836111
0.663889
0.863889
0.772222
1.01389
0.788889
0.680556
0.558333
0.530556
0.697222
0.583333
0.508333
0.813889
0.830556
0.736111
0.647222
0.616667
0.908333
0.755556
0.555556
0.491667
0.702778
0.738889
0.738889
0.608333
0.577778
0.555556
1.01389
0.736111
0.7
0.65
0.936111
0.869444
0.583333
0.638889
0.686111
0.644444
0.877778
0.663889
0.766667
0.9
0.555556
0.961111
0.95
0.708333
0.694444
0.616667
0.772222
0.630556
0.897222
0.847222
0.8
0.725
0.955556
0.644444
0.791667
0.994444
0.925
0.686111
0.575
0.513889
0.561111
0.772222
0.85
0.666667
0.716667
0.597222
0.627778
0.708333
0.747222
0.661111
0.605556
0.647222
0.741667
0.788889
0.75
0.702778
0.672222
0.666667
0.872222
0.730556
0.672222
0.777778
0.577778
0.491667
0.633333
0.855556
0.880556
0.711111
0.711111
0.541667
0.616667
0.530556
0.505556
0.741667
0.611111
0.583333
0.605556
0.672222
0.680556
0.622222
0.825
0.872222
0.697222
0.691667
0.688889
0.666667
0.630556
0.786111
0.922222
0.558333
0.797222
0.658333
0.711111
0.597222
0.905556
0.694444
0.633333
0.733333
0.791667
0.863889
1.09444
0.875
0.588889
0.972222
0.680556
0.666667
0.813889
0.580556
0.769444
0.769444
0.669444
0.816667
0.836111
0.669444
0.75
0.730556
0.580556
0.6
0.741667
0.627778
0.716667
0.65
0.963889
0.625
0.711111
0.691667
0.786111
0.705556
0.783333
0.780556
0.616667
0.663889
0.563889
0.947222
0.675
0.702778
0.683333
0.638889
0.888889
0.747222
0.922222
0.825
0.966667
0.791667
0.861111
0.919444
0.816667
0.647222
0.819444
0.741667
0.738889
0.85
0.861111
0.602778
0.708333
0.675
0.666667
0.547222
0.813889
0.755556
0.663889
0.827778
0.852778
0.630556
0.6
0.852778
0.866667
0.691667
0.769444
0.825
0.669444
0.866667
0.730556
0.816667
0.75
0.816667
0.772222
0.811111
0.627778
0.65
0.677778
0.969444
0.530556
0.491667
0.727778
0.611111
0.791667
0.636111
0.586111
0.525
0.7
0.763889
0.730556
0.922222
0.7
0.808333
0.75
0.758333
0.6
0.763889
0.744444
0.719444
0.938889
0.958333
0.636111
0.719444
0.755556
0.7
0.844444
0.505556
0.941667
0.672222
0.902778
0.716667
0.730556
1.20556
0.830556
0.788889
0.805556
0.688889
0.794444
0.908333
0.866667
0.819444
0.652778
0.861111
0.861111
0.786111
0.658333
0.777778
0.730556
0.805556
0.688889
0.919444
0.761111
0.891667
0.797222
0.894444
0.680556
0.594444
0.716667
0.536111
0.661111
0.702778
0.880556
0.986111
0.944444
0.772222
0.691667
0.555556
0.811111
0.861111
0.855556
0.702778
0.780556
0.680556
0.505556
0.686111
0.552778
0.702778
0.541667
0.775
0.944444
0.694444
0.65
0.786111
0.630556
0.722222
0.602778
0.747222
0.669444
0.697222
0.902778
0.741667
0.575
0.669444
0.516667
0.819444
0.783333
0.691667
0.730556
0.644444
0.725
0.663889
0.586111
0.725
0.65
0.675
0.827778
0.558333
0.705556
0.713889
0.663889
0.844444
0.552778
0.986111
0.808333
0.727778
0.711111
0.802778
0.883333
0.875
0.613889
0.694444
0.508333
0.486111
0.733333
0.544444
0.658333
0.6
0.85
0.716667
0.666667
0.491667
0.305556
0.941667
0.675
0.588889
0.897222
0.683333
0.633333
0.622222
0.561111
0.713889
0.813889
0.658333
0.763889
0.655556
0.691667
0.527778
0.797222
0.561111
0.744444
0.638889
0.533333
0.761111
0.713889
0.783333
0.938889
0.663889
0.841667
0.733333
0.872222
0.855556
0.802778
0.897222
0.766667
0.819444
0.872222
0.794444
0.638889
0.85
0.6
0.611111
0.805556
0.586111
0.680556
0.791667
0.844444
0.811111
0.511111
0.466667
0.483333
0.683333
0.744444
1.16389
0.780556
0.586111
0.702778
0.877778
0.644444
0.986111
0.866667
0.783333
0.7
0.677778
0.758333
0.755556
0.752778
1.04722
1.03889
0.744444
0.811111
0.702778
0.836111
0.702778
0.544444
0.65
0.780556
0.694444
0.622222
0.741667
0.627778
0.8
0.719444
0.722222
0.591667
0.669444
0.666667
0.8
0.758333
0.544444
0.638889
0.636111
0.605556
0.702778
0.505556
0.738889
0.783333
0.894444
0.866667
0.902778
0.705556
0.775
0.533333
0.483333
0.644444
0.833333
0.797222
0.711111
0.675
0.8
0.775
0.866667
0.791667
0.625
0.525
0.677778
0.852778
0.877778
0.683333
0.886111
0.630556
0.713889
0.830556
0.825
0.872222
0.627778
0.675
0.85
0.669444
0.861111
0.805556
0.863889
0.716667
0.733333
0.772222
0.861111
0.788889
0.655556
1.00278
0.783333
0.933333
0.852778
0.727778
0.602778
0.644444
0.822222
0.761111
0.722222
0.594444
0.813889
0.880556
0.630556
0.652778
0.633333
0.908333
1.06389
0.705556
0.483333
0.863889
0.672222
0.544444
0.894444
0.727778
0.733333
0.641667
0.588889
0.691667
0.736111
0.747222
0.705556
0.625
0.9
0.705556
0.741667
0.619444
0.586111
0.786111
0.875
0.658333
0.905556
0.763889
0.669444
0.555556
0.808333
0.891667
0.725
0.691667
0.808333
0.652778
0.825
1.19167
0.925
0.686111
0.827778
0.991667
1.08333
0.8
0.852778
0.777778
0.686111
0.225
1.06111
0.980556
0.997222
0.825
0.961111
1.13611
0.913889
0.747222
1.11944
1.26667
1.125
0.819444
0.775
1.16111
1.18611
1.19167
0.838889
1.15556
1.16944
0.788889
0.888889
0.858333
1.07222
0.958333
0.841667
0.988889
1.01111
1.00833
1.15833
1.08889
0.933333
1.16389
1.11944
1.09444
1.08611
1.13056
0.997222
1.08333
1.09444
0.744444
0.747222
1.13611
1.03611
0.708333
0.991667
1.04444
0.858333
0.886111
0.752778
1.10833
0.972222
0.883333
0.95
0.786111
1.00278
1.06111
1.15556
1.02778
0.866667
1.11389
1.03889
1.05
1.08889
0.825
0.775
0.858333
0.930556
1.08611
0.913889
0.905556
0.997222
1
0.886111
1.00833
0.916667
0.655556
0.941667
0.991667
0.922222
1.06389
1.07778
0.969444
1.03056
0.769444
0.938889
0.986111
1.01389
0.952778
0.927778
1.03611
1.05833
1.00278
0.969444
0.808333
0.733333
0.908333
0.913889
1.06944
1.075
1.025
0.905556
0.777778
0.988889
0.811111
0.972222
0.747222
0.933333
0.325
0.9
0.958333
1.09722
0.977778
1.03611
0.930556
0.736111
0.825
0.961111
0.980556
0.866667
0.747222
0.963889
0.786111
0.969444
0.994444
0.8
0.897222
0.988889
0.952778
1.01944
0.905556
0.761111
1.02778
0.813889
0.927778
0.922222
0.902778
0.977778
0.675
0.966667
0.872222
0.913889
0.827778
0.794444
0.922222
0.955556
0.938889
0.922222
1.03611
1.00833
0.963889
0.958333
0.905556
0.933333
0.933333
0.872222
0.758333
0.458333
0.5
1.08611
1.14167
1.05833
0.797222
1.03611
1.01944
0.963889
0.727778
0.838889
0.994444
1.01389
0.880556
0.955556
0.975
0.844444
0.977778
0.816667
0.955556
0.822222
0.936111
0.811111
0.955556
1.025
0.861111
0.733333
0.972222
0.925
0.847222
0.780556
0.872222
0.961111
0.877778
0.777778
0.977778
0.991667
0.75
0.761111
0.780556
0.844444
0.819444
0.797222
0.919444
0.691667
1.13056
1.04444
1.05556
0.838889
0.994444
1.00278
0.727778
0.997222
0.7
0.269444
0.911111
0.938889
0.355556
0.211111
0.216667
0.663889
1.03056
0.597222
1.13333
1
1.05833
0.825
0.833333
1.02222
0.927778
0.941667
0.852778
0.986111
0.813889
0.963889
0.697222
0.655556
0.466667
0.458333
0.955556
0.766667
0.883333
0.741667
0.825
0.730556
0.697222
0.930556
1.00833
0.927778
0.922222
0.941667
0.925
0.938889
0.913889
0.7
0.9
0.925
0.605556
0.619444
0.986111
0.772222
0.869444
0.677778
0.927778
1.03056
0.741667
0.852778
0.808333
0.905556
0.925
0.736111
0.680556
