# Supplementary material for: Model-Based Quantification of Left Ventricular Diastolic Function in Critically Ill Patients with Atrial Fibrillation from Routine Data: A Feasibility Study
Source: Comput Math Methods Med. 2019 May 16;2019:9682138. doi: 10.1155/2019/9682138 (PMC6541946; doi:10.1155/2019/9682138)
Supplement: Supplementary Materials — Online Supplement Expanded Methods and Results: this document provides further details on methodological considerations and details about the model employed. Furthermore, the Results section includes figures of the entire cohort corresponding to those displayed in the manuscript for a selection of patients. Online Supplement Code: this is the product of the research and enables the reader to verify results and potentially apply the methodology to their data. We have a strong commitment to open sourcing the analysis code to promote transparency and reproducibility and thus further future research in this area. This supplement provides the complete analysis code and processed data for the research presented within this manuscript. Within the ZIP folder, the file “Readme.md” provides instructions for building and running the code. If additional questions or issues arise with regard to usage of the code, do not hesitate to contact the authors. [file 9682138.f1.zip › CodeOnlineSupplement_CMMM_2711432/DiastolicPaper_OnlineSupplement/data/mgh145.csv/pps.txt]

60.518
56.552
50.431
39.311
48.19
53.88
57.672
53.104
42.673
59.052
46.897
46.811
46.983
50
45.173
47.844
44.569
58.88
56.379
52.155
50.862
45.086
46.724
49.138
52.758
52.414
52.845
47.414
46.379
39.569
33.017
37.672
43.707
47.672
45.776
42.672
38.793
37.586
52.155
50.086
45
39.655
37.069
39.138
49.482
49.396
50.432
47.845
52.328
41.983
35.431
40.604
40.863
44.655
47.155
44.138
37.673
35.775
43.621
39.655
40.517
34.655
42.844
40.776
44.397
44.483
45.259
37.413
35.776
36.121
38.793
37.327
37.328
41.293
43.965
41.207
38.19
38.276
36.379
37.069
42.069
41.034
41.724
41.983
37.413
42.586
42.155
35.948
37.586
39.482
40.345
38.879
38.534
34.396
28.449
27.759
23.448
27.587
28.793
31.034
37.413
40.776
34.396
42.241
43.966
44.827
39.828
36.552
35.689
37.069
39.741
38.621
42.845
38.534
38.965
36.207
39.138
38.621
41.207
41.466
39.482
37.156
39.913
37.931
30.862
27.069
27.155
33.707
40.259
42.414
42.155
40.776
43.706
39.138
35.948
31.896
36.12
40.086
41.034
41.465
36.983
37.414
42.673
39.914
33.879
38.793
39.741
40.775
40.258
34.31
31.983
31.724
30.689
39.828
37.241
39.224
41.552
41.897
42.931
40.258
38.535
33.017
24.569
29.483
35.776
41.035
38.879
42.672
39.396
42.758
41.034
35.345
33.103
36.207
39.224
44.138
45.604
44.31
45.603
46.379
42.586
40.517
41.552
40.345
44.224
45.172
45.345
42.069
37.586
32.5
34.052
39.828
41.12
44.052
46.207
45.863
42.5
33.017
36.465
40.603
45.345
45.776
45.603
49.138
47.845
46.724
50.259
43.965
42.414
46.81
50.948
47.758
50.69
44.828
48.104
54.138
49.224
48.879
50.173
53.276
52.931
50.086
52.586
54.052
44.482
49.655
50.689
52.672
50.775
54.224
51.034
52.241
54.138
51.724
51.293
51.638
54.569
55.862
49.913
50.69
58.535
54.827
55.862
47.5
50
46.034
47.242
46.034
58.621
52.414
51.638
57.586
54.569
62.327
56.551
59.483
60.172
52.672
57.931
52.5
52.672
49.656
44.914
51.982
56.207
55.259
54.569
61.293
61.207
61.12
56.035
55.517
56.552
57.759
55.344
53.621
58.793
57.672
57.242
54.569
53.879
54.483
57.845
58.62
56.638
55.69
51.552
45.776
46.552
44.827
54.914
61.207
57.241
45.776
58.103
57.673
51.465
64.483
60.517
57.069
58.276
62.758
61.207
64.396
57.758
62.845
61.724
47.673
51.725
60.259
63.793
62.328
57.328
50.086
52.155
53.707
51.552
58.19
58.362
59.138
65.431
63.879
64.138
62.328
57.5
52.759
56.035
54.828
61.465
48.707
59.569
70.431
60.862
56.121
47.845
63.707
61.982
64.569
55.173
59.569
59.569
56.552
53.017
56.896
50.776
63.362
64.31
59.569
53.276
56.724
60.086
59.656
59.913
62.327
69.914
69.742
65.862
57.069
63.534
53.966
56.12
52.931
49.655
54.828
67.156
63.621
64.224
60.603
65.259
62.069
55.775
56.552
66.897
68.448
62.414
53.879
65
64.138
56.638
53.276
60.087
63.448
66.897
67.672
70.086
63.19
51.207
63.276
64.396
60.518
67.414
68.018
72.155
69.569
65.345
57.845
58.017
51.983
58.189
59.396
53.104
60.689
65.776
69.052
62.155
65.862
52.5
58.103
67.5
63.707
62.586
58.88
55.431
57.242
51.982
57.155
53.362
48.362
60.431
60.345
64.224
70.862
67.155
65.345
67.241
66.466
56.896
58.707
58.534
73.018
67.327
66.81
72.673
62.242
67.759
64.827
59.396
57.155
65.345
58.621
72.242
65.517
61.983
55.517
51.38
55.862
57.069
53.965
57.586
54.483
61.293
58.534
60.604
72.931
71.207
65.776
57.672
64.397
59.655
61.207
65
71.207
68.103
68.965
63.535
63.707
64.224
67.328
64.483
67.068
66.12
73.621
69.569
66.379
65.431
60.949
60.173
60
63.104
70.345
62.242
62.845
56.896
62.672
65.689
73.275
64.051
67.586
66.983
62.845
66.466
75.086
71.982
67.327
72.414
66.811
59.482
64.483
62.155
52.586
56.982
53.362
48.448
50.603
54.569
64.741
57.414
50.603
55.862
67.242
64.31
60.776
58.362
63.103
61.638
54.137
43.362
49.224
46.38
56.121
59.914
50.259
50.431
57.5
56.466
49.051
55.69
51.638
59.569
52.414
44.224
50.172
54.224
54.827
51.207
58.706
53.707
56.207
57.845
52.328
48.449
52.5
54.914
49.655
45.604
46.983
47.586
45.259
43.017
40.776
40.086
48.621
49.742
52.845
54.052
48.707
46.466
45.517
43.966
49.311
48.276
51.207
40.345
47.931
45.259
46.12
44.224
42.931
47.242
43.965
39.311
45.259
39.397
41.293
32.586
37.155
37.5
45.517
46.466
47.327
43.965
40.087
42.414
41.466
36.897
36.379
40.69
39.224
41.034
46.983
44.828
42.845
48.276
43.793
38.534
36.552
40.862
41.38
42.069
32.758
32.673
39.914
38.448
34.224
31.983
34.742
33.707
39.052
38.879
40.432
38.276
34.483
40.862
41.724
42.844
40.689
38.879
34.828
30
41.897
39.138
37.759
40.431
43.104
42.328
36.552
33.189
36.638
44.051
36.983
40
33.362
33.707
34.828
35.517
39.051
39.828
36.466
30.259
30.689
38.103
40.776
38.88
40.517
38.707
26.552
36.465
30.776
35.086
36.035
38.621
39.052
37.069
37.155
31.12
36.12
31.293
29.482
27.413
29.569
35.173
41.638
43.018
36.379
39.31
35.259
33.62
34.828
31.552
35.776
38.621
42.327
37.414
35
32.845
30.172
28.189
30.086
30.431
31.724
33.362
33.879
34.138
46.811
37.069
44.827
39.052
40.172
43.62
42.5
36.293
37.845
37.155
47.672
45.173
44.569
41.724
45.086
46.293
43.534
45.431
38.276
37.931
35.603
33.189
31.724
34.31
44.914
49.138
46.121
47.5
48.966
44.224
39.828
41.293
40.689
45.948
45.345
45.948
51.293
42.845
46.034
48.707
45.603
39.224
45.776
44.914
50.689
45.431
45.949
44.397
51.293
47.759
44.483
47.414
45.69
47.759
44.483
42.931
48.276
46.81
50
47.931
41.207
49.052
53.449
49.397
48.448
51.466
54.397
50.862
45.086
33.621
37.328
39.052
49.483
57.069
57.759
56.897
53.621
49.397
45.863
46.121
48.879
48.104
51.379
52.155
58.275
60.431
59.138
53.707
49.31
51.034
57.673
53.879
57.586
61.293
54.31
59.482
54.483
48.966
50.431
52.414
56.466
55.69
62.672
58.966
54.311
55
54.31
50.69
55.775
58.794
61.293
60.862
51.465
50.345
46.897
51.983
47.328
51.293
54.655
51.81
66.466
59.569
63.879
61.035
52.155
52.414
56.724
63.362
61.12
61.896
59.914
67.5
61.897
57.845
46.551
51.724
54.31
52.845
61.896
57.587
65
58.276
63.621
58.707
58.966
53.879
62.672
60
51.724
65.431
62.328
56.724
58.535
59.31
60.603
57.069
64.138
64.311
65.948
61.206
58.104
45.086
60.258
59.655
63.88
55.517
69.914
69.656
65.345
65.948
67.844
71.379
69.225
61.724
64.396
60.172
61.724
62.069
61.897
52.931
61.294
55.431
60.948
55.862
65
59.913
63.707
49.397
49.224
50.258
66.466
62.845
55.172
62.5
52.845
46.466
53.449
53.879
57.069
58.017
56.552
62.672
56.725
55.776
51.034
44.31
50.776
53.707
61.035
55.345
59.656
61.897
56.465
54.225
51.465
41.552
50.948
58.707
58.535
53.879
58.103
47.5
54.31
50.776
50.345
49.741
58.19
61.379
58.534
61.12
53.448
51.724
49.655
53.448
51.81
44.224
53.793
65.689
58.362
54.655
56.293
51.465
50.775
56.466
56.121
59.483
61.121
54.224
49.742
55.948
50.517
43.966
48.535
55.345
53.793
53.534
52.414
47.328
51.293
47.586
50.863
47.414
44.224
53.276
57.5
61.379
57.931
51.638
57.672
61.035
54.913
49.138
46.896
51.81
63.62
61.12
57.069
53.103
54.311
49.914
46.811
52.932
55.69
50.949
51.983
50.689
64.569
58.362
58.793
53.362
55.172
58.879
56.293
51.81
67.242
61.465
56.034
60.086
62.156
59.483
60.603
62.931
65.603
58.793
62.069
69.569
71.724
66.638
63.879
63.879
69.052
66.38
58.017
69.138
64.914
55.345
50.689
50.431
52.328
67.759
70.086
60.517
70.862
64.741
63.018
58.621
59.914
60.259
65.172
64.483
63.965
60.862
61.207
49.569
57.156
62.155
67.242
65.431
63.362
68.017
62.759
49.138
59.31
61.638
63.879
71.034
70.517
68.104
65
60.172
63.707
61.896
66.034
66.81
67.758
62.5
59.311
64.827
62.414
61.379
61.38
56.638
65.69
65.086
68.103
64.827
60.776
59.052
53.104
58.19
64.914
61.638
59.742
60.086
63.793
64.483
62.069
56.724
52.673
66.896
71.465
67.845
61.294
59.138
58.965
50.948
53.448
59.482
68.017
70.603
62.069
56.207
65.086
64.569
65.173
64.396
61.207
58.448
60
55.173
57.155
72.327
68.879
70.431
63.535
55.259
47.758
59.311
65.517
66.81
60.345
61.034
70.517
71.38
67.156
66.38
69.914
63.103
70.172
69.827
62.844
67.069
65.258
68.534
65.862
67.586
59.397
69.311
68.189
62.845
59.741
67.845
63.362
64.828
68.879
69.914
71.206
64.828
70.689
67.759
59.569
65.517
67.156
66.379
68.448
68.621
67.155
69.568
68.189
69.483
68.707
61.207
66.035
69.914
72.5
61.207
55
55.69
65.431
67.5
64.482
69.569
64.655
75.345
74.224
67.241
70.776
72.5
68.965
69.052
67.069
69.914
67.242
56.724
57.587
58.104
60.862
58.19
70.173
62.068
71.465
60.345
60.689
57.759
58.362
53.449
63.966
56.465
68.793
63.104
67.069
61.293
55.69
58.534
60.345
54.655
63.104
54.741
60.345
58.707
54.052
64.052
56.552
54.138
56.896
61.035
61.293
67.758
66.896
67.845
66.552
55.173
54.396
55.431
61.035
57.759
61.293
62.327
63.794
63.103
67.931
57.5
53.276
49.914
58.707
70
68.621
59.31
59.569
57.242
48.362
44.138
51.552
66.465
64.224
66.638
59.224
69.655
52.414
51.035
56.293
62.155
64.396
70.087
70.345
65.603
67.155
63.276
59.224
55.604
57.327
64.051
54.569
63.621
60.604
55.776
56.81
48.276
55.173
60.603
66.811
59.914
63.017
69.311
68.362
58.103
63.104
56.983
64.568
64.052
59.914
65.862
66.983
60.776
63.017
59.827
62.5
65.517
60.086
61.466
51.983
53.966
70.776
69.051
66.12
62.413
62.844
58.534
61.551
62.328
63.794
64.396
66.552
57.845
54.655
50.69
58.189
63.534
58.103
63.621
68.19
71.379
56.724
50.604
50.517
56.896
69.569
70.173
70.517
67.5
54.138
64.828
61.466
60.173
62.155
67.845
64.052
69.742
63.707
55.948
49.569
56.983
58.879
67.844
70.862
65.948
67.759
66.121
66.638
57.5
59.655
59.913
55.259
59.569
66.982
65.345
75.776
65.431
64.827
57.5
67.931
67.673
71.811
69.224
63.448
63.362
51.034
61.294
61.811
62.845
55.518
59.31
57.931
71.552
64.569
57.845
48.19
56.811
68.104
68.88
68.706
67.156
61.121
53.534
75.173
69.31
59.569
61.552
63.276
68.362
73.965
69.311
58.104
61.121
59.397
55.086
51.121
59.31
63.965
61.12
63.448
67.932
64.31
59.052
57.069
53.017
60.086
57.5
55.776
66.466
66.034
59.051
45.086
46.207
47.759
59.396
61.81
56.724
49.827
51.724
42.5
50.086
55.086
50.517
54.052
55.173
49.483
54.655
52.931
50.259
59.828
51.983
41.897
49.138
48.362
44.396
50.948
49.052
48.535
49.397
42.069
43.103
46.465
43.19
45.948
43.19
46.379
46.896
48.448
43.362
35.172
40.345
49.655
41.034
46.983
45.776
42.759
49.137
40.862
40.518
45.776
46.811
44.655
46.379
44.482
46.293
39.224
36.638
39.224
40.604
43.62
39.396
40.086
27.328
41.897
38.103
37.242
39.224
35.69
43.276
36.983
35.517
29.052
41.638
34.914
35.345
34.913
39.138
39.051
42.069
40
34.827
37.5
31.983
31.121
32.414
34.483
38.793
40.431
36.466
37.586
32.759
29.224
30.517
27.845
33.104
39.396
39.224
40.431
38.362
35.604
38.19
34.397
30.69
33.793
32.241
35.258
30.949
36.81
38.362
37.069
37.155
33.018
32.241
31.982
36.725
38.966
38.017
40.948
37.068
34.914
27.241
28.276
30
36.207
33.793
36.207
30.862
35.775
39.828
43.793
39.138
36.811
35.604
40.345
38.534
42.586
38.965
40
39.138
36.293
34.741
37.5
40.345
42.327
43.19
43.534
43.793
40.689
34.827
33.535
34.31
32.586
36.638
37.241
37.069
48.794
49.224
32.155
44.224
38.965
41.811
47.931
48.793
49.741
49.051
42.414
41.724
37.414
43.362
41.121
44.569
45.087
46.637
50
45.604
49.311
43.879
44.655
45.086
47.5
52.672
50.431
50.086
43.448
49.483
46.293
46.638
48.966
54.483
54.483
51.465
47.328
45
48.362
44.913
45.948
47.845
45.431
57.672
55.431
57.5
50.259
59.483
54.224
53.707
57.414
53.276
59.138
56.638
49.741
55.431
55.517
46.552
40.431
49.741
58.965
52.845
55.604
54.827
55.431
49.224
49.396
49.483
50.087
56.121
54.828
53.707
53.966
52.845
44.052
38.88
36.466
52.241
56.465
54.224
53.018
54.655
51.465
48.62
44.569
50.689
49.655
54.396
45.862
50.862
43.448
40.776
43.707
39.483
44.396
49.655
50.258
55.345
51.121
51.983
52.758
53.966
48.707
49.914
49.741
52.845
53.19
55.776
50.172
46.293
46.638
43.621
50.949
54.914
53.534
49.31
53.88
55
57.5
49.828
46.465
49.052
58.362
60.086
60.689
60.431
56.12
54.224
51.034
57.328
53.103
60.259
57.586
56.465
48.965
55
46.552
48.621
52.414
55.086
51.552
51.121
60.172
60.431
53.276
57.5
50.259
53.965
57.673
53.621
44.655
58.448
56.034
56.811
57.155
67.069
61.293
59.741
54.655
61.12
58.104
50.776
59.914
60
51.035
63.535
65.345
60.776
61.983
54.483
64.569
57.931
55.776
52.673
62.931
59.742
60.345
62.328
57.242
61.897
59.31
56.896
67.069
58.448
57.586
49.828
61.982
68.362
67.327
57.845
62.5
68.189
60.69
54.655
54.827
64.655
60.172
68.793
61.552
66.983
58.103
58.707
39.224
48.017
54.827
67.069
63.535
62.931
62.759
61.379
67.328
65.086
62.414
64.224
67.586
59.31
58.794
61.982
58.706
57.758
59.569
61.38
60.517
54.224
57.327
65.431
58.104
61.207
62.241
76.637
69.482
57.327
57.069
57.155
70.604
70.517
66.379
65.69
60.862
59.483
63.534
63.103
58.966
60.086
60.345
67.242
62.931
56.552
55.518
54.311
70.344
71.379
64.569
68.88
58.879
59.828
57.673
62.069
57.845
65.604
77.155
71.638
76.379
65
58.449
66.207
62.242
56.638
65.776
61.81
72.413
67.414
61.81
66.293
56.81
58.794
68.276
68.448
59.397
58.018
58.018
58.448
54.569
56.983
53.017
66.552
60.69
68.103
62.672
57.672
61.896
51.379
45.431
42.327
55.689
61.379
60.431
54.052
56.638
58.707
56.207
48.103
45.517
52.672
53.103
55.949
57.5
58.707
56.293
52.586
54.397
46.81
53.189
57.156
55.259
55.172
54.569
52.241
49.052
46.207
43.534
55.172
55
55.689
47.414
48.535
55.517
54.138
49.31
42.586
49.655
47.845
48.793
51.034
45.345
48.19
48.017
47.327
48.017
51.551
52.069
46.811
50.948
48.103
44.052
44.827
45.431
47.155
45.345
36.896
49.914
43.621
40.689
40.862
40.776
37.759
36.379
33.103
36.724
39.224
50.431
48.19
49.224
50.603
45
43.965
45.862
47.328
43.621
41.465
48.793
41.983
49.052
40.862
40.603
44.827
48.276
48.534
47.672
42.845
46.552
42.241
42.069
45.776
47.328
49.224
43.449
34.655
44.828
43.362
38.965
41.207
44.742
48.534
46.466
49.138
46.293
44.655
46.121
42.414
46.465
47.328
48.707
46.983
41.207
38.534
40.689
38.707
42.5
45
46.207
47.414
42.845
40.948
47.759
42.673
41.034
45.949
48.276
44.741
48.276
47.327
53.62
47.5
43.19
46.121
45.603
45.776
38.793
40.603
41.724
54.914
51.983
47.5
44.138
45.172
53.276
53.449
50.173
47.327
47.931
46.551
46.81
43.535
46.466
49.569
44.655
52.5
58.706
52.673
52.845
45.431
47.5
51.12
56.207
57.759
61.638
62.845
62.5
55.863
51.121
45.517
52.5
48.879
53.449
52.155
58.103
51.465
62.5
62.845
53.104
36.207
49.828
62.328
60.086
61.552
61.465
53.448
58.104
54.741
52.759
46.293
56.81
48.449
51.465
61.724
54.569
56.897
55.345
49.828
57.069
60.345
56.724
59.397
61.552
54.742
52.327
48.966
42.586
48.19
50.517
54.482
68.362
66.638
59.827
66.379
65
62.069
65.948
65.517
63.103
57.758
53.189
44.827
50.776
49.827
53.448
61.897
63.362
59.138
62.759
60.776
59.655
54.655
47.587
54.828
54.828
63.19
58.621
65.776
60.173
52.241
51.294
58.276
61.724
73.879
80.345
63.965
74.397
65.776
70.431
61.034
64.138
60.517
65.258
64.224
55.948
61.724
57.155
71.121
62.414
59.396
65.862
62.414
61.379
57.758
63.879
62.414
64.397
63.621
62.241
53.104
46.379
53.362
57.758
61.121
51.466
60.173
56.551
67.241
59.396
60.689
64.828
55.775
59.569
55.518
51.034
58.19
48.966
58.793
60.173
