# Supplementary material for: Model-Based Quantification of Left Ventricular Diastolic Function in Critically Ill Patients with Atrial Fibrillation from Routine Data: A Feasibility Study
Source: Comput Math Methods Med. 2019 May 16;2019:9682138. doi: 10.1155/2019/9682138 (PMC6541946; doi:10.1155/2019/9682138)
Supplement: Supplementary Materials — Online Supplement Expanded Methods and Results: this document provides further details on methodological considerations and details about the model employed. Furthermore, the Results section includes figures of the entire cohort corresponding to those displayed in the manuscript for a selection of patients. Online Supplement Code: this is the product of the research and enables the reader to verify results and potentially apply the methodology to their data. We have a strong commitment to open sourcing the analysis code to promote transparency and reproducibility and thus further future research in this area. This supplement provides the complete analysis code and processed data for the research presented within this manuscript. Within the ZIP folder, the file “Readme.md” provides instructions for building and running the code. If additional questions or issues arise with regard to usage of the code, do not hesitate to contact the authors. [file 9682138.f1.zip › CodeOnlineSupplement_CMMM_2711432/DiastolicPaper_OnlineSupplement/data/mgh145.csv/rrs.txt]

0.547222
0.747222
0.627778
0.455556
0.472222
0.561111
0.6
0.533333
0.433333
0.711111
0.547222
0.538889
0.580556
0.533333
0.469444
0.472222
0.433333
0.661111
0.722222
0.636111
0.638889
0.572222
0.6
0.569444
0.575
0.597222
0.694444
0.544444
0.563889
0.516667
0.469444
0.494444
0.516667
0.541667
0.519444
0.466667
0.441667
0.425
0.652778
0.566667
0.636111
0.519444
0.45
0.441667
0.655556
0.622222
0.619444
0.694444
0.547222
0.766667
0.519444
0.538889
0.530556
0.513889
0.694444
0.533333
0.458333
0.463889
0.466667
0.622222
0.733333
0.483333
0.538889
0.533333
0.605556
0.586111
0.594444
0.511111
0.444444
0.611111
0.683333
0.519444
0.469444
0.522222
0.683333
0.594444
0.530556
0.525
0.525
0.766667
0.680556
0.591667
0.594444
0.577778
0.508333
0.730556
0.597222
0.75
0.697222
0.636111
0.611111
0.586111
0.555556
0.516667
0.444444
0.433333
0.425
0.427778
0.433333
0.438889
0.5
0.558333
0.458333
0.627778
0.633333
0.725
0.65
0.708333
0.552778
0.555556
0.527778
0.491667
0.669444
0.55
0.519444
0.555556
0.661111
0.611111
0.713889
0.580556
0.502778
0.488889
0.527778
0.516667
0.469444
0.45
0.430556
0.497222
0.555556
0.763889
0.575
0.538889
0.716667
0.563889
0.552778
0.547222
0.572222
0.666667
0.65
0.569444
0.508333
0.5
0.55
0.688889
0.538889
0.711111
0.619444
0.622222
0.552778
0.461111
0.427778
0.430556
0.430556
0.447222
0.755556
0.619444
0.736111
0.752778
0.752778
0.636111
0.566667
0.519444
0.452778
0.505556
0.580556
0.622222
0.516667
0.55
0.513889
0.575
0.541667
0.477778
0.541667
0.586111
0.525
0.611111
0.7
0.580556
0.616667
0.763889
0.686111
0.641667
0.788889
0.552778
0.680556
0.719444
0.772222
0.716667
0.580556
0.497222
0.522222
0.536111
0.527778
0.575
0.611111
0.619444
0.536111
0.472222
0.472222
0.697222
0.638889
0.558333
0.533333
0.688889
0.602778
0.577778
0.558333
0.713889
0.602778
0.575
0.788889
0.538889
0.572222
0.494444
0.511111
0.716667
0.777778
0.586111
0.55
0.625
0.586111
0.55
0.605556
1.18333
0.536111
0.580556
0.555556
0.558333
0.525
0.588889
0.522222
0.538889
0.583333
0.630556
0.638889
0.561111
0.558333
0.55
0.483333
0.458333
0.572222
0.538889
0.572222
0.547222
0.536111
0.463889
0.447222
0.438889
0.538889
0.486111
0.463889
0.525
0.469444
0.622222
0.808333
0.827778
0.780556
0.555556
0.663889
0.566667
0.566667
0.536111
0.561111
0.625
0.647222
0.563889
0.486111
0.802778
0.747222
0.538889
0.769444
0.669444
0.6
0.591667
0.552778
0.516667
0.572222
0.611111
0.572222
0.688889
0.661111
0.577778
0.605556
0.65
0.580556
0.561111
0.533333
0.494444
0.530556
0.502778
0.580556
0.661111
0.541667
0.444444
0.5
0.505556
0.45
0.541667
0.672222
0.611111
0.572222
0.622222
0.6
0.733333
0.558333
0.663889
0.677778
0.522222
0.544444
0.644444
0.802778
0.725
0.577778
0.497222
0.505556
0.55
0.547222
0.761111
0.583333
0.530556
0.727778
0.808333
0.775
0.725
0.683333
0.530556
0.516667
0.494444
0.527778
0.438889
0.441667
0.780556
0.611111
0.566667
0.447222
0.725
0.619444
0.691667
0.541667
0.577778
0.608333
0.622222
0.602778
0.666667
0.508333
0.636111
0.694444
0.55
0.466667
0.491667
0.561111
0.586111
0.616667
0.575
0.752778
0.719444
0.602778
0.513889
0.569444
0.516667
0.544444
0.527778
0.463889
0.444444
0.697222
0.572222
0.563889
0.541667
0.611111
0.605556
0.583333
0.516667
0.783333
0.761111
0.588889
0.491667
0.572222
0.613889
0.525
0.536111
0.558333
0.580556
0.591667
0.602778
0.7
0.566667
0.461111
0.466667
0.708333
0.572222
0.641667
0.588889
0.794444
0.752778
0.652778
0.575
0.597222
0.547222
0.569444
0.547222
0.472222
0.505556
0.555556
0.608333
0.544444
0.622222
0.516667
0.519444
0.727778
0.597222
0.555556
0.522222
0.475
0.486111
0.452778
0.502778
0.522222
0.455556
0.525
0.516667
0.530556
0.713889
0.588889
0.583333
0.525
0.702778
0.555556
0.536111
0.477778
0.733333
0.563889
0.541667
0.658333
0.533333
0.566667
0.638889
0.516667
0.472222
0.525
0.463889
0.638889
0.555556
0.5
0.469444
0.452778
0.513889
0.519444
0.461111
0.463889
0.441667
0.475
0.455556
0.461111
0.663889
0.75
0.694444
0.561111
0.586111
0.516667
0.502778
0.502778
0.808333
0.652778
0.602778
0.752778
0.705556
0.616667
0.65
0.583333
0.597222
0.602778
0.538889
0.813889
0.691667
0.591667
0.538889
0.508333
0.494444
0.502778
0.636111
0.544444
0.541667
0.527778
0.552778
0.538889
0.683333
0.538889
0.558333
0.602778
0.519444
0.55
0.561111
0.719444
0.577778
0.597222
0.55
0.494444
0.538889
0.538889
0.469444
0.527778
0.513889
0.455556
0.45
0.469444
0.552778
0.497222
0.433333
0.455556
0.725
0.638889
0.677778
0.619444
0.786111
0.658333
0.530556
0.436111
0.441667
0.438889
0.430556
0.708333
0.544444
0.508333
0.577778
0.533333
0.475
0.516667
0.497222
0.608333
0.55
0.477778
0.533333
0.694444
0.577778
0.522222
0.683333
0.547222
0.766667
0.572222
0.755556
0.633333
0.713889
0.708333
0.580556
0.5
0.522222
0.558333
0.583333
0.527778
0.530556
0.483333
0.563889
0.572222
0.6
0.758333
0.7
0.683333
0.583333
0.580556
0.691667
0.580556
0.763889
0.491667
0.655556
0.530556
0.702778
0.638889
0.611111
0.663889
0.55
0.475
0.536111
0.486111
0.505556
0.444444
0.488889
0.558333
0.736111
0.761111
0.702778
0.583333
0.527778
0.538889
0.630556
0.55
0.552778
0.552778
0.505556
0.475
0.744444
0.616667
0.577778
0.752778
0.752778
0.644444
0.569444
0.613889
0.655556
0.538889
0.488889
0.461111
0.511111
0.558333
0.747222
0.630556
0.577778
0.508333
0.761111
0.661111
0.619444
0.586111
0.608333
0.527778
0.733333
0.738889
0.538889
0.486111
0.463889
0.430556
0.444444
0.672222
0.530556
0.711111
0.769444
0.677778
0.563889
0.491667
0.519444
0.727778
0.738889
0.647222
0.536111
0.472222
0.519444
0.566667
0.733333
0.722222
0.588889
0.65
0.536111
0.477778
0.763889
0.669444
0.7
0.547222
0.436111
0.536111
0.683333
0.738889
0.572222
0.616667
0.613889
0.527778
0.516667
0.497222
0.494444
0.658333
0.538889
0.436111
0.416667
0.430556
0.772222
0.694444
0.519444
0.75
0.622222
0.575
0.525
0.461111
0.491667
0.583333
0.697222
0.536111
0.491667
0.525
0.513889
0.463889
0.447222
0.427778
0.430556
0.433333
0.436111
0.436111
0.641667
0.483333
0.561111
0.669444
0.633333
0.6
0.533333
0.455556
0.455556
0.438889
0.719444
0.711111
0.611111
0.619444
0.636111
0.605556
0.558333
0.561111
0.472222
0.447222
0.441667
0.433333
0.438889
0.438889
0.658333
0.722222
0.555556
0.555556
0.638889
0.536111
0.494444
0.555556
0.575
0.730556
0.569444
0.497222
0.744444
0.505556
0.525
0.688889
0.602778
0.566667
0.666667
0.547222
0.727778
0.530556
0.508333
0.497222
0.619444
0.605556
0.611111
0.677778
0.530556
0.533333
0.502778
0.463889
0.516667
0.516667
0.577778
0.6
0.541667
0.638889
0.661111
0.541667
0.511111
0.55
0.613889
0.563889
0.516667
0.438889
0.438889
0.441667
0.480556
0.763889
0.730556
0.694444
0.625
0.597222
0.588889
0.572222
0.558333
0.488889
0.5
0.502778
0.591667
0.602778
0.691667
0.580556
0.566667
0.55
0.608333
0.536111
0.563889
0.661111
0.536111
0.594444
0.566667
0.533333
0.569444
0.522222
0.547222
0.488889
0.755556
0.594444
0.541667
0.575
0.597222
0.536111
0.597222
0.608333
0.777778
0.691667
0.527778
0.519444
0.494444
0.569444
0.544444
0.533333
0.522222
0.433333
0.772222
0.552778
0.569444
0.622222
0.516667
0.55
0.591667
0.644444
0.577778
0.563889
0.536111
0.813889
0.658333
0.616667
0.516667
0.522222
0.513889
0.483333
0.588889
0.55
0.691667
0.558333
0.541667
0.761111
0.675
0.536111
0.672222
0.602778
0.461111
0.797222
0.813889
0.636111
0.697222
0.666667
0.602778
0.527778
0.597222
0.611111
0.666667
0.591667
0.6
0.463889
0.561111
0.541667
0.575
0.486111
0.619444
0.647222
0.622222
0.566667
0.816667
0.719444
0.680556
0.566667
0.583333
0.558333
0.605556
0.544444
0.769444
0.533333
0.558333
0.522222
0.538889
0.502778
0.611111
0.583333
0.738889
0.538889
0.497222
0.45
0.736111
0.663889
0.527778
0.761111
0.566667
0.452778
0.580556
0.597222
0.575
0.575
0.558333
0.627778
0.552778
0.533333
0.513889
0.475
0.525
0.566667
0.663889
0.541667
0.583333
0.672222
0.591667
0.566667
0.552778
0.480556
0.502778
0.8
0.688889
0.552778
0.633333
0.516667
0.616667
0.575
0.636111
0.555556
0.669444
0.733333
0.627778
0.736111
0.561111
0.55
0.544444
0.591667
0.527778
0.441667
0.444444
0.694444
0.575
0.511111
0.569444
0.575
0.508333
0.766667
0.588889
0.608333
0.786111
0.569444
0.497222
0.619444
0.563889
0.519444
0.547222
0.605556
0.544444
0.530556
0.522222
0.458333
0.483333
0.469444
0.533333
0.530556
0.486111
0.525
0.577778
0.647222
0.563889
0.494444
0.55
0.797222
0.591667
0.536111
0.488889
0.45
0.752778
0.644444
0.572222
0.536111
0.572222
0.552778
0.575
0.602778
0.580556
0.5
0.472222
0.45
0.663889
0.547222
0.558333
0.544444
0.6
0.613889
0.541667
0.447222
0.708333
0.591667
0.525
0.597222
0.588889
0.730556
0.655556
0.611111
0.655556
0.527778
0.525
0.636111
0.680556
0.736111
0.65
0.602778
0.691667
0.636111
0.525
0.705556
0.675
0.558333
0.522222
0.488889
0.475
0.652778
0.752778
0.541667
0.780556
0.636111
0.683333
0.622222
0.597222
0.572222
0.641667
0.625
0.636111
0.583333
0.669444
0.527778
0.605556
0.616667
0.688889
0.644444
0.566667
0.733333
0.613889
0.461111
0.583333
0.605556
0.586111
0.652778
0.658333
0.594444
0.544444
0.502778
0.566667
0.525
0.808333
0.663889
0.680556
0.6
0.547222
0.613889
0.594444
0.661111
0.713889
0.555556
0.627778
0.577778
0.813889
0.655556
0.594444
0.622222
0.608333
0.608333
0.694444
0.583333
0.527778
0.513889
0.541667
0.563889
0.561111
0.547222
0.497222
0.636111
0.8
0.608333
0.522222
0.486111
0.475
0.438889
0.444444
0.463889
0.813889
0.755556
0.561111
0.483333
0.563889
0.566667
0.608333
0.625
0.622222
0.555556
0.522222
0.469444
0.438889
0.647222
0.594444
0.711111
0.622222
0.55
0.475
0.519444
0.577778
0.572222
0.502778
0.480556
0.555556
0.636111
0.591667
0.602778
0.802778
0.561111
0.619444
0.666667
0.55
0.591667
0.55
0.65
0.825
0.786111
0.55
0.672222
0.661111
0.572222
0.491667
0.655556
0.65
0.619444
0.625
0.644444
0.7
0.566667
0.713889
0.747222
0.627778
0.702778
0.647222
0.597222
0.6
0.588889
0.580556
0.747222
0.633333
0.816667
0.691667
0.544444
0.544444
0.597222
0.813889
0.580556
0.511111
0.527778
0.622222
0.619444
0.544444
0.588889
0.527778
0.627778
0.666667
0.533333
0.666667
0.641667
0.558333
0.552778
0.536111
0.563889
0.566667
0.488889
0.513889
0.547222
0.583333
0.519444
0.655556
0.541667
0.691667
0.538889
0.519444
0.530556
0.558333
0.505556
0.683333
0.527778
0.716667
0.6
0.736111
0.641667
0.563889
0.616667
0.758333
0.558333
0.605556
0.513889
0.538889
0.533333
0.475
0.633333
0.555556
0.541667
0.552778
0.552778
0.547222
0.625
0.636111
0.655556
0.736111
0.569444
0.552778
0.530556
0.552778
0.508333
0.530556
0.533333
0.558333
0.569444
0.766667
0.583333
0.508333
0.461111
0.436111
0.786111
0.680556
0.536111
0.530556
0.547222
0.483333
0.447222
0.444444
0.725
0.613889
0.630556
0.527778
0.652778
0.488889
0.452778
0.516667
0.652778
0.613889
0.830556
0.744444
0.611111
0.666667
0.630556
0.627778
0.588889
0.563889
0.636111
0.5
0.575
0.558333
0.502778
0.511111
0.461111
0.544444
0.644444
0.733333
0.544444
0.544444
0.680556
0.683333
0.544444
0.627778
0.597222
0.733333
0.636111
0.55
0.613889
0.661111
0.569444
0.619444
0.6
0.691667
0.697222
0.541667
0.525
0.461111
0.438889
0.644444
0.705556
0.588889
0.783333
0.630556
0.525
0.541667
0.538889
0.558333
0.563889
0.663889
0.580556
0.536111
0.480556
0.494444
0.544444
0.480556
0.502778
0.555556
0.636111
0.508333
0.452778
0.461111
0.452778
0.797222
0.702778
0.827778
0.736111
0.541667
0.536111
0.769444
0.661111
0.627778
0.708333
0.594444
0.716667
0.577778
0.516667
0.475
0.55
0.544444
0.611111
0.744444
0.583333
0.586111
0.594444
0.633333
0.547222
0.591667
0.555556
0.477778
0.483333
0.538889
0.533333
0.722222
0.575
0.575
0.447222
0.808333
0.636111
0.783333
0.769444
0.619444
0.619444
0.516667
0.544444
0.808333
0.652778
0.511111
0.513889
0.472222
0.744444
0.569444
0.508333
0.463889
0.447222
0.797222
0.688889
0.630556
0.65
0.536111
0.452778
0.641667
0.658333
0.527778
0.508333
0.511111
0.552778
0.683333
0.625
0.505556
0.552778
0.561111
0.55
0.486111
0.522222
0.561111
0.530556
0.555556
0.75
0.691667
0.575
0.630556
0.558333
0.597222
0.519444
0.441667
0.736111
0.769444
0.652778
0.522222
0.483333
0.536111
0.622222
0.727778
0.6
0.511111
0.508333
0.447222
0.461111
0.622222
0.611111
0.775
0.666667
0.527778
0.569444
0.583333
0.555556
0.644444
0.708333
0.538889
0.611111
0.597222
0.519444
0.586111
0.577778
0.530556
0.622222
0.55
0.7
0.755556
0.544444
0.55
0.527778
0.558333
0.633333
0.616667
0.627778
0.530556
0.538889
0.705556
0.519444
0.616667
0.566667
0.527778
0.677778
0.655556
0.652778
0.75
0.675
0.619444
0.755556
0.744444
0.733333
0.730556
0.580556
0.563889
0.747222
0.680556
0.544444
0.519444
0.425
0.427778
0.730556
0.694444
0.719444
0.563889
0.672222
0.538889
0.497222
0.433333
0.430556
0.713889
0.688889
0.552778
0.566667
0.605556
0.708333
0.677778
0.566667
0.541667
0.633333
0.561111
0.480556
0.502778
0.627778
0.591667
0.5
0.497222
0.486111
0.45
0.502778
0.488889
0.536111
0.630556
0.613889
0.638889
0.575
0.55
0.580556
0.611111
0.55
0.525
0.516667
0.530556
0.466667
0.530556
0.547222
0.541667
0.577778
0.580556
0.622222
0.55
0.555556
0.602778
0.608333
0.719444
0.583333
0.558333
0.494444
0.530556
0.516667
0.575
0.508333
0.505556
0.447222
0.486111
0.588889
0.738889
0.677778
0.625
0.544444
0.6
0.555556
0.661111
0.541667
0.555556
0.736111
0.608333
0.55
0.566667
0.580556
0.605556
0.630556
0.647222
0.647222
0.630556
0.566667
0.502778
0.475
0.438889
0.452778
0.455556
0.447222
0.663889
0.738889
0.425
0.586111
0.6
0.55
0.625
0.633333
0.763889
0.747222
0.558333
0.591667
0.580556
0.691667
0.536111
0.527778
0.541667
0.533333
0.619444
0.533333
0.711111
0.611111
0.588889
0.536111
0.530556
0.677778
0.569444
0.544444
0.483333
0.522222
0.636111
0.647222
0.586111
0.733333
0.802778
0.597222
0.522222
0.538889
0.583333
0.627778
0.563889
0.516667
0.444444
0.716667
0.580556
0.611111
0.533333
0.572222
0.747222
0.647222
0.652778
0.544444
0.688889
0.591667
0.511111
0.577778
0.672222
0.541667
0.455556
0.486111
0.705556
0.538889
0.558333
0.602778
0.641667
0.577778
0.613889
0.583333
0.533333
0.663889
0.611111
0.594444
0.611111
0.641667
0.533333
0.475
0.441667
0.6
0.772222
0.611111
0.597222
0.780556
0.691667
0.655556
0.580556
0.725
0.619444
0.702778
0.538889
0.597222
0.508333
0.477778
0.541667
0.502778
0.536111
0.563889
0.547222
0.672222
0.563889
0.572222
0.644444
0.622222
0.733333
0.638889
0.575
0.619444
0.638889
0.777778
0.594444
0.547222
0.577778
0.544444
0.608333
0.619444
0.566667
0.5
0.533333
0.561111
0.747222
0.555556
0.538889
0.558333
0.702778
0.666667
0.75
0.772222
0.627778
0.6
0.622222
0.702778
0.552778
0.680556
0.602778
0.558333
0.472222
0.516667
0.477778
0.505556
0.547222
0.527778
0.480556
0.447222
0.536111
0.569444
0.497222
0.555556
0.502778
0.541667
0.663889
0.533333
0.441667
0.511111
0.508333
0.511111
0.502778
0.7
0.583333
0.691667
0.558333
0.594444
0.55
0.466667
0.527778
0.541667
0.463889
0.475
0.758333
0.786111
0.719444
0.536111
0.719444
0.561111
0.513889
0.483333
0.627778
0.663889
0.669444
0.638889
0.525
0.555556
0.530556
0.497222
0.611111
0.547222
0.541667
0.505556
0.594444
0.816667
0.658333
0.519444
0.55
0.711111
0.641667
0.563889
0.561111
0.722222
0.541667
0.813889
0.594444
0.672222
0.569444
0.566667
0.441667
0.438889
0.447222
0.816667
0.6
0.566667
0.575
0.552778
0.758333
0.758333
0.655556
0.633333
0.716667
0.55
0.508333
0.533333
0.511111
0.516667
0.580556
0.572222
0.513889
0.455556
0.444444
0.497222
0.452778
0.452778
0.455556
0.75
0.741667
0.538889
0.494444
0.463889
0.702778
0.838889
0.733333
0.658333
0.766667
0.761111
0.766667
0.702778
0.563889
0.561111
0.552778
0.727778
0.641667
0.561111
0.513889
0.472222
0.641667
0.725
0.616667
0.680556
0.563889
0.569444
0.555556
0.555556
0.494444
0.466667
0.788889
0.594444
0.686111
0.575
0.486111
0.619444
0.561111
0.472222
0.511111
0.488889
0.580556
0.583333
0.527778
0.663889
0.561111
0.572222
0.733333
0.691667
0.552778
0.505556
0.502778
0.5
0.5
0.522222
0.458333
0.736111
0.552778
0.8
0.686111
0.552778
0.616667
0.527778
0.458333
0.452778
0.577778
0.783333
0.697222
0.547222
0.544444
0.616667
0.661111
0.533333
0.538889
0.588889
0.575
0.583333
0.613889
0.652778
0.613889
0.588889
0.627778
0.583333
0.575
0.797222
0.597222
0.630556
0.669444
0.611111
0.536111
0.575
0.519444
0.713889
0.686111
0.616667
0.536111
0.547222
0.758333
0.65
0.727778
0.541667
0.561111
0.558333
0.527778
0.583333
0.513889
0.547222
0.613889
0.580556
0.747222
0.697222
0.747222
0.55
0.708333
0.627778
0.644444
0.569444
0.769444
0.697222
0.580556
0.436111
0.633333
0.625
0.513889
0.538889
0.563889
0.522222
0.452778
0.427778
0.444444
0.444444
0.655556
0.591667
0.663889
0.655556
0.702778
0.719444
0.591667
0.583333
0.541667
0.511111
0.786111
0.6
0.572222
0.691667
0.547222
0.572222
0.658333
0.652778
0.602778
0.547222
0.455556
0.752778
0.663889
0.719444
0.630556
0.722222
0.575
0.458333
0.630556
0.611111
0.616667
0.636111
0.597222
0.688889
0.658333
0.652778
0.594444
0.627778
0.538889
0.769444
0.719444
0.694444
0.708333
0.697222
0.544444
0.527778
0.577778
0.608333
0.722222
0.636111
0.591667
0.777778
0.552778
0.508333
0.563889
0.661111
0.6
0.772222
0.777778
0.558333
0.638889
0.622222
0.577778
0.797222
0.6
0.652778
0.533333
0.502778
0.444444
0.430556
0.444444
0.691667
0.697222
0.627778
0.538889
0.461111
0.758333
0.794444
0.605556
0.552778
0.588889
0.547222
0.694444
0.533333
0.505556
0.530556
0.463889
0.508333
0.636111
0.522222
0.536111
0.494444
0.541667
0.536111
0.544444
0.566667
0.613889
0.644444
0.783333
0.605556
0.536111
0.508333
0.533333
0.472222
0.469444
0.463889
0.505556
0.461111
0.552778
0.683333
0.552778
0.444444
0.447222
0.783333
0.608333
0.638889
0.797222
0.575
0.691667
0.686111
0.641667
0.513889
0.6
0.502778
0.444444
0.766667
0.561111
0.733333
0.666667
0.566667
0.636111
0.713889
0.586111
0.602778
0.702778
0.569444
0.530556
0.533333
0.472222
0.463889
0.466667
0.438889
0.75
0.65
0.552778
0.605556
0.719444
0.775
0.811111
0.769444
0.741667
0.616667
0.538889
0.469444
0.516667
0.558333
0.572222
0.697222
0.725
0.591667
0.716667
0.752778
0.777778
0.691667
0.530556
0.563889
0.541667
0.647222
0.563889
0.658333
0.6
0.511111
0.511111
0.544444
0.505556
0.811111
0.625
0.538889
0.677778
0.575
0.633333
0.575
0.569444
0.505556
0.527778
0.519444
0.452778
0.475
0.447222
0.727778
0.6
0.580556
0.661111
0.569444
0.544444
0.494444
0.547222
0.555556
0.588889
0.563889
0.675
0.519444
0.436111
0.438889
0.469444
0.502778
0.444444
0.466667
0.45
0.780556
0.588889
0.611111
0.711111
0.530556
0.527778
0.516667
0.461111
0.502778
0.458333
0.544444
0.611111
