# Supplementary material for: Model-Based Quantification of Left Ventricular Diastolic Function in Critically Ill Patients with Atrial Fibrillation from Routine Data: A Feasibility Study
Source: Comput Math Methods Med. 2019 May 16;2019:9682138. doi: 10.1155/2019/9682138 (PMC6541946; doi:10.1155/2019/9682138)
Supplement: Supplementary Materials — Online Supplement Expanded Methods and Results: this document provides further details on methodological considerations and details about the model employed. Furthermore, the Results section includes figures of the entire cohort corresponding to those displayed in the manuscript for a selection of patients. Online Supplement Code: this is the product of the research and enables the reader to verify results and potentially apply the methodology to their data. We have a strong commitment to open sourcing the analysis code to promote transparency and reproducibility and thus further future research in this area. This supplement provides the complete analysis code and processed data for the research presented within this manuscript. Within the ZIP folder, the file “Readme.md” provides instructions for building and running the code. If additional questions or issues arise with regard to usage of the code, do not hesitate to contact the authors. [file 9682138.f1.zip › CodeOnlineSupplement_CMMM_2711432/DiastolicPaper_OnlineSupplement/data/mgh146.csv/pps.txt]

95.393
77.304
88.738
91.467
93.515
102.815
81.996
98.635
86.263
93.942
100.512
87.031
104.693
88.822
77.133
91.724
92.918
85.41
83.447
72.696
91.297
85.239
103.072
102.816
90.017
88.737
91.297
73.72
91.724
94.625
90.444
91.382
89.761
94.027
82.423
90.955
83.618
88.823
91.979
86.349
95.99
81.656
96.417
90.785
105.034
88.14
104.778
92.065
95.99
77.645
88.993
95.648
73.806
97.269
86.434
90.529
100.085
97.27
84.386
89.932
83.277
85.665
93.26
89.42
99.83
74.402
91.979
89.42
95.393
90.017
99.488
82.082
94.966
79.095
94.198
85.495
96.076
88.225
94.369
99.488
97.952
93.345
96.928
80.631
90.699
88.226
84.897
93.004
90.871
96.928
97.184
90.529
98.634
96.672
102.133
98.208
84.727
100.256
81.74
96.843
87.884
88.396
103.327
98.72
93.345
99.146
99.061
93.26
96.757
94.368
80.802
98.293
83.874
94.027
89.846
103.242
91.553
94.113
85.495
91.297
96.843
83.703
93.515
94.283
90.359
94.88
100.511
100
87.201
87.287
77.816
89.676
85.239
90.102
98.123
84.898
100.341
88.481
92.236
92.577
99.232
85.324
80.887
93.857
85.154
96.929
82.764
93.857
82.252
98.806
79.778
105.375
76.962
87.287
84.983
85.41
90.956
93.601
89.249
95.563
96.331
86.434
91.041
99.403
90.7
97.526
88.226
83.191
91.98
89.42
95.649
94.113
97.354
72.696
93.942
93.771
107.167
95.392
82.593
86.945
85.068
94.028
100.853
87.287
92.236
89.079
90.871
97.696
89.846
101.451
92.151
86.092
97.099
83.703
97.867
90.615
91.212
100.768
95.563
87.372
103.328
99.659
92.491
89.932
95.137
88.396
100.426
87.799
85.58
98.379
94.539
86.519
99.488
107.508
93.089
94.454
88.737
99.147
91.895
94.027
95.307
97.782
92.406
98.208
102.134
97.781
94.624
91.296
91.553
100.426
106.826
88.225
99.061
88.225
99.232
91.126
111.349
95.564
101.536
76.621
99.574
82.253
99.659
91.296
86.263
99.744
95.478
110.239
81.144
97.867
81.656
92.492
82.765
99.914
89.163
100.683
73.635
89.335
94.113
105.29
87.287
84.044
85.495
88.055
94.028
87.969
103.242
90.273
104.095
73.123
103.071
84.129
90.188
77.048
80.632
90.87
97.696
89.59
96.075
89.932
98.038
104.693
98.891
75.938
95.307
89.761
86.007
94.966
89.676
95.564
97.014
93.003
106.997
98.635
92.321
106.4
81.058
85.239
87.884
90.956
98.208
91.979
97.867
88.055
94.283
89.932
110.324
98.464
98.635
83.703
93.601
85.495
88.311
95.136
93.942
95.734
94.454
101.621
92.748
102.218
84.13
91.211
93.259
82.338
99.232
104.181
86.604
96.587
103.584
93.686
89.676
97.526
80.376
90.529
96.246
98.976
89.761
92.406
99.062
95.136
94.795
107.168
105.375
92.32
89.932
80.46
102.986
90.273
100.597
86.775
92.406
106.058
89.42
104.437
109.471
99.744
88.737
94.539
85.154
99.744
93.686
92.065
103.925
91.211
96.161
102.56
107.594
84.215
98.55
84.642
93.771
90.443
100.768
99.915
95.904
94.283
101.11
106.74
93.857
94.966
90.444
101.024
86.177
103.157
83.191
98.293
99.061
96.757
96.501
103.498
110.153
103.84
92.407
100.171
95.99
103.499
98.293
109.216
105.46
108.277
103.498
92.235
112.543
98.891
102.218
104.778
97.014
104.352
102.304
112.457
96.843
101.45
103.84
109.556
114.164
102.645
99.659
94.625
108.021
82.594
105.461
100.085
104.01
102.048
106.058
107.252
113.226
104.778
84.727
89.931
101.963
96.843
105.204
113.14
96.843
104.778
110.751
88.993
108.532
91.041
100
101.877
97.697
105.972
109.898
87.884
94.198
93.771
96.587
106.655
108.618
98.038
105.717
102.645
98.891
106.911
91.126
97.611
95.819
102.645
98.89
118.772
93.004
96.928
96.331
107.252
102.304
103.498
88.994
104.096
95.989
98.72
100.512
113.908
112.201
110.068
94.625
100.085
110.325
88.055
105.034
100
107.423
92.406
107.509
113.737
96.502
101.365
96.673
93.771
106.058
95.393
106.229
95.563
107.252
98.464
113.054
95.905
111.69
95.819
101.621
90.358
100.853
101.877
101.792
110.836
91.98
104.266
113.908
110.068
93.686
94.113
97.44
97.611
109.471
95.904
100.853
96.587
102.815
93.175
114.59
119.625
88.14
102.73
106.57
82.508
101.109
97.44
101.877
104.864
96.331
104.181
111.519
111.774
95.819
100.171
87.202
109.898
86.775
103.243
108.703
105.802
98.635
97.441
108.618
110.324
102.303
95.734
103.328
111.263
91.553
104.607
95.648
90.444
95.819
102.987
115.956
94.624
98.038
93.686
100.086
95.648
107.167
108.618
111.775
70.222
102.901
99.146
113.14
89.334
98.379
95.99
100.854
96.843
102.816
100.426
99.659
102.218
100.512
114.505
111.774
92.918
95.051
92.321
100.939
92.833
107.253
96.843
103.754
97.27
106.911
94.881
119.283
113.993
103.84
98.379
87.713
100.683
94.71
109.3
105.802
102.987
111.775
105.632
117.747
88.566
105.802
93.857
104.352
101.535
100.427
110.836
99.232
113.055
93.942
121.331
97.355
107.167
79.266
103.157
98.976
110.495
97.526
110.75
96.843
109.044
108.447
109.556
101.11
103.498
99.232
101.877
105.461
113.055
90.102
107.337
93.942
110.154
118.771
103.839
102.218
92.833
101.792
95.221
112.543
89.591
115.956
99.232
111.86
95.137
102.645
115.103
116.553
96.246
103.072
101.792
105.717
108.021
105.973
97.867
108.106
114.506
101.109
116.04
97.099
104.778
97.611
115.529
93.089
102.816
99.574
99.83
113.14
93.771
111.178
111.689
108.959
101.621
99.232
94.539
108.618
88.225
109.3
112.542
97.611
112.714
108.959
113.311
102.303
90.529
101.109
105.461
111.349
98.037
106.996
102.304
102.304
99.574
106.058
117.15
98.891
104.864
97.441
102.474
100.085
112.883
101.877
110.154
102.815
104.095
113.481
111.604
114.419
95.393
94.54
102.816
108.703
95.563
107.508
86.349
111.092
106.058
93.942
110.153
109.983
94.71
100
104.351
113.908
100.767
104.01
91.724
109.812
98.976
123.378
108.789
87.713
84.727
99.488
96.245
104.181
102.986
96.161
109.642
107.508
106.058
108.959
99.744
94.624
98.464
99.146
90.7
102.901
103.413
110.495
97.099
109.386
106.229
104.18
110.836
89.931
102.389
102.048
104.181
101.621
105.802
105.12
109.642
98.464
112.714
111.177
107.765
96.928
103.243
98.549
101.023
99.83
104.01
95.819
105.716
108.021
96.673
117.236
116.297
98.123
105.631
99.573
110.324
103.925
102.646
102.304
102.048
108.959
97.184
108.532
108.276
93.857
100.598
89.847
109.3
96.331
116.467
100.512
113.055
99.403
108.617
106.996
102.048
97.44
107.935
82.849
107.765
94.881
112.798
96.246
115.956
104.181
105.717
105.29
122.27
93.43
103.925
105.375
110.666
107.081
101.706
91.979
104.863
103.413
113.054
102.815
108.703
111.774
94.027
109.301
96.672
106.314
108.532
106.485
109.897
108.021
96.757
120.136
107.594
112.372
88.567
112.116
89.079
111.604
106.826
115.017
106.741
108.704
98.123
117.406
104.437
114.42
113.311
101.365
96.16
98.976
101.28
115.529
117.492
111.69
89.761
101.28
96.587
101.024
96.417
111.006
100.683
105.376
106.826
110.239
94.454
113.14
101.109
122.441
102.56
92.748
103.925
102.047
106.058
95.648
105.546
109.301
96.331
110.665
120.052
106.314
102.219
103.327
99.232
110.41
103.242
114.249
105.716
112.969
114.59
108.704
123.635
108.532
102.986
108.789
91.041
112.713
112.714
96.672
115.102
97.269
119.283
105.546
110.665
101.451
100.256
99.403
102.218
115.103
106.399
109.812
99.915
114.761
116.894
116.467
117.747
114.334
103.328
102.304
115.273
94.624
111.518
115.956
110.239
101.621
113.396
106.4
112.372
116.979
91.212
108.361
104.01
110.239
117.321
114.762
93.515
114.59
108.191
114.932
121.246
109.727
113.226
110.239
114.847
91.553
119.454
107.168
111.177
86.007
114.59
106.314
114.932
118.259
122.867
108.277
111.092
109.13
109.13
96.673
117.832
102.475
113.907
117.491
125.683
89.25
103.413
102.56
112.202
105.29
116.553
96.672
116.894
114.931
104.863
90.614
116.553
81.229
108.362
107.935
117.491
103.84
117.064
107.679
107.509
100.683
115.102
122.525
108.191
111.519
98.805
104.863
100.598
115.444
