# Supplementary material for: Model-Based Quantification of Left Ventricular Diastolic Function in Critically Ill Patients with Atrial Fibrillation from Routine Data: A Feasibility Study
Source: Comput Math Methods Med. 2019 May 16;2019:9682138. doi: 10.1155/2019/9682138 (PMC6541946; doi:10.1155/2019/9682138)
Supplement: Supplementary Materials — Online Supplement Expanded Methods and Results: this document provides further details on methodological considerations and details about the model employed. Furthermore, the Results section includes figures of the entire cohort corresponding to those displayed in the manuscript for a selection of patients. Online Supplement Code: this is the product of the research and enables the reader to verify results and potentially apply the methodology to their data. We have a strong commitment to open sourcing the analysis code to promote transparency and reproducibility and thus further future research in this area. This supplement provides the complete analysis code and processed data for the research presented within this manuscript. Within the ZIP folder, the file “Readme.md” provides instructions for building and running the code. If additional questions or issues arise with regard to usage of the code, do not hesitate to contact the authors. [file 9682138.f1.zip › CodeOnlineSupplement_CMMM_2711432/DiastolicPaper_OnlineSupplement/data/mgh147.csv/pps.txt]

75.114
52.055
73.288
82.191
49.658
72.26
53.31
76.142
55.137
71.461
94.863
41.324
75
87.899
84.247
51.94
108.105
31.85
87.443
102.512
46.119
105.479
34.361
95.776
72.032
89.84
76.027
38.698
106.393
55.48
49.543
46.118
42.466
53.539
46.576
50.684
53.082
57.078
50.571
90.068
58.448
57.42
97.26
33.447
74.544
75.799
39.612
80.023
44.178
105.251
53.881
58.79
56.735
56.165
90.753
72.489
88.698
29.68
84.931
52.625
76.827
96.918
34.703
73.972
41.095
59.817
65.867
65.868
102.626
72.031
106.735
34.018
75.343
102.169
84.817
81.507
28.882
92.58
50
110.16
35.16
29.908
106.393
53.082
112.443
79.224
39.27
68.151
63.584
90.297
87.558
66.895
55.822
108.79
62.672
53.767
116.895
71.69
86.872
71.004
62.214
59.932
59.703
93.949
79.452
40.868
24.315
116.667
35.617
72.488
42.58
106.964
36.986
92.352
29.338
61.415
103.653
35.731
71.233
96.347
34.36
91.667
82.306
22.261
66.324
58.904
51.712
53.083
56.849
64.155
92.58
62.671
60.616
60.045
49.657
75.342
103.082
50.799
53.653
93.151
56.393
67.58
103.311
39.84
112.557
33.79
73.744
101.941
71.119
37.9
94.521
45.662
71.005
84.132
97.945
36.53
111.415
57.42
75.114
81.05
42.352
85.502
83.562
43.265
62.1
108.219
39.726
74.087
41.895
76.142
83.219
62.786
99.087
66.439
51.256
87.443
60.274
63.128
71.004
78.197
105.365
37.672
92.58
63.813
93.265
61.416
90.411
107.306
37.899
76.826
96.233
92.58
50.114
102.854
56.849
96.575
74.543
66.667
70.776
125.685
37.671
92.58
89.155
47.717
86.53
64.384
89.612
50.571
75.571
54.909
101.598
90.525
55.365
67.808
86.073
99.201
72.717
100.343
99.544
77.284
55.137
65.411
80.023
55.023
62.785
52.511
64.954
48.402
115.297
38.128
109.589
53.082
56.393
37.785
81.05
42.694
85.502
91.21
26.827
90.64
92.123
55.251
75.799
66.096
76.598
120.091
74.886
55.822
55.251
62.671
52.739
55.594
62.557
56.85
52.625
103.197
44.064
94.064
42.351
81.621
80.821
108.447
49.429
67.123
76.255
109.246
31.849
104.338
103.653
68.15
55.137
98.288
50.799
110.845
36.644
109.818
92.465
30.708
106.393
72.261
58.447
52.968
52.283
72.261
53.881
61.187
81.735
51.484
92.809
55.936
110.502
43.721
106.621
46.119
82.306
45.319
84.704
113.356
87.443
38.356
64.269
46.005
104.338
93.151
60.388
46.575
73.744
67.009
58.676
67.237
61.986
84.818
48.059
112.443
60.046
94.635
34.818
88.128
55.822
76.827
63.585
109.132
32.534
103.768
33.676
88.128
43.721
71.118
66.781
57.306
87.557
100.913
69.977
110.731
93.265
61.986
50.114
54.68
106.392
54.68
105.023
39.155
102.512
94.063
61.073
58.79
93.151
39.269
65.297
97.374
51.37
81.963
70.433
55.48
90.525
53.881
95.662
81.621
36.301
116.21
48.059
84.818
32.42
103.197
97.146
55.936
97.488
80.366
43.836
85.388
65.639
101.256
47.26
61.073
80.251
92.352
34.475
89.041
107.42
86.758
39.041
68.721
59.019
103.653
33.79
30.593
105.708
87.443
44.635
45.548
64.955
59.019
74.543
98.859
47.488
57.876
68.265
98.858
35.616
77.169
102.854
38.356
78.996
100.114
52.398
49.657
102.283
36.073
104.68
45.777
53.882
67.923
77.054
64.384
54.681
82.648
28.653
113.813
83.333
30.708
69.749
50.913
107.877
64.612
90.297
59.589
104.795
28.424
60.959
70.32
55.366
110.73
72.26
55.708
58.561
55.707
63.242
113.128
42.123
116.667
29.795
68.607
41.552
55.48
52.283
28.539
113.013
53.082
36.986
85.389
67.466
57.649
64.498
72.374
54.224
117.237
79.338
45.32
69.635
93.037
84.246
45.548
63.242
122.032
83.334
57.762
48.744
76.484
63.585
81.051
73.288
60.73
73.858
65.981
83.219
121.347
77.625
71.119
63.128
101.827
50.571
71.918
106.05
34.818
94.407
32.877
89.155
72.603
106.506
34.361
76.598
91.895
98.059
69.863
55.936
80.48
55.822
73.973
54.567
52.283
66.21
74.201
111.872
33.904
87.215
112.557
34.132
94.178
49.086
109.247
32.877
79.338
37.9
68.379
89.269
49.772
80.366
57.191
92.694
47.26
89.954
82.42
49.886
115.639
39.041
112.785
48.288
110.274
88.47
75.457
87.329
45.89
79.338
34.018
106.963
62.899
66.666
96.347
39.84
122.602
73.288
40.754
71.347
103.425
92.009
44.863
61.187
105.365
39.384
110.16
83.904
47.375
38.242
65.069
53.196
94.521
76.255
34.932
112.786
50.685
32.534
105.708
32.42
90.867
37.1
68.379
58.447
99.316
43.379
52.739
87.214
48.059
85.159
43.036
96.118
32.192
85.16
27.511
113.242
91.096
33.105
147.26
122.831
34.475
69.292
54.795
109.132
81.507
65.867
102.512
62.329
55.137
58.333
108.448
28.653
94.292
42.808
72.945
29.794
60.388
59.589
105.48
72.717
64.954
32.078
78.196
55.821
109.247
38.47
71.004
111.187
40.297
62.1
40.182
97.26
55.708
49.772
105.708
86.758
55.822
104.566
91.553
42.809
114.498
78.539
46.004
47.261
88.813
72.603
37.101
63.813
98.858
31.735
67.58
72.374
50.228
53.539
52.397
85.959
50
51.826
59.133
110.388
35.845
47.374
103.653
82.078
84.36
54.338
61.416
55.48
58.219
53.196
71.233
50.343
109.931
98.744
80.822
55.479
31.735
111.187
33.676
101.37
92.694
43.265
98.516
46.347
97.717
36.416
107.42
31.393
92.923
27.511
81.506
105.822
68.722
36.301
15.64
104.566
95.091
48.173
98.744
31.849
91.553
51.142
42.808
104.566
34.817
73.972
25.114
46.462
64.612
45.89
105.479
31.278
65.868
105.822
78.653
46.347
43.608
81.392
113.356
68.379
30.708
52.854
72.146
42.809
35.617
101.027
47.716
61.301
49.201
95.548
34.36
85.616
65.982
51.598
84.818
77.511
40.297
67.58
52.397
98.859
91.781
76.141
44.521
63.128
62.1
107.991
54.224
73.858
41.096
73.972
49.658
49.315
73.288
108.562
33.448
79.566
26.826
82.648
23.859
83.904
117.124
33.562
87.671
62.672
68.95
83.79
84.361
28.996
45.548
68.721
116.781
31.85
73.859
73.288
94.863
91.552
49.086
67.009
56.278
111.301
35.845
69.063
81.507
45.777
87.215
51.141
73.402
57.763
109.703
37.899
116.781
78.653
30.365
89.041
85.616
92.351
54.566
80.594
40.525
94.407
36.416
92.808
76.484
45.434
61.301
46.232
48.744
24.429
87.786
76.484
44.292
100.115
49.201
52.854
46.347
89.384
67.58
90.183
53.653
61.644
35.844
76.37
48.858
66.895
51.37
59.019
72.489
96.119
36.416
109.247
89.498
32.42
64.498
48.516
69.293
54.795
74.886
56.621
91.78
33.447
60.845
51.484
60.388
45.662
75.914
89.27
32.648
82.763
34.703
84.931
73.972
85.617
46.689
57.42
69.292
53.311
102.055
35.388
69.863
76.027
81.735
63.698
44.863
66.667
36.301
77.74
50.229
102.398
41.324
98.63
45.662
70.776
26.028
87.328
90.754
51.484
68.151
54.681
109.019
36.073
101.369
42.352
88.699
36.644
103.311
47.603
56.621
66.895
100.115
79.68
32.649
95.89
34.475
87.671
69.178
67.923
46.347
75.228
41.096
103.538
46.233
45.548
71.004
44.52
60.046
55.822
50.685
69.635
43.722
69.064
54.338
54.681
105.365
41.324
17.58
103.767
48.516
59.589
27.739
105.48
30.252
72.603
23.287
88.699
42.808
72.832
51.941
44.064
101.028
42.124
57.191
111.301
36.987
73.859
44.977
56.393
71.804
87.786
85.159
49.886
71.461
90.867
32.534
68.494
63.813
55.708
52.968
103.196
31.165
86.758
36.301
113.927
89.041
51.598
35.16
50.457
90.753
70.662
89.155
28.653
61.073
96.118
43.722
63.471
87.671
48.059
96.689
94.52
32.763
68.265
42.922
50.913
43.95
88.014
77.398
47.146
72.945
30.594
91.781
34.361
36.986
102.169
32.42
62.785
101.028
43.379
80.822
29.795
62.214
74.772
91.552
32.077
107.534
80.822
62.672
31.05
68.607
83.79
53.31
47.489
48.516
55.822
60.502
112.1
42.124
61.758
107.763
42.124
51.484
51.941
44.863
67.922
107.305
94.178
39.955
53.539
55.936
97.602
103.652
75.913
28.653
19.178
80.708
53.881
52.397
102.968
32.306
48.858
72.146
114.041
30.366
71.119
35.73
110.959
47.261
102.054
46.004
96.347
40.41
37.671
35.502
60.16
102.511
73.174
28.083
35.958
46.576
43.95
72.147
40.753
77.169
64.955
71.005
90.639
30.137
60.388
56.963
112.328
75.228
39.498
53.653
41.553
64.954
58.333
73.402
96.461
58.905
45.891
56.621
52.283
55.137
46.804
71.005
109.475
63.47
43.151
59.133
54.795
99.201
36.987
79.224
51.712
89.041
88.699
43.379
63.813
90.753
81.165
44.52
67.694
93.265
32.877
28.995
106.735
35.502
106.964
48.402
44.749
43.379
47.831
46.689
107.534
31.278
81.849
95.205
29.909
64.726
55.251
112.671
28.995
73.63
91.438
28.881
69.634
25.571
100.571
31.621
74.885
35.731
48.174
119.064
28.995
56.735
18.379
67.466
54.909
44.863
53.196
26.027
113.014
22.032
50.342
34.931
35.388
64.27
106.963
31.849
35.617
59.589
64.84
56.278
93.265
97.489
41.781
46.689
76.256
92.01
31.05
64.955
36.644
41.895
49.087
83.219
37.443
98.288
71.918
27.054
94.064
69.064
52.055
27.968
47.831
49.657
94.293
31.621
93.493
29.452
40.982
79.567
38.471
55.137
102.284
36.758
102.283
29.909
84.59
84.703
39.726
68.379
39.384
42.58
86.644
77.283
71.461
32.42
95.776
38.128
46.233
93.037
81.507
48.288
45.205
93.836
76.256
30.708
62.329
23.859
64.155
44.521
51.712
46.347
40.754
97.26
79.681
61.302
73.63
61.987
40.411
62.557
35.16
78.995
41.21
103.995
53.082
50.342
54.908
42.466
60.16
83.447
42.237
64.384
54.452
69.863
42.808
110.731
51.484
102.055
42.58
103.881
85.16
51.484
60.045
86.302
86.073
38.014
39.955
75.456
106.964
54.909
99.201
82.877
71.69
60.388
64.498
98.973
75.228
53.311
104.909
40.411
110.502
33.334
82.534
94.749
80.708
57.534
44.406
61.073
91.324
88.698
38.813
20.662
113.356
33.79
99.43
74.43
38.356
64.84
94.749
32.991
72.032
60.73
79.109
52.626
38.584
88.014
53.539
69.977
54.566
81.621
53.197
85.731
58.219
63.471
88.585
59.59
60.274
103.995
52.398
64.269
84.703
44.977
115.753
41.666
63.242
90.411
36.187
92.466
52.512
63.014
71.689
78.083
101.37
98.973
81.506
30.479
30.366
95.319
51.255
50.799
114.041
73.744
54.681
95.205
36.872
117.123
78.196
37.443
69.178
47.146
60.388
122.374
81.278
47.717
74.429
106.621
35.845
75.685
68.607
80.594
102.512
27.169
28.082
122.717
47.603
74.544
35.388
79.909
90.639
49.771
60.503
116.438
30.137
80.822
27.854
78.082
101.484
35.16
103.31
31.279
89.612
53.425
104.909
34.703
70.206
39.726
53.653
106.507
61.758
83.448
29.223
69.977
47.945
64.041
53.653
47.945
95.32
82.877
31.963
61.986
90.068
37.9
57.991
53.881
54.908
83.105
36.415
63.013
74.315
53.653
64.156
51.94
75.571
35.617
101.598
39.269
73.63
66.325
54.68
63.813
46.347
65.297
52.511
98.516
55.936
107.306
31.963
81.05
113.242
72.375
46.689
39.498
51.256
42.58
55.023
52.169
114.497
33.79
85.045
91.667
33.676
99.201
33.105
105.479
33.105
69.178
38.242
85.845
110.844
38.813
69.407
42.694
58.562
106.735
31.85
74.657
93.037
40.982
67.009
54.566
62.443
53.082
53.996
55.707
38.584
124.315
43.493
115.982
34.589
64.383
81.507
81.392
99.086
38.356
66.667
74.315
73.173
72.489
100
66.895
32.192
93.151
58.79
44.977
112.785
110.388
83.105
50
81.621
35.616
57.078
101.028
35.617
69.064
100.457
90.525
60.959
75.457
82.763
44.749
82.876
40.525
100.228
78.881
73.174
101.37
30.594
40.296
81.393
83.105
31.735
53.083
89.155
94.977
48.287
45.548
72.26
58.333
49.657
50.799
93.493
44.635
86.187
115.182
33.447
75.799
70.32
43.493
111.53
36.986
108.219
42.466
85.389
101.94
33.219
104.795
28.767
63.014
109.247
77.512
35.503
70.547
78.196
94.292
83.448
42.237
77.854
40.753
117.351
86.872
34.59
107.078
56.507
88.013
52.283
35.389
68.607
46.804
53.767
62.1
40.296
51.028
63.128
83.676
44.635
88.813
41.552
81.85
29.11
110.046
90.982
34.246
82.421
50
50.913
123.059
34.36
92.124
28.653
65.182
66.666
114.041
80.594
37.101
49.772
60.16
107.763
32.192
81.735
40.868
121.918
34.247
98.858
90.981
49.886
110.046
52.512
71.461
96.689
42.808
70.662
54.566
98.744
67.58
55.251
48.402
85.845
71.69
66.895
55.593
64.497
56.392
60.959
110.159
38.699
71.461
115.068
39.156
28.425
86.073
51.826
81.393
48.63
61.415
43.493
39.954
119.977
80.936
54.109
89.498
74.544
79.909
44.064
61.187
84.36
54.337
107.876
73.858
64.384
91.78
28.31
49.429
126.941
40.411
81.507
58.562
50
78.425
48.973
89.384
86.301
41.895
84.589
28.425
47.032
113.242
30.023
78.425
51.826
84.703
123.401
68.265
86.758
32.077
107.649
28.196
77.968
57.42
53.311
64.27
52.626
69.178
76.37
53.653
115.753
47.26
53.881
74.543
53.767
50.685
117.808
37.899
96.005
51.37
83.676
46.803
114.612
88.127
32.42
111.301
49.771
74.658
85.502
75.457
55.822
75.685
105.251
55.251
48.972
100
31.051
78.311
111.758
46.004
93.721
93.721
74.543
36.301
47.26
71.119
88.128
83.79
65.753
53.197
51.027
93.15
36.302
114.497
28.767
46.918
68.95
66.895
60.73
48.972
53.31
102.169
33.675
83.447
97.375
87.443
39.84
39.497
89.726
32.534
82.078
93.607
31.393
93.721
31.735
103.881
55.137
62.9
56.849
63.584
61.301
92.923
95.548
42.465
40.526
108.448
52.626
63.813
80.708
47.26
66.324
52.625
124.315
34.475
71.118
43.493
86.53
112.443
42.808
50.457
62.215
81.849
98.858
54.908
107.42
39.726
65.411
96.69
75.115
27.625
69.977
86.187
45.434
66.666
63.356
58.333
44.292
100
32.191
87.101
64.041
46.804
59.932
63.014
106.165
85.389
83.105
61.644
102.854
56.165
47.032
76.712
83.219
45.662
66.21
86.986
53.196
99.886
46.804
107.306
52.968
77.511
46.575
57.078
49.429
63.584
55.821
63.585
110.959
43.608
104.224
32.649
96.347
55.366
106.393
48.06
48.287
38.242
113.356
44.179
102.511
34.361
76.141
75.228
52.169
31.507
76.484
83.676
61.53
61.644
69.521
62.329
110.388
88.013
51.712
105.365
49.543
70.434
47.032
111.758
47.375
89.155
62.215
53.539
84.36
105.594
43.835
57.42
64.041
110.959
31.507
65.868
105.594
46.347
110.045
30.365
27.626
109.133
83.22
25.914
69.635
40.183
64.27
99.658
77.054
36.986
56.621
78.082
39.269
48.059
51.255
87.215
86.987
67.123
70.548
42.808
94.635
45.776
74.43
27.055
95.89
111.986
40.297
31.736
84.132
38.699
69.063
44.406
104.566
37.1
114.155
34.018
77.055
71.918
37.557
107.192
84.703
73.173
31.279
110.388
52.854
53.425
92.352
51.484
96.119
64.383
38.128
54.566
98.744
31.735
65.525
53.425
81.621
60.046
47.032
118.835
88.356
89.84
30.822
106.507
51.941
48.059
106.849
35.503
57.192
91.781
33.219
83.562
32.077
69.863
44.749
90.525
36.187
76.94
95.776
50.571
47.261
71.461
103.31
37.1
71.233
36.415
111.758
45.548
69.863
103.881
59.018
44.863
63.584
47.946
78.767
55.822
87.443
86.529
41.438
48.173
47.375
82.763
25.457
67.808
92.124
104.566
35.274
73.63
78.082
70.548
61.187
62.557
36.758
103.538
34.703
95.662
46.005
62.671
51.256
111.416
33.447
93.607
32.306
63.471
63.128
84.59
42.124
84.703
102.169
34.932
48.287
45.205
80.936
103.767
34.36
78.653
112.214
39.84
101.598
30.137
91.438
30.251
94.064
51.826
94.863
70.434
27.74
98.744
34.247
68.721
103.082
40.981
51.37
104.567
103.197
41.324
102.397
53.995
87.557
43.379
58.904
42.58
77.968
107.192
26.94
78.539
54.68
61.758
40.982
114.27
34.475
81.85
104.224
44.064
74.315
53.197
48.287
56.621
93.607
83.562
26.941
52.625
110.502
33.105
72.374
98.63
34.019
65.868
47.831
98.059
77.055
75
29.566
79.909
57.306
55.822
62.671
57.078
119.178
35.16
84.019
49.886
71.462
90.753
90.069
96.575
34.018
99.886
37.328
52.511
60.731
70.548
39.726
63.812
81.051
40.525
113.128
46.347
40.297
59.589
102.626
69.293
96.233
35.502
91.667
37.557
39.498
64.155
68.722
83.904
66.324
24.201
65.753
68.037
105.594
42.694
57.649
66.552
56.279
47.375
64.27
63.242
44.178
49.086
113.013
48.059
97.032
39.27
53.882
61.53
37.329
108.219
37.1
62.557
39.041
59.589
64.498
72.488
92.923
65.411
43.151
96.118
37.215
86.302
44.293
82.762
55.251
48.288
66.781
52.625
54.68
52.284
79.909
41.438
92.237
65.753
113.47
59.018
50.685
38.585
51.941
113.356
34.474
69.521
38.47
123.744
86.302
71.462
47.945
46.233
57.534
50.799
50.57
100.799
25.799
81.279
57.42
75.685
98.06
53.882
43.494
76.826
103.31
55.251
64.384
59.132
67.237
54.452
55.366
51.598
96.233
91.666
39.383
49.087
52.854
68.151
75.799
40.982
76.826
55.936
102.169
36.53
99.086
30.821
78.311
39.612
89.954
49.886
88.927
27.625
81.05
56.392
50.228
60.502
49.087
56.963
65.069
47.146
62.329
90.411
98.173
51.941
68.836
26.826
72.945
50.114
73.858
101.256
47.375
76.712
35.845
81.849
92.808
44.407
73.288
45.434
47.26
108.334
71.917
82.991
37.215
79.909
62.557
63.242
102.854
35.388
96.119
48.63
89.041
70.206
88.699
81.963
35.616
62.9
54.224
55.137
74.429
118.151
36.301
51.484
123.516
41.666
104.566
97.489
33.219
81.393
76.598
32.078
115.868
50.343
63.698
106.278
45.091
114.27
37.785
101.028
43.95
18.037
64.84
60.731
98.288
41.21
52.055
32.763
44.635
54.794
81.507
30.365
98.402
77.169
86.986
78.424
49.315
36.987
99.772
28.539
56.621
50.685
48.63
95.319
30.936
72.26
91.553
55.136
62.899
36.187
76.142
78.424
47.603
63.585
83.334
29.11
59.247
75
50.913
63.584
35.045
65.754
94.977
48.402
44.179
51.255
46.917
68.836
104.794
40.068
79.338
38.242
105.365
28.881
39.955
83.105
36.302
48.402
72.603
97.374
38.242
97.032
29.908
72.945
38.014
80.023
99.772
52.054
55.479
94.293
67.123
22.945
31.849
120.776
53.653
85.16
70.776
27.74
87.786
94.863
47.374
47.603
45.777
48.744
49.772
61.758
50.685
96.233
56.278
42.351
109.931
35.274
101.142
31.963
70.548
50.685
125.114
86.187
71.918
25.571
69.749
91.553
44.292
42.694
103.082
30.365
87.671
29.109
84.018
53.31
101.142
36.529
67.123
99.315
30.822
56.278
50.114
105.365
34.703
101.027
48.174
52.055
99.544
41.895
56.164
57.991
54.567
56.279
116.325
82.648
58.333
90.411
25.57
63.926
65.411
98.63
31.05
84.018
47.945
35.274
107.306
32.877
61.188
49.43
84.589
34.018
106.621
29.795
97.717
88.242
40.753
61.758
63.128
102.968
47.146
59.818
74.886
81.278
37.1
87.557
70.662
28.425
67.123
49.543
72.602
42.809
114.269
94.977
26.37
64.041
39.612
65.183
43.379
72.375
108.562
89.611
38.471
83.447
57.078
42.694
75.571
74.43
72.831
100.685
36.986
78.996
56.964
50.228
94.178
88.585
57.192
56.278
108.447
65.296
51.712
110.73
39.955
59.475
113.242
37.329
105.023
51.599
110.045
38.927
113.698
34.475
93.835
42.009
87.443
65.753
61.073
59.475
77.512
102.854
42.694
56.85
77.284
108.79
37.899
55.48
64.156
105.708
51.255
65.411
113.471
121.461
37.443
73.516
43.151
77.74
70.662
74.658
108.333
35.274
89.384
64.041
57.648
73.288
56.621
52.968
91.096
53.311
81.507
102.968
45.662
69.749
63.927
68.037
106.165
109.018
38.013
107.306
59.932
43.949
41.667
51.028
115.411
76.141
23.288
64.383
72.831
90.753
30.023
77.169
50.914
94.293
48.287
69.178
64.384
94.178
85.046
40.183
19.292
99.429
27.283
84.932
64.954
88.356
30.251
92.808
83.447
32.762
75.57
95.092
33.676
69.406
53.196
47.147
66.096
24.429
51.712
102.511
29.681
88.014
96.804
37.329
66.096
97.717
35.274
69.178
22.26
116.21
93.379
66.553
72.831
48.402
78.425
95.319
70.433
44.52
47.146
44.749
61.758
52.169
76.941
49.429
40.411
65.868
53.311
104.452
36.644
101.37
41.439
71.004
47.945
70.091
33.105
61.872
68.151
95.662
72.717
25.342
87.1
72.717
26.826
43.722
58.219
51.94
54.794
61.53
43.151
56.507
112.443
44.863
43.607
28.881
83.219
53.539
97.946
49.544
20.777
83.334
44.863
50.343
70.206
96.69
30.251
86.073
78.767
78.995
60.16
108.334
31.85
43.608
93.608
92.238
30.936
76.712
94.52
25.229
63.585
48.973
44.749
77.397
28.767
84.361
56.507
111.758
83.105
41.666
51.37
39.612
61.758
100.685
81.051
82.306
49.315
81.05
32.762
105.022
34.817
79.795
42.58
68.151
34.932
60.844
66.324
49.315
38.585
112.443
32.077
87.785
77.512
41.667
77.854
39.498
81.849
38.813
106.392
32.192
87.443
48.173
101.028
41.895
120.091
34.589
73.174
53.425
44.178
93.721
32.877
41.324
99.201
30.479
84.932
50.114
59.817
35.616
70.32
42.808
64.156
51.142
63.242
34.589
84.817
34.703
51.826
73.402
48.174
91.553
81.507
112.214
49.544
76.256
33.105
63.128
42.238
51.598
59.817
68.835
51.256
114.497
51.255
101.598
31.165
72.032
100.913
36.073
77.055
103.767
34.818
77.055
94.406
48.745
99.772
47.603
76.712
30.708
107.991
46.575
32.077
54.908
53.31
51.141
73.402
30.365
108.22
27.968
76.027
102.054
27.398
71.804
32.534
109.361
92.466
67.009
31.849
105.822
31.735
86.643
57.534
42.009
81.964
36.758
85.388
65.525
94.863
45.205
73.516
105.936
40.868
109.132
29.909
64.27
53.539
95.092
38.014
114.612
34.589
47.603
69.178
31.393
54.566
54.452
40.64
57.877
110.502
59.361
26.142
98.858
88.584
26.256
94.635
56.621
87.557
28.881
37.1
98.402
72.146
29.566
67.466
51.027
77.512
100.343
27.169
53.881
49.771
93.835
30.822
78.082
40.297
103.196
36.073
41.667
83.447
85.388
41.781
69.064
32.078
76.37
94.749
30.251
57.991
58.79
88.699
44.863
50
45.434
54.567
55.137
58.105
56.735
101.941
29.795
59.361
42.58
89.384
63.47
25.228
53.995
61.529
42.808
73.858
104.68
48.516
83.447
29.794
65.069
48.744
48.173
63.128
36.758
97.488
25.799
61.872
95.434
60.388
38.47
49.087
66.667
98.059
27.283
51.827
43.379
55.251
107.534
59.132
45.662
43.835
34.589
75
42.238
45.663
67.352
57.648
59.019
42.237
104.223
28.653
64.269
110.389
55.137
79.11
29.452
92.465
29.224
70.776
54.224
89.726
32.762
108.105
72.602
30.821
38.926
76.826
28.082
60.388
26.256
72.146
35.616
44.406
44.407
77.512
41.439
63.812
46.575
103.881
65.868
48.744
60.388
26.713
104.11
37.214
82.42
65.068
105.707
54.794
25.114
91.781
29.908
57.877
44.406
64.497
104.11
77.739
43.151
72.717
36.53
59.703
75.685
93.722
30.594
87.557
29.68
72.146
39.498
73.288
53.311
50.571
52.283
72.489
101.255
31.963
86.187
103.539
78.539
28.653
28.996
79.224
24.543
80.479
95.548
107.534
77.511
23.973
82.306
29.909
76.256
67.466
47.603
75.913
68.608
97.831
72.032
27.854
70.319
53.995
40.867
70.891
26.484
113.47
60.616
94.635
71.804
24.886
63.356
62.899
74.886
55.251
106.165
28.31
38.128
90.525
76.484
26.827
73.402
25.228
74.087
93.95
28.653
77.398
62.786
47.831
43.036
50.685
102.968
59.36
34.589
57.534
36.644
99.316
54.452
79.794
30.594
69.635
80.365
93.721
75
79.452
55.48
75.228
54.794
26.598
84.019
45.206
102.854
29.452
25.685
93.037
31.735
59.817
56.393
101.712
46.804
51.598
39.041
89.84
38.013
66.324
38.242
65.183
56.735
70.091
73.744
32.876
60.046
22.146
96.918
28.196
75.114
83.79
67.579
42.124
106.164
64.84
98.745
40.411
99.658
23.63
48.401
49.772
65.183
49.543
90.982
104.452
73.287
25.229
55.708
21.575
57.877
25.457
68.493
38.128
40.868
28.425
58.676
54.567
50
40.296
60.731
108.333
63.242
23.516
58.333
108.105
27.968
33.79
99.772
32.078
97.374
28.653
66.78
78.767
87.443
22.032
62.672
55.137
29.68
45.548
27.283
103.196
28.31
55.137
70.891
32.42
51.37
50.685
49.771
50
109.018
52.854
97.146
32.078
36.073
84.018
51.256
93.836
75.571
60.844
46.347
94.863
73.972
39.726
72.831
49.657
80.708
30.137
89.497
30.48
77.397
48.63
64.612
58.79
84.018
29.338
41.096
118.036
32.42
44.063
42.466
69.863
63.699
45.32
80.023
46.689
44.178
47.146
41.438
50.342
82.306
30.479
96.461
83.79
81.621
31.621
18.15
96.576
43.036
40.982
97.945
37.557
112.101
29.452
68.721
81.735
23.858
90.525
67.237
24.429
57.191
36.758
68.036
82.078
28.311
52.74
51.598
31.621
60.274
52.169
37.328
71.233
28.083
81.279
55.708
80.708
38.699
104.566
30.707
93.15
39.041
60.388
84.133
70.205
27.512
79.453
90.526
27.511
33.79
101.484
26.141
70.091
40.982
50.571
58.79
57.534
72.602
97.261
40.183
32.991
61.987
47.488
66.667
79.794
34.703
49.087
73.973
29.224
76.37
53.31
81.164
107.306
42.465
43.835
64.384
49.886
64.498
98.288
59.475
71.917
31.507
62.9
109.246
42.009
63.47
33.79
65.753
40.981
56.05
49.772
91.552
56.164
36.073
54.452
78.196
55.023
100.343
38.584
106.85
27.626
62.672
86.986
25.114
35.503
74.201
91.324
82.42
57.762
37.557
72.831
23.059
68.607
28.538
49.772
58.333
71.689
29.68
81.165
70.89
76.37
35.046
99.771
29.338
88.242
85.845
79.566
30.48
95.663
28.653
57.306
87.786
42.809
59.018
44.977
47.489
67.352
29.11
103.653
26.712
29.681
92.922
37.1
26.94
79.795
42.465
42.466
70.091
29.224
97.032
36.073
41.096
69.064
40.069
48.402
41.096
87.786
50.114
70.89
46.233
21.005
33.219
106.849
26.369
54.795
56.507
22.489
69.293
37.9
53.425
46.347
103.653
47.717
95.891
41.096
53.425
22.375
71.461
40.753
80.708
30.936
85.845
25.342
36.53
91.324
60.73
31.393
70.091
56.963
34.133
96.119
64.841
57.078
24.087
72.488
39.841
34.589
41.552
71.461
45.433
79.794
29.224
100.913
33.904
47.146
34.361
65.754
26.712
63.699
97.831
48.973
16.438
51.713
75.228
89.954
30.936
65.754
63.47
37.214
33.334
98.288
62.672
20.205
26.941
69.521
69.749
80.594
27.055
83.105
26.256
71.689
56.849
38.813
65.069
42.351
61.644
52.74
54.338
99.543
95.891
28.539
91.895
38.698
45.205
34.703
66.781
85.046
27.397
62.1
46.575
27.968
92.237
29.452
24.544
59.247
79.567
41.667
36.187
79.68
67.352
23.744
51.94
79.909
27.968
60.844
83.334
57.534
83.675
77.854
44.064
35.502
82.991
34.703
70.434
47.146
79.338
24.087
68.95
33.448
37.329
109.589
29.794
78.767
42.237
57.306
58.79
40.982
110.844
28.311
20.091
82.42
71.347
23.06
46.347
85.616
31.621
95.891
76.256
25.913
60.959
68.037
30.822
62.329
42.351
61.187
21.803
24.201
94.178
68.265
68.151
25.115
49.544
64.612
92.466
29.795
58.219
80.251
24.543
52.854
35.959
63.014
62.671
63.356
71.575
72.261
26.827
65.639
35.16
96.69
68.608
63.699
43.037
80.365
27.054
46.804
62.557
73.972
22.146
46.576
98.288
31.963
90.411
30.023
93.379
31.621
91.096
25.571
39.041
34.018
85.388
22.717
47.946
39.269
57.306
83.447
45.776
21.118
65.868
22.032
76.141
26.598
34.932
33.676
64.041
81.735
44.406
96.804
28.881
64.84
85.274
28.995
57.762
45.434
58.561
35.959
71.69
26.598
36.758
102.854
25
48.858
69.635
38.128
66.781
26.142
101.941
42.466
91.553
52.625
77.054
24.315
55.023
54.223
56.279
41.552
51.028
61.302
70.32
74.429
27.169
65.411
67.123
50.456
40.753
55.137
47.26
46.689
63.813
92.922
97.147
33.105
91.21
80.708
23.745
51.027
31.963
43.379
92.352
22.945
51.142
35.845
74.429
26.256
73.63
54.795
35.388
75.114
91.21
31.05
65.525
72.146
23.858
62.786
28.424
67.466
39.497
57.191
37.671
96.233
69.292
20.434
49.886
48.288
63.242
59.589
53.197
94.292
44.178
89.612
64.954
66.324
72.26
50.343
50.913
19.749
63.47
50.685
84.475
28.196
60.845
63.356
31.507
57.648
39.612
44.178
38.356
86.53
87.558
61.758
40.753
93.151
74.429
39.726
40.639
49.086
87.9
60.046
50.57
40.981
90.296
30.251
85.844
103.767
26.598
53.653
42.808
76.712
90.411
29.224
69.292
34.703
50.913
43.265
58.334
88.584
43.722
54.566
28.768
58.447
65.525
68.265
60.502
26.37
53.768
87.785
33.105
100.228
66.21
40.867
59.704
73.059
31.736
106.393
41.895
51.941
39.726
90.639
33.904
60.617
25.115
67.922
77.853
70.092
28.425
50.571
29.338
81.165
22.603
82.306
23.972
89.156
28.653
75.229
66.895
29.681
68.836
22.831
74.316
68.607
48.745
31.506
67.466
82.078
27.625
42.694
92.352
27.74
80.137
85.502
25.685
90.183
29.452
69.064
44.064
28.767
69.863
37.329
72.146
44.749
29.68
95.662
78.653
22.261
57.991
90.068
73.402
26.256
60.502
84.018
27.169
85.73
43.721
97.032
34.361
101.369
76.826
23.402
83.448
25.115
90.867
94.179
76.941
34.932
56.849
98.63
42.808
72.831
82.649
37.329
66.324
53.196
44.292
47.946
46.233
46.004
23.859
42.922
84.589
36.53
84.931
27.968
82.192
52.854
37.328
95.548
67.237
20.434
46.803
56.736
103.995
28.653
56.735
36.529
57.535
83.219
36.986
98.63
23.63
65.183
43.265
86.073
26.598
64.612
40.411
88.813
34.475
92.58
26.941
81.736
75
31.051
38.471
45.776
47.488
38.242
74.429
89.041
62.101
23.63
68.493
84.36
25.571
52.74
84.589
37.443
64.84
23.63
54.109
61.758
72.831
85.046
35.274
105.137
34.475
83.219
21.575
59.132
36.53
41.552
36.758
45.092
71.804
84.932
42.466
63.013
48.287
24.087
39.612
39.498
50.571
99.544
27.169
54.109
75.685
27.511
78.197
42.237
95.776
29.681
46.347
65.867
27.968
41.666
89.041
34.133
73.63
44.064
35.16
59.589
53.538
29.795
97.945
26.826
77.626
35.045
38.014
85.16
29.338
92.123
47.261
35.959
36.302
48.858
54.795
66.096
46.689
37.215
45.662
73.973
80.822
23.401
44.406
35.959
65.068
75.457
45.32
70.548
21.233
65.297
16.324
47.147
40.183
21.575
60.274
38.585
91.439
46.005
22.945
28.996
57.306
56.736
29.224
33.561
100.914
54.566
41.438
88.47
27.055
60.274
31.621
45.548
44.52
60.616
50.115
88.927
33.676
95.548
28.653
68.949
111.53
70.319
23.059
70.32
27.853
33.561
71.461
83.675
28.538
39.27
92.124
43.036
27.74
45.548
63.014
59.704
88.698
27.283
42.694
93.95
24.772
47.489
26.598
62.1
92.123
33.79
21.233
49.087
37.785
69.635
32.535
55.936
32.877
98.402
27.739
54.452
19.064
68.607
43.95
55.937
74.544
38.47
66.895
45.777
36.416
56.621
48.402
74.43
26.256
64.84
19.52
60.046
92.694
27.626
73.63
23.059
31.849
92.58
25.913
52.968
75.571
73.059
29.908
94.521
64.726
20.091
43.037
34.589
65.296
27.283
93.265
66.895
28.197
74.658
30.593
54.909
18.949
56.963
58.447
26.484
31.507
96.347
13.014
14.612
88.47
21.804
60.959
69.634
23.516
66.895
63.356
21.119
52.626
34.361
60.16
27.169
95.89
79.224
78.767
26.37
45.32
18.721
80.593
29.338
58.333
88.584
44.406
51.713
37.899
73.859
22.831
70.206
32.078
42.694
41.781
49.315
83.447
23.402
47.831
87.215
24.657
54.338
23.059
37.329
61.416
37.557
91.895
24.087
63.699
75.685
32.991
97.831
23.288
106.85
84.018
113.813
75.799
84.817
50.228
36.529
174.316
64.726
64.27
27.626
42.238
52.854
79.452
25.685
37.899
27.626
54.795
27.169
57.877
100.799
67.694
20.092
56.849
75
10.731
91.096
80.022
21.347
52.511
48.516
39.84
39.041
46.461
80.137
35.617
38.698
34.246
74.087
65.297
22.032
52.625
91.096
29.452
49.886
44.063
86.758
33.105
51.255
30.594
93.721
36.416
47.146
32.991
70.89
38.584
35.16
40.982
51.256
23.06
68.037
31.507
70.776
32.192
103.538
24.315
57.305
49.658
78.653
32.991
25.114
30.594
91.21
24.087
75.228
28.197
68.836
16.667
20.434
102.854
26.598
67.009
92.809
60.845
55.023
64.497
72.032
34.36
57.42
45.092
50.114
58.448
79.795
32.877
67.694
82.763
30.137
47.945
47.831
53.767
22.146
53.539
85.274
77.169
23.173
68.949
25.571
17.123
82.763
35.16
19.178
73.059
57.306
63.128
34.247
46.233
37.101
40.639
49.201
39.498
17.466
45.776
83.447
23.63
84.817
66.439
22.603
30.251
41.438
52.397
86.644
70.091
30.936
41.78
33.561
36.187
39.27
60.16
27.283
50.456
62.329
32.192
40.411
88.584
24.544
46.576
54.681
50.571
90.525
24.657
57.763
27.283
60.388
14.612
51.37
92.351
25.342
58.79
49.315
60.274
35.274
92.237
42.58
110.73
28.31
67.352
34.704
69.52
60.502
56.735
41.21
50.114
83.22
27.854
86.644
31.621
88.812
25.685
71.233
64.155
22.489
55.137
77.968
72.488
105.708
71.918
91.667
70.205
39.612
12.328
37.1
80.251
65.411
36.53
29.795
65.754
21.918
56.85
22.603
82.078
58.676
64.269
16.438
48.288
76.369
19.521
62.329
53.31
68.95
27.74
18.607
69.52
16.325
51.256
70.89
61.301
20.434
31.164
38.585
76.027
20.777
67.809
79.795
21.119
28.767
35.503
58.447
15.183
31.735
72.032
17.009
19.748
36.758
26.94
67.808
20.205
44.635
23.059
26.37
44.064
60.16
15.982
24.543
46.233
16.324
35.045
58.447
12.443
30.594
59.475
12.9
37.443
31.392
61.416
33.79
46.118
14.041
30.822
20.319
47.489
45.663
53.083
33.562
52.74
11.187
39.041
54.908
19.178
34.703
9.132
35.616
34.704
42.352
34.246
13.927
59.361
43.721
12.899
50.684
13.471
57.649
41.781
13.585
31.849
21.461
31.849
60.502
23.059
90.754
41.439
27.283
50.343
18.379
22.26
52.74
23.174
36.416
11.416
43.836
16.21
16.553
17.124
39.841
60.616
49.43
39.612
35.274
59.132
13.584
46.347
58.448
17.009
62.215
13.127
36.644
60.73
11.529
28.311
50.685
9.817
63.927
53.881
14.84
59.475
27.625
10.388
39.156
20.319
32.991
11.416
46.119
9.361
12.443
36.53
56.963
11.644
13.698
59.018
26.827
32.876
30.593
65.411
56.05
24.543
39.041
15.296
38.698
14.498
54.338
11.872
26.142
62.214
52.968
17.238
68.151
32.99
65.982
34.247
64.041
9.59
20.091
46.461
12.557
27.397
28.311
25.114
65.982
13.584
33.22
62.899
39.84
14.954
43.722
15.982
15.64
27.74
66.781
12.558
49.886
38.699
14.841
53.653
12.785
58.79
47.488
55.936
54.68
13.927
26.369
71.119
34.474
20.663
18.493
35.502
76.256
15.754
33.79
23.402
18.151
62.557
27.284
19.749
36.529
47.945
22.26
46.575
71.575
23.287
50.685
29.338
40.982
87.786
74.544
52.74
23.973
14.155
63.585
59.817
45.091
17.694
80.821
17.352
27.169
54.795
46.005
17.694
86.073
17.808
66.21
23.63
23.973
35.845
21.347
37.214
23.174
80.365
22.945
45.89
18.379
43.949
16.895
45.663
34.247
45.206
15.64
50.57
50.799
41.21
55.593
34.817
18.151
28.653
19.863
72.717
14.612
55.593
66.325
14.726
56.963
54.224
47.032
67.922
33.105
54.909
60.616
67.123
62.215
55.366
77.968
32.762
45.091
57.762
14.726
47.032
80.936
43.95
69.977
30.252
29.338
63.013
23.287
22.946
41.096
37.101
57.991
23.402
55.251
33.219
54.566
76.141
30.137
40.411
45.434
39.84
19.178
54.338
13.242
73.402
79.224
64.041
35.274
73.173
56.279
90.525
31.85
68.151
26.028
87.899
24.315
80.366
19.749
73.288
84.247
48.745
73.288
67.238
77.968
46.918
80.48
20.662
79.11
20.434
51.712
41.096
63.927
53.082
47.032
39.384
47.717
96.918
17.466
44.634
85.046
90.069
20.548
52.055
76.712
59.475
85.959
20.776
61.529
71.461
98.402
77.626
52.854
46.461
34.703
52.968
88.128
45.548
88.127
47.032
88.242
21.804
58.676
30.137
69.521
42.123
92.238
63.242
48.516
73.972
31.735
23.173
71.918
90.297
25.799
61.073
52.626
63.47
87.785
73.744
53.425
53.539
92.694
65.183
48.174
56.849
31.279
85.045
73.288
78.196
79.795
26.598
87.215
78.196
89.384
44.635
23.631
69.863
31.964
82.534
100.799
36.415
47.946
79.224
51.712
65.982
59.817
50.114
111.758
28.996
93.608
97.717
31.507
53.995
32.991
68.95
67.808
66.438
59.361
109.931
68.493
74.086
54.452
66.438
46.804
49.429
59.475
114.269
58.675
75.799
69.178
49.886
111.758
32.648
48.859
66.667
62.786
62.329
101.028
64.84
43.379
77.168
67.466
108.561
43.493
71.69
63.585
39.155
43.95
41.096
36.301
84.818
61.529
103.996
67.694
85.388
71.462
86.53
44.064
44.977
87.328
78.196
111.301
29.908
78.539
80.593
66.095
114.612
86.302
52.511
84.133
85.273
115.069
35.845
58.333
49.544
79.909
32.99
58.333
48.973
71.347
94.406
79.795
73.173
36.529
69.292
54.338
124.543
32.649
74.315
63.927
61.644
79.566
51.37
87.101
75.342
73.859
65.182
102.054
39.84
92.237
90.525
33.676
91.21
108.676
57.535
69.064
47.26
106.392
92.808
40.411
49.771
69.292
64.269
106.963
33.447
60.274
112.671
30.479
80.936
87.328
44.749
103.653
34.133
69.977
108.79
65.982
44.749
112.671
79.109
106.735
39.27
52.853
100.114
50.571
76.255
32.877
64.155
54.68
82.648
74.657
69.863
64.498
116.21
36.073
70.091
58.105
91.552
75.914
124.087
30.936
47.146
105.365
24.772
72.146
54.681
60.503
92.466
39.612
84.931
50
75.685
30.936
100.913
42.124
65.182
98.059
56.165
78.653
49.315
74.886
90.068
71.575
60.16
70.776
105.594
71.233
40.639
65.297
101.712
52.625
71.233
53.539
64.041
62.101
75.685
82.42
109.133
49.087
94.406
103.882
28.196
70.091
55.822
78.082
46.347
51.256
63.699
117.58
67.579
80.251
84.589
56.507
43.379
93.037
93.037
43.265
97.603
33.333
71.005
50.799
68.265
84.246
52.968
64.498
65.297
64.841
76.028
55.137
56.964
52.055
94.064
93.493
35.274
56.506
79.224
45.206
94.292
51.484
67.808
75.114
85.731
61.644
113.014
30.251
77.398
105.593
32.306
85.16
100.114
44.863
91.895
46.347
84.132
74.771
59.817
76.142
61.644
103.31
30.365
89.84
48.402
121.347
33.105
92.123
53.767
74.886
70.548
113.014
96.803
35.274
68.265
103.538
28.767
75.228
62.9
92.694
55.937
82.192
48.06
77.968
60.502
79.224
115.069
50.456
65.867
68.265
66.895
61.987
58.219
101.713
50
103.311
48.973
115.069
35.388
77.055
76.827
105.137
41.438
78.31
54.452
109.703
87.899
69.292
44.978
79.681
81.165
111.073
50
64.84
110.389
46.575
70.776
67.124
76.484
82.648
68.151
80.365
65.068
71.233
67.124
90.525
71.119
105.252
56.507
67.237
69.863
108.676
81.164
44.292
59.361
54.908
84.704
52.055
92.922
59.246
86.872
87.671
41.895
61.644
86.53
24.771
93.493
56.278
84.132
89.498
48.174
99.429
61.53
63.128
109.247
37.557
94.407
89.041
42.352
74.543
60.388
102.055
53.311
122.374
102.968
51.255
80.936
62.557
43.949
64.954
58.676
59.132
63.927
58.676
40.182
119.406
34.246
82.306
75.114
64.612
92.009
46.918
63.927
47.603
125.685
92.58
42.58
94.178
47.945
93.95
37.9
67.58
106.85
86.073
63.013
79.794
66.553
38.356
70.092
69.064
56.85
57.306
65.867
48.516
92.124
79.909
106.392
47.831
79.11
55.365
60.73
68.608
107.077
33.79
82.306
72.374
57.306
86.644
76.941
106.849
31.85
93.836
42.808
79.908
52.968
97.032
58.333
53.082
63.584
62.329
67.58
78.653
52.968
79.908
60.845
72.602
92.009
105.936
42.123
58.562
56.963
107.534
44.064
63.584
46.005
68.949
81.278
112.671
38.013
85.959
74.429
65.297
51.94
79.224
73.287
83.676
108.333
30.822
77.854
73.744
89.041
117.922
88.927
117.466
54.566
74.886
64.041
71.461
76.37
78.197
59.474
65.411
69.978
158.676
39.041
102.625
95.434
68.15
97.489
72.831
48.174
57.877
75.228
119.521
39.726
87.329
41.439
76.028
109.361
39.498
112.443
35.045
64.383
56.735
77.169
90.754
110.388
54.453
55.593
69.292
61.758
122.032
129.909
58.447
108.22
39.612
75
57.649
26.256
129.681
81.621
44.064
102.512
54.452
46.918
59.703
56.279
104.909
32.192
91.438
71.461
54.11
78.996
60.388
83.105
50.685
70.548
61.986
73.288
111.644
47.602
124.315
97.831
75.685
58.105
58.79
106.05
32.648
55.137
89.155
76.484
105.023
32.649
82.877
52.397
83.448
74.429
53.083
57.877
98.059
94.635
47.375
71.233
76.712
109.703
35.274
83.904
101.713
78.653
86.073
70.206
41.667
51.484
49.771
89.84
45.891
95.548
65.867
96.803
46.804
61.53
62.214
41.553
95.091
63.242
61.758
71.461
92.009
115.639
31.963
64.041
69.292
82.649
58.561
62.671
71.461
106.393
42.58
110.16
66.096
52.625
103.995
31.621
76.37
71.005
67.808
106.165
34.818
95.32
42.694
65.297
79.338
111.872
62.442
99.086
41.781
68.95
101.141
34.817
86.644
58.105
74.886
57.306
82.991
47.831
86.415
56.392
67.352
67.922
107.078
85.617
32.648
61.301
113.128
37.672
100.571
58.448
59.703
54.338
105.822
56.279
69.407
42.808
78.196
38.927
116.895
35.731
102.169
36.872
61.986
103.197
29.338
26.826
65.639
70.548
81.621
52.968
85.616
41.894
72.374
62.786
114.84
58.105
60.616
55.822
118.493
50.457
98.402
59.932
29.109
63.356
58.447
111.53
32.763
85.845
56.393
93.493
50.342
63.357
53.996
52.968
39.612
95.776
24.429
84.133
56.735
104.109
49.771
102.283
42.808
76.369
41.096
85.046
104.566
37.1
78.995
51.255
82.306
87.214
86.872
49.544
69.521
57.306
109.703
86.758
47.831
100.228
35.959
59.36
58.448
102.626
37.899
103.767
77.968
45.891
46.119
56.621
56.735
83.562
78.196
106.392
49.543
52.625
69.292
54.338
55.479
100.114
31.621
71.233
43.721
112.899
78.995
34.018
57.534
50.228
86.529
73.858
57.42
71.689
101.94
33.105
65.297
103.882
80.593
54.566
108.904
83.219
38.584
50.342
82.648
83.334
47.717
51.256
51.826
50.571
61.872
53.882
75.343
53.197
69.064
55.137
106.393
49.658
111.529
37.101
88.812
48.287
65.296
38.584
64.041
105.365
31.85
73.06
44.863
84.704
109.361
71.118
53.425
48.173
104.68
29.795
37.443
101.941
37.557
63.699
69.863
48.402
67.009
50.456
45.891
83.676
102.283
31.849
88.356
42.351
67.808
53.425
115.069
44.292
53.767
59.019
108.219
39.612
63.013
53.653
56.279
109.817
37.101
91.553
38.357
116.438
36.187
62.1
57.535
67.009
64.498
63.013
62.671
118.95
46.689
102.511
82.077
52.626
88.584
53.082
47.147
65.525
60.616
78.425
83.676
44.179
73.858
50
93.836
27.968
59.361
43.835
49.543
43.379
49.315
68.835
57.991
83.675
31.849
81.393
27.511
65.868
74.429
44.635
79.795
42.694
64.612
46.233
50.457
76.712
26.826
61.301
79.224
53.197
30.023
62.672
46.461
37.785
47.945
49.087
78.197
62.101
20.89
52.283
65.753
68.949
49.2
65.982
67.352
74.772
22.488
61.758
39.497
64.611
39.383
58.105
54.223
57.192
