# Supplementary material for: Model-Based Quantification of Left Ventricular Diastolic Function in Critically Ill Patients with Atrial Fibrillation from Routine Data: A Feasibility Study
Source: Comput Math Methods Med. 2019 May 16;2019:9682138. doi: 10.1155/2019/9682138 (PMC6541946; doi:10.1155/2019/9682138)
Supplement: Supplementary Materials — Online Supplement Expanded Methods and Results: this document provides further details on methodological considerations and details about the model employed. Furthermore, the Results section includes figures of the entire cohort corresponding to those displayed in the manuscript for a selection of patients. Online Supplement Code: this is the product of the research and enables the reader to verify results and potentially apply the methodology to their data. We have a strong commitment to open sourcing the analysis code to promote transparency and reproducibility and thus further future research in this area. This supplement provides the complete analysis code and processed data for the research presented within this manuscript. Within the ZIP folder, the file “Readme.md” provides instructions for building and running the code. If additional questions or issues arise with regard to usage of the code, do not hesitate to contact the authors. [file 9682138.f1.zip › CodeOnlineSupplement_CMMM_2711432/DiastolicPaper_OnlineSupplement/data/mgh147.csv/rrs.txt]

0.466667
0.45
0.466667
0.541667
0.455556
0.455556
0.447222
0.463889
0.436111
0.444444
0.597222
0.452778
0.433333
0.563889
0.605556
0.466667
0.688889
0.447222
0.472222
0.722222
0.508333
0.730556
0.477778
0.608333
0.611111
0.705556
0.675
0.452778
0.777778
0.602778
0.466667
0.430556
0.411111
0.425
0.422222
0.422222
0.422222
0.425
0.422222
0.525
0.491667
0.444444
0.638889
0.452778
0.45
0.519444
0.430556
0.475
0.436111
0.669444
0.513889
0.45
0.45
0.438889
0.577778
0.569444
0.65
0.438889
0.469444
0.452778
0.466667
0.641667
0.422222
0.425
0.405556
0.413889
0.444444
0.438889
0.636111
0.555556
0.755556
0.472222
0.458333
0.716667
0.694444
0.672222
0.444444
0.541667
0.469444
0.722222
0.444444
0.430556
0.572222
0.469444
0.75
0.677778
0.463889
0.455556
0.472222
0.566667
0.627778
0.544444
0.444444
0.711111
0.591667
0.447222
0.897222
0.705556
0.766667
0.725
0.630556
0.558333
0.497222
0.680556
0.683333
0.472222
0.441667
0.816667
0.488889
0.480556
0.447222
0.75
0.497222
0.605556
0.447222
0.425
0.713889
0.475
0.458333
0.688889
0.463889
0.558333
0.641667
0.391667
0.413889
0.427778
0.425
0.425
0.436111
0.441667
0.566667
0.513889
0.461111
0.45
0.419444
0.455556
0.669444
0.5
0.427778
0.594444
0.505556
0.472222
0.733333
0.452778
0.722222
0.463889
0.45
0.708333
0.625
0.441667
0.572222
0.466667
0.452778
0.544444
0.713889
0.447222
0.688889
0.544444
0.508333
0.577778
0.441667
0.475
0.563889
0.438889
0.416667
0.680556
0.45
0.441667
0.422222
0.438889
0.5
0.455556
0.577778
0.525
0.425
0.472222
0.455556
0.430556
0.45
0.483333
0.669444
0.455556
0.458333
0.455556
0.488889
0.458333
0.513889
0.663889
0.416667
0.469444
0.502778
0.583333
0.433333
0.497222
0.455556
0.5
0.505556
0.430556
0.430556
0.727778
0.447222
0.433333
0.530556
0.436111
0.452778
0.461111
0.497222
0.438889
0.427778
0.419444
0.522222
0.611111
0.477778
0.436111
0.508333
0.641667
0.569444
0.683333
0.783333
0.672222
0.511111
0.469444
0.513889
0.458333
0.436111
0.422222
0.425
0.402778
0.691667
0.444444
0.663889
0.516667
0.444444
0.405556
0.452778
0.422222
0.469444
0.608333
0.433333
0.475
0.586111
0.472222
0.461111
0.475
0.466667
0.844444
0.672222
0.522222
0.458333
0.463889
0.433333
0.427778
0.438889
0.425
0.419444
0.6
0.469444
0.530556
0.45
0.463889
0.538889
0.744444
0.513889
0.455556
0.488889
0.708333
0.447222
0.566667
0.733333
0.602778
0.466667
0.622222
0.472222
0.708333
0.455556
0.702778
0.763889
0.427778
0.608333
0.597222
0.494444
0.436111
0.422222
0.452778
0.433333
0.433333
0.486111
0.444444
0.533333
0.469444
0.713889
0.427778
0.630556
0.502778
0.502778
0.438889
0.466667
0.772222
0.733333
0.477778
0.447222
0.425
0.652778
0.722222
0.583333
0.461111
0.477778
0.488889
0.455556
0.458333
0.452778
0.511111
0.436111
0.716667
0.55
0.661111
0.469444
0.502778
0.472222
0.472222
0.469444
0.688889
0.425
0.580556
0.430556
0.461111
0.422222
0.427778
0.455556
0.427778
0.480556
0.661111
0.55
0.780556
0.791667
0.619444
0.475
0.436111
0.708333
0.516667
0.719444
0.463889
0.65
0.752778
0.6
0.5
0.625
0.447222
0.427778
0.594444
0.480556
0.477778
0.5
0.438889
0.513889
0.458333
0.561111
0.597222
0.427778
0.719444
0.508333
0.508333
0.430556
0.633333
0.752778
0.538889
0.708333
0.708333
0.477778
0.55
0.538889
0.722222
0.502778
0.444444
0.530556
0.663889
0.466667
0.511111
0.783333
0.752778
0.477778
0.466667
0.469444
0.7
0.45
0.430556
0.602778
0.691667
0.502778
0.425
0.444444
0.447222
0.480556
0.636111
0.480556
0.430556
0.469444
0.638889
0.458333
0.45
0.697222
0.469444
0.480556
0.780556
0.580556
0.447222
0.686111
0.452778
0.652778
0.491667
0.430556
0.466667
0.5
0.494444
0.441667
0.488889
0.411111
0.716667
0.661111
0.441667
0.430556
0.430556
0.652778
0.563889
0.622222
0.519444
0.719444
0.416667
0.402778
0.538889
0.461111
0.716667
0.622222
0.497222
0.45
0.436111
0.433333
0.705556
0.466667
0.747222
0.413889
0.413889
0.397222
0.452778
0.438889
0.391667
0.666667
0.511111
0.408333
0.480556
0.488889
0.461111
0.455556
0.480556
0.444444
0.758333
0.647222
0.461111
0.447222
0.594444
0.627778
0.455556
0.419444
0.875
0.730556
0.580556
0.463889
0.483333
0.475
0.505556
0.519444
0.461111
0.472222
0.461111
0.475
0.805556
0.661111
0.580556
0.508333
0.691667
0.502778
0.463889
0.705556
0.458333
0.552778
0.430556
0.461111
0.494444
0.719444
0.444444
0.430556
0.583333
0.716667
0.419444
0.441667
0.483333
0.455556
0.480556
0.447222
0.416667
0.430556
0.463889
0.705556
0.461111
0.463889
0.75
0.436111
0.477778
0.444444
0.65
0.447222
0.45
0.477778
0.441667
0.561111
0.466667
0.475
0.461111
0.541667
0.455556
0.488889
0.561111
0.452778
0.772222
0.455556
0.680556
0.486111
0.744444
0.75
0.672222
0.738889
0.505556
0.530556
0.416667
0.661111
0.572222
0.5
0.627778
0.444444
0.861111
0.680556
0.463889
0.469444
0.711111
0.766667
0.522222
0.461111
0.727778
0.444444
0.702778
0.738889
0.541667
0.425
0.436111
0.422222
0.552778
0.566667
0.433333
0.697222
0.533333
0.408333
0.655556
0.438889
0.491667
0.436111
0.436111
0.452778
0.663889
0.483333
0.463889
0.527778
0.461111
0.5
0.441667
0.530556
0.430556
0.455556
0.391667
0.652778
0.680556
0.45
0.444444
0.755556
0.447222
0.427778
0.425
0.697222
0.658333
0.527778
0.755556
0.619444
0.441667
0.438889
0.677778
0.427778
0.486111
0.438889
0.45
0.408333
0.402778
0.433333
0.672222
0.6
0.530556
0.433333
0.441667
0.441667
0.694444
0.475
0.45
0.783333
0.494444
0.444444
0.416667
0.566667
0.519444
0.422222
0.65
0.675
0.513889
0.730556
0.783333
0.463889
1.29167
0.758333
0.530556
0.463889
0.636111
0.644444
0.469444
0.463889
0.719444
0.455556
0.438889
0.508333
0.461111
0.444444
0.438889
0.525
0.477778
0.438889
0.452778
0.730556
0.477778
0.45
0.647222
0.661111
0.672222
0.544444
0.480556
0.455556
0.441667
0.425
0.45
0.413889
1.00833
0.708333
0.666667
0.538889
0.411111
0.705556
0.433333
0.586111
0.716667
0.502778
0.677778
0.488889
0.636111
0.436111
0.669444
0.447222
0.511111
0.416667
0.438889
0.708333
0.602778
0.441667
0.422222
0.6
0.733333
0.5
0.713889
0.469444
0.577778
0.508333
0.452778
0.716667
0.461111
0.463889
0.4
0.483333
0.45
0.436111
0.655556
0.452778
0.430556
0.722222
0.691667
0.513889
0.430556
0.513889
0.802778
0.680556
0.458333
0.433333
0.488889
0.438889
0.4
0.627778
0.491667
0.455556
0.444444
0.597222
0.452778
0.486111
0.513889
0.447222
0.516667
0.561111
0.455556
0.441667
0.444444
0.588889
0.691667
0.638889
0.475
0.447222
0.469444
0.713889
0.547222
0.513889
0.433333
0.45
0.45
0.419444
0.463889
0.727778
0.458333
0.452778
0.408333
0.447222
0.394444
0.441667
0.827778
0.463889
0.491667
0.505556
0.5
0.611111
0.666667
0.441667
0.388889
0.441667
0.830556
0.486111
0.463889
0.525
0.613889
0.708333
0.538889
0.505556
0.461111
0.725
0.441667
0.416667
0.502778
0.436111
0.486111
0.447222
0.452778
0.45
0.683333
0.455556
0.758333
0.713889
0.463889
0.580556
0.697222
0.808333
0.586111
0.758333
0.483333
0.716667
0.475
0.683333
0.719444
0.516667
0.483333
0.455556
0.430556
0.391667
0.483333
0.536111
0.45
0.658333
0.519444
0.452778
0.436111
0.555556
0.569444
0.716667
0.577778
0.519444
0.444444
0.480556
0.463889
0.469444
0.469444
0.45
0.5
0.666667
0.441667
0.661111
0.780556
0.5
0.469444
0.461111
0.480556
0.483333
0.513889
0.488889
0.619444
0.455556
0.430556
0.444444
0.441667
0.425
0.455556
0.608333
0.447222
0.472222
0.430556
0.483333
0.552778
0.625
0.491667
0.455556
0.491667
0.45
0.675
0.466667
0.45
0.536111
0.619444
0.572222
0.466667
0.480556
0.427778
0.469444
0.45
0.661111
0.486111
0.636111
0.5
0.483333
0.413889
0.477778
0.655556
0.541667
0.519444
0.472222
0.825
0.475
0.708333
0.505556
0.633333
0.416667
0.686111
0.547222
0.494444
0.516667
0.766667
0.744444
0.475
0.663889
0.480556
0.561111
0.586111
0.55
0.461111
0.477778
0.427778
0.619444
0.497222
0.425
0.452778
0.436111
0.427778
0.444444
0.425
0.452778
0.422222
0.444444
0.438889
0.433333
0.669444
0.494444
0.461111
0.638889
0.508333
0.463889
0.427778
0.652778
0.466667
0.461111
0.411111
0.483333
0.444444
0.463889
0.458333
0.413889
0.644444
0.483333
0.441667
0.861111
0.516667
0.525
0.477778
0.461111
0.513889
0.497222
0.622222
0.497222
0.491667
0.697222
0.45
0.433333
0.475
0.463889
0.45
0.702778
0.469444
0.513889
0.547222
0.847222
0.883333
0.625
0.461111
0.444444
0.647222
0.636111
0.769444
0.447222
0.436111
0.705556
0.511111
0.530556
0.661111
0.497222
0.711111
0.886111
0.477778
0.463889
0.441667
0.433333
0.427778
0.538889
0.602778
0.488889
0.505556
0.536111
0.547222
0.419444
0.494444
0.736111
0.463889
0.436111
0.713889
0.513889
0.544444
0.433333
0.419444
0.483333
0.538889
0.433333
0.675
0.736111
0.622222
0.444444
0.455556
0.583333
0.519444
0.444444
0.419444
0.483333
0.438889
0.830556
0.541667
0.461111
0.794444
0.527778
0.45
0.458333
0.422222
0.455556
0.733333
0.805556
0.513889
0.45
0.452778
0.672222
0.938889
0.777778
0.45
0.436111
0.436111
0.461111
0.447222
0.711111
0.475
0.422222
0.475
0.919444
0.447222
0.458333
0.436111
0.794444
0.530556
0.816667
0.544444
0.794444
0.525
0.433333
0.408333
0.433333
0.761111
0.705556
0.436111
0.488889
0.441667
0.444444
0.491667
0.452778
0.5
0.530556
0.55
0.708333
0.466667
0.461111
0.444444
0.816667
0.716667
0.494444
0.452778
0.425
0.45
0.477778
0.522222
0.761111
0.591667
0.461111
0.452778
0.438889
0.441667
0.419444
0.458333
0.775
0.627778
0.475
0.452778
0.455556
0.672222
0.494444
0.505556
0.469444
0.691667
0.747222
0.519444
0.491667
0.663889
0.711111
0.508333
0.494444
0.691667
0.444444
0.438889
0.666667
0.458333
0.730556
0.544444
0.441667
0.422222
0.419444
0.419444
0.747222
0.461111
0.488889
0.741667
0.455556
0.436111
0.447222
0.922222
0.475
0.486111
0.730556
0.461111
0.466667
0.413889
0.658333
0.472222
0.494444
0.447222
0.430556
1.01667
0.475
0.436111
0.4
0.436111
0.461111
0.45
0.455556
0.411111
0.933333
0.452778
0.433333
0.422222
0.444444
0.455556
0.863889
0.5
0.441667
0.444444
0.494444
0.494444
0.672222
0.694444
0.513889
0.433333
0.538889
0.727778
0.466667
0.461111
0.433333
0.444444
0.436111
0.502778
0.45
0.75
0.716667
0.444444
0.738889
0.727778
0.572222
0.494444
0.447222
0.463889
0.733333
0.469444
0.663889
0.455556
0.425
0.505556
0.452778
0.433333
0.725
0.441667
0.694444
0.461111
0.525
0.691667
0.5
0.5
0.45
0.416667
0.569444
0.625
0.638889
0.475
0.722222
0.511111
0.444444
0.686111
0.755556
0.575
0.475
0.694444
0.719444
0.455556
0.458333
0.413889
0.436111
0.433333
0.433333
0.433333
0.411111
0.622222
0.677778
0.591667
0.616667
0.588889
0.455556
0.455556
0.422222
0.486111
0.452778
0.688889
0.55
0.461111
0.452778
0.419444
0.430556
0.525
0.455556
0.447222
0.455556
0.472222
0.427778
0.708333
0.536111
0.725
0.505556
0.733333
0.766667
0.583333
0.513889
0.630556
0.713889
0.438889
0.466667
0.458333
0.719444
0.538889
0.677778
0.7
0.636111
0.552778
0.480556
0.7
0.686111
0.505556
0.805556
0.436111
0.783333
0.461111
0.488889
0.708333
0.711111
0.577778
0.455556
0.461111
0.65
0.741667
0.488889
0.425
0.730556
0.461111
0.633333
0.658333
0.472222
0.466667
0.669444
0.441667
0.433333
0.475
0.536111
0.477778
0.405556
0.472222
0.463889
0.463889
0.45
0.486111
0.458333
0.494444
0.483333
0.45
0.566667
0.525
0.486111
0.658333
0.511111
0.45
0.541667
0.444444
0.716667
0.488889
0.433333
0.580556
0.441667
0.494444
0.472222
0.438889
0.483333
0.541667
0.683333
0.761111
0.716667
0.45
0.444444
0.477778
0.461111
0.433333
0.733333
0.65
0.505556
0.669444
0.436111
0.75
0.683333
0.461111
0.458333
0.436111
0.419444
0.883333
0.752778
0.505556
0.847222
0.741667
0.472222
0.477778
0.538889
0.591667
0.769444
0.411111
0.433333
0.847222
0.547222
0.533333
0.436111
0.472222
0.627778
0.502778
0.433333
0.977778
0.494444
0.488889
0.416667
0.45
0.688889
0.463889
0.663889
0.461111
0.533333
0.483333
0.769444
0.494444
0.486111
0.452778
0.433333
0.744444
0.605556
0.672222
0.441667
0.444444
0.447222
0.463889
0.463889
0.430556
0.605556
0.666667
0.483333
0.452778
0.625
0.461111
0.427778
0.438889
0.483333
0.522222
0.436111
0.416667
0.483333
0.455556
0.458333
0.438889
0.488889
0.430556
0.594444
0.45
0.452778
0.486111
0.444444
0.45
0.416667
0.425
0.425
0.588889
0.494444
0.727778
0.430556
0.463889
0.869444
0.722222
0.533333
0.436111
0.427778
0.436111
0.425
0.425
0.725
0.466667
0.480556
0.661111
0.466667
0.605556
0.447222
0.65
0.441667
0.419444
0.405556
0.466667
0.758333
0.491667
0.458333
0.422222
0.419444
0.702778
0.469444
0.441667
0.586111
0.452778
0.430556
0.441667
0.433333
0.425
0.411111
0.419444
0.466667
0.733333
0.466667
0.791667
0.472222
0.413889
0.5
0.455556
0.622222
0.452778
0.425
0.488889
0.505556
0.522222
0.669444
0.588889
0.422222
0.516667
0.505556
0.422222
0.672222
0.913889
0.788889
0.555556
0.638889
0.452778
0.527778
0.786111
0.516667
0.477778
0.744444
0.783333
0.627778
0.630556
0.708333
0.5
0.586111
0.461111
0.652778
0.677778
0.611111
0.869444
0.461111
0.425
0.466667
0.591667
0.441667
0.402778
0.55
0.716667
0.516667
0.430556
0.475
0.480556
0.452778
0.430556
0.572222
0.461111
0.483333
0.822222
0.477778
0.463889
0.522222
0.441667
0.75
0.472222
0.75
0.422222
0.916667
0.780556
0.483333
0.733333
0.45
0.427778
0.783333
0.727778
0.477778
0.483333
0.572222
0.716667
0.766667
0.436111
0.883333
0.413889
0.75
0.725
0.444444
0.7
0.566667
0.636111
0.430556
0.391667
0.422222
0.405556
0.408333
0.427778
0.405556
0.394444
0.425
0.502778
0.444444
0.505556
0.441667
0.463889
0.408333
0.611111
0.688889
0.461111
0.491667
0.472222
0.413889
0.886111
0.458333
0.525
0.430556
0.411111
0.455556
0.755556
0.680556
0.455556
0.411111
0.419444
0.708333
0.433333
0.436111
0.416667
0.738889
0.472222
0.552778
0.669444
0.483333
0.711111
0.544444
0.491667
0.669444
0.488889
0.452778
0.444444
0.552778
0.538889
0.45
0.402778
0.469444
0.497222
0.475
0.441667
0.433333
0.433333
0.425
0.661111
0.483333
0.452778
0.769444
0.494444
0.461111
0.447222
0.441667
0.497222
0.45
0.433333
0.411111
0.441667
0.758333
0.708333
0.588889
0.680556
0.652778
0.658333
0.480556
0.447222
0.547222
0.475
0.688889
0.461111
0.480556
0.580556
0.411111
0.452778
0.755556
0.497222
0.488889
0.491667
0.430556
0.466667
0.433333
0.511111
0.588889
0.455556
0.472222
0.397222
0.455556
0.658333
0.466667
0.452778
0.447222
0.477778
0.872222
0.658333
0.688889
0.455556
0.730556
0.469444
0.472222
0.483333
0.438889
0.45
0.422222
0.441667
0.477778
0.441667
0.711111
0.530556
0.433333
0.475
0.447222
0.413889
0.680556
0.469444
0.511111
0.466667
0.480556
0.433333
0.647222
0.686111
0.438889
0.672222
0.533333
0.513889
0.461111
0.519444
0.475
0.491667
0.747222
0.580556
0.466667
0.766667
0.469444
0.475
0.922222
0.55
0.733333
0.677778
0.697222
0.469444
0.430556
0.494444
0.630556
0.708333
0.627778
0.527778
0.469444
0.647222
0.427778
0.816667
0.433333
0.441667
0.438889
0.502778
0.5
0.469444
0.45
0.7
0.455556
0.483333
0.727778
0.786111
0.519444
0.430556
0.630556
0.45
0.480556
0.680556
0.430556
0.530556
0.438889
0.636111
0.436111
0.472222
0.458333
0.480556
0.469444
0.638889
0.736111
0.508333
0.405556
0.697222
0.552778
0.505556
0.586111
0.477778
0.458333
0.433333
0.866667
0.513889
0.480556
0.447222
0.513889
0.794444
0.508333
0.425
0.444444
0.513889
0.7
0.525
0.794444
0.502778
0.463889
0.691667
0.530556
0.408333
0.413889
0.513889
0.45
0.438889
0.466667
0.444444
0.419444
0.616667
0.458333
0.480556
0.516667
0.45
0.444444
0.463889
0.716667
0.722222
0.497222
0.488889
0.708333
0.597222
0.463889
0.488889
0.572222
0.458333
0.436111
0.541667
0.472222
0.602778
0.472222
0.658333
0.533333
0.530556
0.452778
0.422222
0.419444
0.430556
0.438889
0.427778
0.669444
0.472222
0.633333
0.444444
0.522222
0.488889
0.713889
0.522222
0.433333
0.433333
0.708333
0.502778
0.694444
0.477778
0.472222
0.555556
0.463889
0.433333
0.436111
0.538889
0.508333
0.477778
0.488889
0.469444
0.708333
0.713889
0.530556
0.730556
0.555556
0.533333
0.45
0.711111
0.430556
0.891667
0.488889
0.444444
0.5
0.716667
0.505556
0.433333
0.455556
0.738889
0.472222
0.438889
0.738889
0.508333
0.841667
0.441667
0.441667
0.686111
0.744444
0.433333
0.444444
0.436111
0.444444
0.683333
0.694444
0.483333
0.452778
0.572222
0.475
0.433333
0.441667
0.55
0.680556
0.613889
0.597222
0.486111
0.680556
0.519444
0.505556
0.413889
0.541667
0.897222
0.527778
0.452778
0.502778
0.441667
0.45
0.427778
0.677778
0.444444
0.736111
0.458333
0.455556
0.516667
0.430556
0.675
0.711111
0.672222
0.430556
0.775
0.6
0.497222
0.713889
0.55
0.758333
0.669444
0.469444
0.447222
0.705556
0.463889
0.444444
0.461111
0.541667
0.472222
0.441667
0.8
0.786111
0.580556
0.45
0.716667
0.577778
0.452778
0.797222
0.447222
0.430556
0.65
0.461111
0.494444
0.430556
0.433333
0.425
0.516667
0.441667
0.45
0.65
0.516667
0.438889
0.488889
0.747222
0.469444
0.458333
0.427778
0.733333
0.519444
0.488889
0.8
0.636111
0.483333
0.486111
0.463889
0.572222
0.511111
0.608333
0.747222
0.516667
0.433333
0.427778
0.727778
0.419444
0.438889
0.647222
0.95
0.538889
0.569444
0.688889
0.647222
0.575
0.541667
0.430556
0.663889
0.444444
0.566667
0.480556
0.452778
0.444444
0.725
0.469444
0.558333
0.45
0.436111
0.475
0.547222
0.458333
0.491667
0.619444
0.463889
0.408333
0.408333
0.466667
0.7
0.45
0.447222
0.808333
0.469444
0.647222
0.461111
0.552778
0.436111
0.519444
0.488889
0.611111
0.444444
0.4
0.516667
0.433333
0.422222
0.688889
0.522222
0.436111
0.677778
0.855556
0.513889
0.744444
0.577778
0.658333
0.483333
0.444444
0.413889
0.463889
0.769444
0.461111
0.433333
0.538889
0.480556
0.419444
0.716667
0.452778
0.461111
0.741667
0.516667
0.5
0.497222
0.452778
0.452778
0.594444
0.661111
0.419444
0.433333
0.677778
0.45
0.438889
0.663889
0.466667
0.444444
0.447222
0.616667
0.622222
0.611111
0.422222
0.45
0.469444
0.447222
0.455556
0.430556
0.822222
0.463889
0.472222
0.458333
0.466667
0.633333
0.705556
0.825
0.483333
0.733333
0.5
0.438889
0.469444
0.508333
0.438889
0.441667
0.538889
0.444444
0.786111
0.566667
0.447222
0.463889
0.783333
0.672222
0.925
0.455556
0.691667
0.5
0.427778
0.477778
0.525
0.677778
0.497222
0.413889
0.427778
0.480556
0.8
0.536111
0.475
0.444444
0.469444
0.438889
0.463889
0.486111
0.444444
0.425
0.788889
0.447222
1.04167
0.491667
0.447222
0.475
0.486111
0.85
0.538889
0.486111
0.430556
0.430556
0.463889
0.5
0.644444
0.433333
0.416667
0.55
0.436111
0.475
0.452778
0.480556
0.530556
0.433333
0.444444
0.433333
0.425
0.422222
0.472222
0.425
0.5
0.491667
0.791667
0.627778
0.513889
0.441667
0.411111
0.738889
0.458333
0.433333
0.402778
0.886111
0.791667
0.708333
0.538889
0.455556
0.455556
0.441667
0.430556
0.65
0.433333
0.433333
0.463889
0.494444
0.697222
0.536111
0.444444
0.486111
0.738889
0.602778
0.55
0.527778
0.508333
0.472222
0.444444
0.436111
0.586111
0.697222
0.483333
0.416667
0.430556
0.463889
0.527778
0.45
0.472222
0.469444
0.697222
0.45
0.675
0.458333
0.472222
0.447222
0.577778
0.505556
0.636111
0.430556
0.466667
0.486111
0.452778
0.466667
0.447222
0.45
0.477778
0.441667
0.436111
0.575
0.752778
0.575
0.561111
0.425
0.436111
0.45
0.491667
0.719444
0.544444
0.575
0.461111
0.486111
0.663889
0.491667
0.486111
0.444444
0.411111
0.680556
0.638889
0.675
0.480556
0.516667
0.538889
0.505556
0.675
0.461111
0.541667
0.419444
0.508333
0.525
0.602778
0.638889
0.447222
0.419444
0.441667
0.430556
0.480556
0.763889
0.427778
0.472222
0.775
0.430556
0.627778
0.783333
0.455556
0.475
0.563889
0.427778
0.75
0.547222
0.494444
0.816667
0.463889
1.24722
0.447222
0.669444
0.527778
0.388889
0.422222
0.444444
0.652778
0.483333
0.416667
0.494444
0.416667
0.430556
0.511111
0.438889
0.577778
0.633333
0.711111
0.727778
0.566667
0.441667
0.738889
0.494444
0.458333
0.447222
0.438889
0.613889
0.452778
0.458333
0.658333
0.558333
0.522222
0.438889
0.472222
0.572222
0.491667
0.480556
0.616667
0.447222
0.419444
0.513889
0.488889
0.491667
0.430556
0.433333
0.633333
0.511111
0.430556
0.430556
0.416667
0.455556
0.766667
0.513889
0.508333
0.447222
0.688889
0.419444
0.452778
0.455556
0.422222
0.430556
0.472222
0.663889
0.483333
0.658333
0.469444
0.452778
0.427778
0.466667
0.686111
0.547222
0.475
0.669444
0.627778
0.416667
0.427778
0.813889
0.552778
0.655556
0.577778
0.438889
0.519444
0.722222
0.536111
0.447222
0.427778
0.416667
0.419444
0.438889
0.438889
0.577778
0.533333
0.444444
0.716667
0.441667
0.572222
0.433333
0.422222
0.413889
0.905556
0.819444
0.755556
0.447222
0.461111
0.663889
0.508333
0.427778
0.705556
0.466667
0.533333
0.438889
0.494444
0.486111
0.713889
0.488889
0.463889
0.713889
0.447222
0.436111
0.413889
0.683333
0.472222
0.65
0.533333
0.461111
0.686111
0.502778
0.444444
0.458333
0.452778
0.444444
0.855556
0.847222
0.438889
0.65
0.411111
0.427778
0.486111
0.705556
0.469444
0.505556
0.480556
0.408333
0.691667
0.480556
0.444444
0.458333
0.566667
0.416667
0.633333
0.45
0.588889
0.497222
0.455556
0.438889
0.475
0.702778
0.533333
0.483333
0.597222
0.669444
0.475
0.563889
0.608333
0.433333
0.425
0.427778
0.461111
0.422222
0.686111
0.777778
0.458333
0.433333
0.411111
0.416667
0.411111
0.441667
0.702778
0.733333
0.491667
0.544444
0.472222
0.433333
0.472222
0.533333
0.530556
0.675
0.469444
0.466667
0.477778
0.425
0.55
0.636111
0.544444
0.463889
0.702778
0.427778
0.419444
0.672222
0.497222
0.433333
0.725
0.438889
0.575
0.488889
0.702778
0.45
0.711111
0.45
0.527778
0.45
0.502778
0.461111
0.472222
0.45
0.494444
0.683333
0.488889
0.427778
0.486111
0.738889
0.480556
0.422222
0.458333
0.677778
0.525
0.458333
0.761111
0.866667
0.477778
0.461111
0.436111
0.461111
0.480556
0.480556
0.686111
0.447222
0.461111
0.488889
0.452778
0.475
0.447222
0.419444
0.508333
0.477778
0.508333
0.691667
0.480556
0.880556
0.461111
0.486111
0.725
0.733333
0.458333
0.752778
0.638889
0.491667
0.433333
0.416667
0.825
0.736111
0.425
0.438889
0.527778
0.702778
0.466667
0.486111
0.477778
0.652778
0.516667
0.497222
0.522222
0.688889
0.738889
0.5
0.441667
0.575
0.419444
0.480556
0.516667
0.636111
0.452778
0.544444
0.669444
0.455556
0.472222
0.727778
0.455556
0.436111
0.458333
0.427778
0.452778
0.388889
0.477778
0.561111
0.397222
0.466667
0.672222
0.480556
0.455556
0.694444
0.436111
0.444444
0.402778
0.75
0.808333
0.677778
0.669444
0.538889
0.613889
0.836111
0.738889
0.522222
0.458333
0.438889
0.452778
0.463889
0.511111
0.486111
0.427778
0.447222
0.45
0.733333
0.461111
0.663889
0.511111
0.508333
0.480556
0.5
0.430556
0.427778
0.483333
0.7
0.719444
0.444444
0.552778
0.636111
0.444444
0.402778
0.444444
0.452778
0.463889
0.472222
0.441667
0.427778
0.863889
0.580556
0.469444
0.441667
0.494444
0.488889
0.708333
0.563889
0.402778
0.483333
0.45
0.422222
0.463889
0.65
0.458333
0.508333
0.636111
0.491667
0.508333
0.713889
0.438889
0.475
0.55
0.727778
0.452778
0.469444
0.716667
0.452778
0.422222
0.430556
0.416667
0.469444
0.416667
0.463889
0.425
0.755556
0.733333
0.533333
0.480556
0.45
0.458333
0.688889
0.702778
0.572222
0.502778
0.538889
0.430556
0.616667
0.441667
0.447222
0.441667
0.455556
0.416667
0.419444
0.430556
0.427778
0.394444
0.666667
0.458333
0.497222
0.575
0.458333
0.477778
0.433333
0.480556
0.438889
0.680556
0.438889
0.452778
0.447222
0.613889
0.458333
0.908333
0.477778
0.455556
0.469444
0.452778
0.980556
0.441667
0.422222
0.588889
0.447222
0.477778
0.472222
0.452778
0.413889
0.430556
0.427778
0.433333
0.441667
0.433333
0.491667
0.536111
0.438889
0.4
0.466667
0.413889
0.538889
0.575
0.891667
0.602778
0.608333
0.430556
0.427778
0.419444
0.408333
0.427778
0.461111
0.438889
0.75
0.438889
0.675
0.461111
0.444444
0.705556
0.480556
0.483333
0.669444
0.477778
0.480556
0.680556
0.511111
0.730556
0.544444
0.566667
0.419444
0.688889
0.530556
0.408333
0.416667
0.436111
0.45
0.505556
0.419444
0.644444
0.436111
0.441667
0.736111
0.413889
0.436111
0.419444
0.7
0.808333
0.455556
0.430556
0.694444
0.452778
0.488889
0.494444
0.419444
0.480556
0.425
0.475
0.5
0.636111
0.491667
0.475
0.75
0.425
0.738889
0.480556
0.444444
0.452778
0.644444
0.447222
0.866667
0.516667
0.436111
0.505556
0.430556
0.413889
0.447222
0.430556
0.436111
0.827778
0.663889
0.452778
0.736111
0.875
0.505556
0.766667
0.616667
0.758333
0.472222
0.411111
0.672222
0.658333
0.452778
0.461111
0.458333
0.505556
0.761111
0.425
0.411111
0.422222
0.608333
0.436111
0.458333
0.438889
0.711111
0.5
0.438889
0.544444
0.711111
0.522222
0.516667
0.436111
0.475
0.725
0.461111
0.430556
0.472222
0.636111
0.511111
0.455556
0.444444
0.447222
0.458333
0.461111
0.461111
0.716667
0.472222
0.433333
0.425
0.580556
0.577778
0.408333
0.458333
0.433333
0.430556
0.483333
0.788889
0.561111
0.655556
0.441667
0.441667
0.447222
0.45
0.480556
0.438889
0.638889
0.430556
0.425
0.686111
0.45
0.433333
0.422222
0.475
0.722222
0.475
0.430556
0.433333
0.441667
0.861111
0.675
0.541667
0.480556
0.430556
0.497222
0.458333
0.427778
0.469444
0.475
0.480556
0.427778
0.738889
0.452778
0.447222
0.85
0.65
0.711111
0.444444
0.638889
0.447222
0.461111
0.477778
0.633333
0.452778
0.822222
0.755556
0.491667
0.427778
0.544444
0.447222
0.441667
0.408333
0.447222
0.427778
0.405556
0.416667
0.483333
0.458333
0.466667
0.444444
0.688889
0.627778
0.525
0.502778
0.394444
0.683333
0.427778
0.538889
0.508333
0.866667
0.669444
0.441667
0.613889
0.436111
0.416667
0.422222
0.45
0.744444
0.719444
0.530556
0.5
0.425
0.413889
0.480556
0.641667
0.455556
0.502778
0.419444
0.422222
0.438889
0.427778
0.455556
0.433333
0.430556
0.472222
0.747222
0.452778
0.486111
0.688889
0.716667
0.472222
0.466667
0.458333
0.416667
0.483333
0.719444
0.761111
0.758333
0.45
0.544444
0.436111
0.452778
0.502778
0.586111
0.513889
0.505556
0.711111
0.669444
0.438889
0.45
0.469444
0.419444
0.458333
0.408333
0.744444
0.436111
1.13333
0.672222
0.441667
0.436111
0.494444
0.561111
0.497222
0.841667
0.45
0.480556
0.594444
0.697222
0.466667
0.497222
0.425
0.652778
0.852778
0.494444
0.558333
0.597222
0.466667
0.433333
0.425
0.708333
0.613889
0.461111
0.45
0.427778
0.638889
0.511111
0.880556
0.411111
0.438889
0.569444
0.741667
0.702778
0.738889
0.611111
0.669444
0.577778
0.425
0.511111
0.452778
0.713889
0.436111
0.436111
0.508333
0.405556
0.572222
0.5
0.769444
0.552778
0.466667
0.425
0.555556
0.461111
0.452778
0.433333
0.477778
0.461111
0.483333
0.516667
0.427778
0.411111
0.45
0.469444
0.422222
0.436111
0.555556
0.555556
0.45
0.747222
0.655556
0.738889
0.433333
1.15
0.416667
0.402778
0.436111
0.475
0.461111
0.636111
0.738889
0.716667
0.444444
0.433333
0.405556
0.422222
0.4
0.441667
0.433333
0.416667
0.394444
0.419444
0.447222
0.455556
0.441667
0.447222
0.808333
0.688889
0.427778
0.436111
0.930556
0.469444
0.441667
0.7
0.455556
0.694444
0.461111
0.458333
0.583333
0.741667
0.408333
0.438889
0.461111
0.413889
0.405556
0.422222
0.647222
0.466667
0.425
0.5
0.427778
0.536111
0.475
0.461111
0.427778
0.725
0.580556
0.666667
0.452778
0.452778
0.45
0.45
0.602778
0.625
0.544444
0.455556
0.65
0.65
0.466667
0.486111
0.469444
0.516667
0.425
0.483333
0.419444
0.444444
0.441667
0.444444
0.458333
0.522222
0.422222
0.452778
0.738889
0.452778
0.386111
0.391667
0.430556
0.475
0.433333
0.483333
0.463889
0.413889
0.408333
0.419444
0.408333
0.516667
0.433333
0.544444
0.658333
0.7
0.480556
0.461111
0.580556
0.494444
0.422222
0.680556
0.469444
0.911111
0.497222
0.486111
0.677778
0.433333
0.511111
0.561111
0.438889
0.425
0.413889
0.45
0.563889
0.444444
0.413889
0.455556
0.419444
0.425
0.438889
0.422222
0.441667
0.408333
0.452778
0.475
0.536111
0.444444
0.661111
0.430556
0.822222
0.541667
0.497222
0.666667
0.672222
0.436111
0.486111
0.686111
0.436111
0.45
0.586111
0.419444
0.430556
0.425
0.422222
0.463889
0.469444
0.455556
0.713889
0.513889
0.427778
0.430556
0.447222
0.475
0.577778
0.436111
0.419444
0.513889
0.433333
0.452778
0.463889
0.513889
0.816667
0.541667
0.441667
0.466667
0.455556
0.472222
0.675
0.438889
0.966667
0.433333
0.433333
0.733333
0.508333
0.463889
0.419444
0.422222
0.416667
0.416667
0.427778
0.547222
0.511111
0.422222
0.411111
0.488889
0.480556
0.719444
0.455556
0.783333
0.458333
0.447222
0.647222
0.441667
0.458333
0.441667
0.663889
0.736111
0.625
0.491667
0.55
0.425
0.438889
0.472222
0.427778
0.469444
0.455556
0.419444
0.491667
0.538889
0.594444
0.466667
0.686111
0.444444
0.541667
0.722222
0.769444
0.430556
0.702778
0.461111
0.438889
0.663889
0.513889
0.488889
0.477778
0.458333
0.511111
0.427778
0.741667
0.444444
0.463889
0.608333
0.486111
0.472222
0.530556
0.486111
0.466667
0.511111
0.441667
0.663889
0.505556
0.438889
0.505556
0.461111
0.444444
0.433333
0.569444
0.519444
0.541667
0.505556
0.405556
0.45
0.716667
0.463889
0.430556
0.477778
0.419444
0.458333
0.436111
0.444444
0.436111
0.761111
0.536111
0.788889
0.55
0.488889
0.422222
0.491667
0.430556
0.55
0.45
0.713889
0.425
0.463889
0.741667
0.65
0.472222
0.513889
0.527778
0.433333
0.619444
0.6
0.530556
0.419444
0.45
0.433333
0.394444
0.386111
0.433333
0.438889
0.502778
0.425
0.644444
0.488889
0.536111
0.436111
0.461111
0.419444
0.475
0.708333
0.580556
0.405556
0.408333
0.502778
0.741667
0.480556
0.483333
0.555556
0.466667
0.413889
0.727778
0.663889
0.461111
0.391667
0.461111
0.533333
0.675
0.458333
0.544444
0.388889
0.469444
0.502778
0.441667
0.472222
0.447222
0.458333
0.433333
0.458333
0.727778
0.652778
0.472222
0.652778
0.513889
0.458333
0.430556
0.463889
0.663889
0.472222
0.469444
0.477778
0.411111
0.602778
0.455556
0.436111
0.441667
0.669444
0.525
0.45
0.622222
0.677778
0.458333
0.444444
0.630556
0.469444
0.466667
0.666667
0.627778
0.580556
0.738889
0.577778
0.463889
0.647222
0.5
0.538889
0.511111
0.625
0.391667
0.444444
0.430556
0.402778
0.816667
0.422222
0.511111
0.488889
0.483333
0.516667
0.441667
1.00556
0.463889
0.455556
0.511111
0.627778
0.433333
0.419444
0.625
0.441667
0.677778
0.744444
0.461111
0.461111
0.508333
0.444444
0.45
0.519444
0.513889
0.397222
0.419444
0.597222
0.625
0.625
0.444444
0.419444
0.483333
0.733333
0.461111
0.447222
0.716667
0.444444
0.425
0.419444
0.452778
0.5
0.525
0.591667
0.516667
0.427778
0.433333
0.422222
0.672222
0.686111
0.694444
0.541667
0.713889
0.491667
0.447222
0.516667
0.633333
0.425
0.422222
0.755556
0.433333
0.661111
0.441667
0.733333
0.469444
0.719444
0.477778
0.425
0.419444
0.613889
0.438889
0.416667
0.438889
0.461111
0.638889
0.638889
0.45
0.488889
0.427778
0.655556
0.458333
0.405556
0.402778
0.45
0.633333
0.536111
0.7
0.488889
0.491667
0.716667
0.458333
0.438889
0.45
0.472222
0.433333
0.475
0.427778
0.463889
0.677778
0.413889
0.4
0.480556
0.438889
0.472222
0.394444
0.633333
0.502778
0.686111
0.594444
0.694444
0.433333
0.430556
0.463889
0.472222
0.436111
0.427778
0.455556
0.516667
0.608333
0.436111
0.430556
0.5
0.494444
0.438889
0.444444
0.444444
0.441667
0.469444
0.686111
0.672222
0.458333
0.65
0.802778
0.466667
0.444444
0.425
0.413889
0.669444
0.441667
0.416667
0.425
0.491667
0.416667
0.458333
0.497222
0.441667
0.5
0.725
0.491667
0.483333
0.591667
0.433333
0.436111
0.452778
0.463889
0.452778
0.455556
0.433333
0.694444
0.741667
0.436111
0.430556
0.458333
0.505556
0.425
0.45
0.702778
0.533333
0.727778
0.7
0.572222
0.694444
0.611111
0.544444
0.427778
0.444444
0.469444
0.627778
0.447222
0.436111
0.5
0.430556
0.436111
0.433333
0.430556
0.480556
0.508333
0.716667
0.647222
0.413889
0.677778
0.727778
0.516667
0.525
0.477778
0.711111
0.675
0.577778
0.480556
0.691667
0.452778
0.536111
0.688889
0.419444
0.416667
0.405556
0.497222
0.725
0.466667
0.466667
0.438889
0.425
0.425
0.444444
0.594444
0.494444
0.455556
0.416667
0.416667
0.477778
0.530556
0.555556
0.447222
0.483333
0.655556
0.427778
0.697222
0.480556
0.461111
0.463889
0.552778
0.422222
0.766667
0.580556
0.419444
0.427778
0.680556
0.491667
0.472222
0.416667
0.452778
0.572222
0.65
0.458333
0.425
0.408333
0.491667
0.411111
0.491667
0.419444
0.761111
0.477778
0.516667
0.602778
0.461111
0.477778
0.425
0.463889
0.561111
0.452778
0.419444
0.45
0.602778
0.463889
0.486111
0.683333
0.45
0.5
0.702778
0.438889
0.713889
0.444444
0.469444
0.472222
0.413889
0.466667
0.438889
0.486111
0.469444
0.452778
0.630556
0.719444
0.408333
0.433333
0.702778
0.722222
0.477778
0.463889
0.652778
0.433333
0.536111
0.475
0.713889
0.425
0.7
0.525
0.427778
0.541667
0.425
0.525
0.55
0.65
0.475
0.441667
0.638889
0.516667
0.555556
0.719444
0.497222
0.488889
0.488889
0.430556
0.425
0.438889
0.425
0.466667
0.5
0.619444
0.486111
0.572222
0.452778
0.508333
0.522222
0.441667
0.741667
0.697222
0.430556
0.408333
0.45
0.825
0.502778
0.45
0.433333
0.447222
0.661111
0.438889
1.13611
0.430556
0.45
0.463889
0.641667
0.463889
0.458333
0.452778
0.683333
0.488889
0.702778
0.433333
0.55
0.694444
0.488889
0.425
0.430556
0.441667
0.433333
0.491667
0.719444
0.658333
0.436111
0.472222
0.697222
0.444444
0.436111
0.638889
0.505556
0.511111
0.430556
0.416667
0.477778
0.558333
0.725
0.430556
0.908333
0.483333
0.561111
0.427778
0.438889
0.436111
0.447222
0.416667
0.419444
0.488889
0.677778
0.522222
0.513889
0.513889
0.433333
0.413889
0.408333
0.430556
0.736111
0.45
0.433333
0.577778
0.461111
0.533333
0.5
0.716667
0.480556
0.427778
0.522222
0.405556
0.469444
0.547222
0.419444
0.5
0.477778
0.427778
0.452778
0.472222
0.422222
0.680556
0.475
0.530556
0.483333
0.430556
0.636111
0.461111
0.716667
0.430556
0.433333
0.413889
0.433333
0.527778
0.561111
0.425
0.430556
0.45
0.5
0.713889
0.466667
0.427778
0.433333
0.488889
0.625
0.538889
0.613889
0.444444
0.475
0.411111
0.413889
0.436111
0.402778
0.436111
0.433333
0.638889
0.541667
0.425
0.466667
0.455556
0.513889
0.438889
0.477778
0.7
0.625
0.5
0.727778
0.488889
0.466667
0.430556
0.416667
0.425
0.455556
0.447222
0.616667
0.45
0.638889
0.436111
0.430556
1.275
0.761111
0.455556
0.502778
0.447222
0.438889
0.488889
0.680556
0.461111
0.461111
0.716667
0.413889
0.411111
0.463889
0.5
0.525
0.736111
0.430556
0.5
0.719444
0.438889
0.433333
0.416667
0.441667
0.730556
0.516667
0.413889
0.422222
0.419444
0.491667
0.436111
0.441667
0.419444
0.708333
0.433333
0.436111
0.416667
0.458333
0.461111
0.472222
0.588889
0.486111
0.505556
0.488889
0.425
0.436111
0.45
0.536111
0.444444
0.452778
0.408333
0.422222
0.711111
0.472222
0.505556
0.444444
0.430556
0.641667
0.463889
0.430556
0.575
0.661111
0.391667
0.736111
0.708333
0.45
0.422222
0.419444
0.477778
0.430556
0.691667
0.708333
0.486111
0.6
0.475
0.466667
0.416667
0.430556
0.480556
0.477778
0.388889
0.8
0.486111
0.380556
0.669444
0.447222
0.466667
0.65
0.463889
0.488889
0.569444
0.430556
0.422222
0.427778
0.463889
0.425
0.683333
0.530556
0.719444
0.461111
0.422222
0.388889
0.5
0.438889
0.447222
0.741667
0.588889
0.55
0.488889
0.608333
0.430556
0.477778
0.444444
0.425
0.438889
0.463889
0.672222
0.444444
0.425
0.708333
0.458333
0.45
0.444444
0.405556
0.461111
0.425
0.697222
0.458333
0.472222
0.644444
0.447222
0.805556
0.480556
0.416667
0.477778
0.605556
0.438889
0.422222
0.461111
0.394444
0.691667
0.566667
0.622222
0.461111
0.452778
0.472222
0.65
0.466667
0.419444
0.402778
0.425
0.416667
0.433333
0.863889
0.819444
0.480556
0.486111
0.725
0.386111
0.613889
1.18056
0.441667
0.463889
0.505556
0.472222
0.455556
0.455556
0.675
0.502778
0.466667
0.416667
0.516667
0.575
0.427778
0.419444
0.647222
0.469444
0.430556
0.469444
0.647222
0.447222
0.441667
0.416667
0.663889
0.505556
0.455556
0.430556
0.494444
0.463889
0.422222
0.419444
0.427778
0.394444
0.430556
0.427778
0.441667
0.419444
0.65
0.455556
0.436111
0.469444
0.627778
0.494444
0.405556
0.430556
0.669444
0.466667
0.541667
0.447222
0.483333
0.383333
0.4
0.747222
0.444444
0.477778
0.719444
0.633333
0.45
0.480556
0.6
0.486111
0.483333
0.494444
0.466667
0.477778
0.677778
0.405556
0.480556
0.680556
0.447222
0.427778
0.436111
0.477778
0.430556
0.433333
0.7
0.852778
0.530556
0.625
0.480556
0.402778
0.575
0.475
0.416667
0.505556
0.533333
0.572222
0.444444
0.413889
0.425
0.430556
0.461111
0.452778
0.408333
0.411111
0.602778
0.447222
0.7
0.755556
0.463889
0.436111
0.433333
0.486111
0.677778
0.777778
0.530556
0.461111
0.438889
0.427778
0.433333
0.469444
0.433333
0.438889
0.463889
0.447222
0.433333
0.713889
0.486111
0.438889
0.486111
0.480556
0.763889
0.441667
0.461111
0.472222
0.477778
0.388889
0.425
0.730556
0.430556
0.45
0.491667
0.486111
0.388889
0.613889
0.425
0.727778
0.466667
0.438889
0.402778
0.416667
0.475
0.430556
0.411111
0.433333
0.611111
0.466667
0.666667
0.419444
0.652778
0.444444
0.511111
0.736111
0.472222
0.508333
0.733333
0.772222
0.772222
0.447222
0.95
0.827778
0.594444
0.436111
0.455556
0.752778
0.805556
0.580556
0.472222
0.608333
0.458333
0.494444
0.413889
0.697222
0.713889
0.605556
0.441667
0.444444
0.466667
0.433333
0.488889
0.541667
0.711111
0.502778
0.416667
0.547222
0.419444
0.438889
0.641667
0.602778
0.455556
0.413889
0.436111
0.713889
0.441667
0.563889
0.802778
0.491667
0.436111
0.452778
0.597222
0.444444
0.411111
0.7
0.475
0.458333
0.447222
0.45
0.630556
0.45
0.458333
0.455556
0.436111
0.5
0.680556
0.436111
0.486111
0.713889
0.477778
0.45
0.541667
0.444444
0.433333
0.675
0.447222
0.447222
0.477778
0.783333
0.586111
0.594444
0.488889
0.472222
0.397222
0.469444
0.538889
0.7
0.563889
0.711111
0.438889
0.458333
0.655556
0.494444
0.486111
0.438889
0.441667
0.483333
0.525
0.525
0.430556
0.675
0.7
0.461111
0.558333
0.45
0.658333
0.530556
0.430556
0.441667
0.447222
0.394444
1.11389
0.436111
0.755556
0.7
0.538889
0.644444
0.522222
0.466667
0.588889
0.505556
0.502778
0.458333
0.491667
0.466667
0.4
0.397222
0.438889
0.686111
0.730556
0.505556
0.511111
0.711111
0.433333
0.466667
0.658333
0.472222
0.586111
0.455556
0.444444
0.638889
0.483333
0.438889
0.533333
0.433333
0.65
0.733333
0.5
0.627778
0.491667
0.438889
0.452778
0.4
0.413889
0.422222
0.436111
0.422222
0.413889
0.433333
0.558333
0.438889
0.413889
0.522222
0.486111
0.472222
0.447222
0.686111
0.752778
0.527778
0.508333
0.422222
0.427778
0.413889
0.491667
0.444444
0.427778
0.561111
0.613889
0.444444
0.675
0.533333
0.755556
0.433333
0.672222
0.455556
0.416667
0.491667
0.452778
0.436111
0.452778
0.433333
0.622222
0.463889
0.438889
0.641667
0.541667
0.463889
0.472222
0.438889
0.408333
0.502778
0.569444
0.436111
0.472222
0.5
0.438889
0.491667
0.441667
0.502778
0.530556
0.755556
0.777778
0.5
0.455556
0.7
0.472222
0.441667
0.413889
0.472222
0.713889
0.422222
0.444444
0.394444
0.438889
0.513889
0.488889
0.402778
0.411111
0.444444
0.427778
0.436111
0.577778
0.447222
0.433333
0.438889
0.436111
0.675
0.766667
0.713889
0.402778
0.469444
0.747222
0.791667
0.575
0.444444
0.75
0.463889
0.461111
0.488889
0.502778
0.425
0.725
0.413889
0.580556
0.480556
0.425
0.427778
0.438889
0.427778
0.433333
0.725
0.452778
0.438889
0.438889
0.452778
0.502778
0.472222
0.472222
0.488889
0.397222
0.430556
0.480556
0.475
0.5
0.458333
0.427778
0.475
0.475
0.580556
0.433333
0.452778
0.575
0.425
0.433333
0.466667
0.497222
0.622222
0.494444
0.491667
0.561111
0.552778
0.616667
0.580556
0.758333
0.522222
0.472222
0.525
0.408333
0.469444
0.672222
0.55
0.622222
0.491667
0.436111
0.488889
0.438889
0.436111
0.422222
0.433333
0.472222
0.433333
0.447222
0.430556
0.463889
0.588889
0.483333
0.441667
0.455556
0.438889
0.438889
0.433333
0.411111
0.486111
0.563889
0.613889
0.480556
0.525
0.447222
0.719444
0.461111
0.711111
0.463889
0.733333
0.461111
0.627778
0.433333
0.513889
0.697222
0.438889
0.575
0.647222
0.777778
0.575
0.786111
0.483333
0.683333
0.458333
0.441667
0.45
0.5
0.480556
0.486111
0.452778
0.45
0.8
0.472222
0.438889
0.7
0.680556
0.433333
0.475
0.544444
0.544444
0.686111
0.436111
0.444444
0.472222
0.813889
0.852778
0.669444
0.444444
0.427778
0.45
0.669444
0.513889
0.725
0.563889
0.786111
0.497222
0.469444
0.411111
0.477778
0.425
0.736111
0.661111
0.530556
0.611111
0.477778
0.466667
0.502778
0.788889
0.494444
0.527778
0.497222
0.5
0.55
0.633333
0.463889
0.458333
0.672222
0.475
0.463889
0.436111
0.486111
0.588889
0.675
0.727778
0.705556
0.463889
0.688889
0.591667
0.813889
0.552778
0.45
0.477778
0.472222
0.519444
0.658333
0.472222
0.455556
0.505556
0.472222
0.438889
0.447222
0.408333
0.744444
0.461111
0.572222
0.797222
0.516667
0.444444
0.413889
0.452778
0.472222
0.45
0.438889
0.775
0.663889
0.480556
0.441667
0.441667
0.405556
0.383333
0.455556
0.738889
0.572222
0.469444
0.466667
0.411111
0.669444
0.438889
0.472222
0.438889
0.455556
0.433333
0.666667
0.586111
0.444444
0.472222
0.494444
0.725
0.516667
0.475
0.483333
0.438889
0.397222
0.463889
0.466667
0.469444
0.463889
0.677778
0.591667
0.544444
0.516667
0.586111
0.461111
0.444444
0.894444
0.5
0.772222
0.463889
0.466667
0.527778
0.491667
0.833333
0.786111
0.580556
0.641667
0.513889
0.952778
0.513889
0.452778
0.444444
0.622222
0.438889
0.422222
0.461111
0.65
0.725
0.486111
0.45
0.413889
0.436111
0.425
0.877778
0.452778
0.444444
0.466667
0.458333
0.491667
0.447222
0.508333
0.555556
0.538889
0.45
0.666667
0.475
0.538889
0.677778
0.45
0.538889
0.858333
0.652778
0.483333
0.447222
0.725
0.797222
0.488889
0.466667
0.463889
0.444444
0.705556
0.461111
0.5
0.797222
0.480556
0.491667
0.627778
0.463889
0.683333
0.466667
0.455556
0.763889
0.438889
0.427778
0.741667
0.491667
0.85
0.530556
0.444444
0.672222
0.513889
0.497222
0.430556
0.433333
0.436111
0.477778
0.505556
0.491667
0.461111
0.772222
0.494444
0.447222
0.458333
0.563889
0.597222
0.983333
0.416667
0.502778
0.647222
0.438889
0.444444
0.455556
0.441667
0.588889
0.455556
0.483333
0.45
0.461111
0.408333
0.563889
0.458333
0.436111
0.622222
0.519444
0.502778
0.444444
0.463889
0.594444
0.586111
0.5
0.483333
0.738889
0.666667
0.461111
0.463889
0.716667
0.544444
0.497222
0.455556
0.444444
0.452778
0.475
0.527778
0.783333
0.525
0.658333
0.966667
0.486111
0.480556
0.469444
0.505556
0.444444
0.444444
0.430556
0.841667
0.666667
0.672222
0.733333
0.616667
0.458333
0.644444
0.769444
0.497222
0.708333
0.466667
0.505556
0.441667
0.5
0.572222
0.488889
0.455556
0.475
0.452778
0.477778
0.438889
0.425
0.441667
0.511111
0.666667
0.461111
0.45
0.483333
0.436111
0.669444
0.547222
0.5
0.538889
0.594444
0.488889
0.75
0.455556
0.452778
0.711111
0.461111
0.591667
0.725
0.525
0.658333
0.469444
0.486111
0.522222
0.455556
0.466667
0.447222
0.619444
0.422222
0.452778
0.413889
0.744444
0.458333
0.513889
0.486111
0.466667
0.458333
0.736111
0.775
0.469444
0.45
0.708333
0.430556
0.438889
0.466667
0.605556
0.536111
0.538889
0.447222
0.461111
0.461111
0.477778
0.772222
0.544444
0.463889
0.475
0.463889
0.45
0.436111
0.622222
0.505556
0.616667
0.461111
0.730556
0.469444
0.45
0.508333
0.683333
0.475
0.455556
0.436111
0.641667
0.677778
0.608333
0.455556
0.472222
0.533333
0.702778
0.486111
0.461111
0.647222
0.486111
0.438889
0.452778
0.461111
0.5
0.472222
0.491667
0.472222
0.452778
0.441667
0.494444
0.483333
0.775
0.572222
0.488889
0.483333
0.736111
0.705556
0.486111
0.447222
0.447222
0.5
0.444444
0.516667
0.491667
0.527778
0.619444
0.452778
0.441667
0.505556
0.4
0.480556
0.461111
0.486111
0.6
0.466667
0.558333
0.527778
0.45
0.697222
0.477778
0.555556
0.663889
0.458333
0.458333
0.452778
0.641667
0.475
0.891667
1.01389
0.616667
0.666667
0.597222
0.438889
0.45
0.444444
0.436111
0.438889
0.427778
0.483333
0.697222
0.483333
0.483333
0.544444
0.502778
0.608333
0.472222
0.436111
0.4
0.886111
0.836111
0.502778
0.683333
0.541667
0.705556
0.463889
0.447222
0.758333
0.758333
0.625
0.652778
0.608333
0.425
0.45
0.472222
0.441667
0.425
0.447222
0.438889
0.5
0.561111
0.747222
0.527778
0.516667
0.463889
0.433333
0.455556
0.666667
0.45
0.455556
0.497222
0.452778
0.536111
0.558333
0.752778
0.438889
0.552778
0.447222
0.469444
0.452778
0.597222
0.541667
0.441667
0.444444
0.45
0.461111
0.494444
0.438889
0.45
0.461111
0.461111
0.586111
0.791667
0.508333
0.436111
0.436111
0.713889
0.513889
0.455556
0.427778
0.438889
0.477778
0.722222
0.469444
0.477778
0.536111
0.494444
0.427778
0.458333
0.483333
0.527778
0.755556
0.458333
0.436111
0.472222
0.508333
0.788889
0.491667
0.583333
0.494444
0.466667
0.461111
0.455556
0.494444
0.513889
0.458333
0.430556
0.425
0.736111
0.472222
0.525
0.622222
0.566667
0.683333
0.636111
0.455556
0.425
0.461111
0.863889
0.463889
0.502778
0.438889
0.441667
0.655556
0.447222
0.655556
0.452778
0.419444
0.419444
0.444444
0.555556
0.775
0.572222
0.436111
0.444444
0.441667
0.525
0.783333
0.477778
0.708333
0.480556
0.466667
0.463889
0.405556
0.783333
0.847222
0.461111
0.711111
0.575
0.430556
0.430556
0.427778
0.647222
0.444444
0.486111
0.527778
0.447222
0.469444
0.452778
0.486111
0.433333
0.419444
0.436111
0.452778
0.655556
0.480556
0.780556
0.816667
0.686111
0.558333
0.461111
0.725
0.436111
0.45
0.488889
0.544444
0.722222
0.463889
0.472222
0.438889
0.469444
0.508333
0.436111
0.416667
0.561111
0.661111
0.477778
0.444444
0.497222
0.722222
0.466667
0.491667
0.705556
0.680556
0.722222
0.658333
0.452778
0.425
0.419444
0.533333
0.458333
0.575
0.555556
0.677778
0.508333
0.458333
0.472222
0.408333
0.491667
0.472222
0.441667
0.458333
0.486111
0.791667
0.472222
0.483333
0.430556
0.513889
0.488889
0.452778
0.486111
0.677778
0.483333
0.697222
0.619444
0.455556
0.691667
0.455556
0.455556
0.502778
0.497222
0.719444
0.444444
0.513889
0.441667
0.422222
0.488889
0.716667
0.583333
0.725
0.483333
0.463889
0.658333
0.438889
0.491667
0.483333
0.491667
0.480556
0.525
0.455556
0.497222
0.486111
0.463889
0.475
0.7
0.713889
0.45
0.427778
0.819444
0.469444
0.672222
0.602778
0.45
0.441667
0.7
0.569444
0.458333
0.422222
0.458333
0.497222
0.808333
0.461111
0.691667
0.502778
0.452778
0.788889
0.488889
0.430556
0.430556
0.483333
0.563889
0.483333
0.538889
0.447222
0.444444
0.455556
0.825
0.625
0.527778
0.447222
0.972222
0.594444
0.827778
0.677778
0.436111
0.461111
0.447222
0.813889
0.486111
0.541667
0.5
0.65
0.511111
0.452778
0.447222
0.419444
0.497222
0.536111
0.422222
0.447222
0.45
0.625
0.494444
0.661111
0.477778
0.472222
0.419444
0.475
0.708333
0.475
0.475
0.45
0.483333
0.605556
0.658333
0.483333
0.469444
0.466667
0.725
0.733333
0.5
0.736111
0.477778
0.438889
0.452778
0.727778
0.477778
0.758333
0.758333
0.519444
0.438889
0.441667
0.447222
0.541667
0.566667
0.852778
0.586111
0.463889
0.494444
0.458333
0.433333
0.655556
0.427778
0.433333
0.425
0.761111
0.711111
0.463889
0.438889
0.436111
0.55
0.602778
0.525
0.533333
0.761111
0.472222
0.452778
0.722222
0.730556
0.511111
0.930556
0.888889
0.494444
0.45
0.605556
0.708333
0.525
0.444444
0.444444
0.441667
0.455556
0.444444
0.488889
0.458333
0.463889
0.458333
0.697222
0.502778
0.852778
0.513889
0.622222
0.508333
0.486111
0.427778
0.427778
0.691667
0.45
0.441667
0.436111
0.477778
0.8
0.680556
0.541667
0.433333
0.766667
0.444444
0.477778
0.661111
0.475
0.452778
0.505556
0.447222
0.458333
0.441667
0.411111
0.491667
0.713889
0.461111
0.527778
0.461111
0.458333
0.45
0.8
0.538889
0.441667
0.452778
0.752778
0.505556
0.447222
0.447222
0.436111
0.713889
0.483333
0.566667
0.45
0.816667
0.513889
0.463889
0.447222
0.469444
0.480556
0.463889
0.441667
0.869444
0.538889
0.797222
0.791667
0.558333
0.775
0.625
0.491667
0.519444
0.525
0.622222
0.738889
0.511111
0.577778
0.483333
0.763889
0.475
0.416667
0.425
0.441667
0.427778
0.458333
0.491667
0.480556
0.716667
0.483333
0.622222
0.452778
0.475
0.627778
0.497222
0.702778
0.538889
0.572222
0.522222
0.491667
0.705556
0.472222
0.483333
0.766667
0.608333
0.452778
0.5
0.477778
0.461111
0.447222
0.463889
0.727778
0.677778
0.455556
0.447222
0.547222
0.636111
0.533333
0.569444
0.65
0.822222
0.45
0.469444
0.455556
0.513889
0.461111
0.477778
0.466667
0.480556
