# Supplementary material for: Model-Based Quantification of Left Ventricular Diastolic Function in Critically Ill Patients with Atrial Fibrillation from Routine Data: A Feasibility Study
Source: Comput Math Methods Med. 2019 May 16;2019:9682138. doi: 10.1155/2019/9682138 (PMC6541946; doi:10.1155/2019/9682138)
Supplement: Supplementary Materials — Online Supplement Expanded Methods and Results: this document provides further details on methodological considerations and details about the model employed. Furthermore, the Results section includes figures of the entire cohort corresponding to those displayed in the manuscript for a selection of patients. Online Supplement Code: this is the product of the research and enables the reader to verify results and potentially apply the methodology to their data. We have a strong commitment to open sourcing the analysis code to promote transparency and reproducibility and thus further future research in this area. This supplement provides the complete analysis code and processed data for the research presented within this manuscript. Within the ZIP folder, the file “Readme.md” provides instructions for building and running the code. If additional questions or issues arise with regard to usage of the code, do not hesitate to contact the authors. [file 9682138.f1.zip › CodeOnlineSupplement_CMMM_2711432/DiastolicPaper_OnlineSupplement/data/mgh149.csv/pps.txt]

71.157
78.584
80.743
71.244
73.921
73.489
74.18
72.452
76.597
71.934
76.425
82.383
56.563
75.647
84.887
80.829
72.539
76.253
67.962
78.238
71.243
76.511
81.52
85.924
74.266
68.567
71.848
77.461
69.171
85.837
87.133
64.076
74.352
79.621
67.875
73.316
72.971
77.374
92.142
76.856
65.976
83.333
66.58
76.857
70.553
72.711
70.294
82.556
67.185
84.542
74.525
79.966
81.174
69.171
75.216
78.756
81.866
85.838
72.97
73.057
62.522
93.091
69.69
81.089
67.876
87.651
71.762
72.02
70.725
73.316
70.812
79.966
85.924
73.575
84.542
72.97
80.397
83.074
70.725
79.016
84.974
69.948
76.425
69.257
82.211
80.829
79.447
76.77
70.121
81.433
73.229
93.955
59.327
86.874
82.988
111.831
99.223
72.366
69.084
78.757
86.874
71.33
91.709
77.806
76.597
67.962
82.383
84.888
74.266
79.015
67.53
84.629
65.026
82.211
75.216
91.192
78.67
81.951
62.608
92.055
75.734
85.32
66.149
76.77
92.747
73.834
89.724
67.617
81.261
83.593
76.08
69.516
86.183
75.82
91.019
70.984
75.129
83.419
80.57
81.952
74.612
86.01
72.366
82.211
83.679
69.085
90.328
71.589
92.66
76.943
70.207
82.988
75.82
78.929
79.361
75.993
77.289
79.102
81.347
87.737
80.311
71.157
84.974
86.528
76.684
74.957
80.397
75.82
80.915
83.938
76.597
82.383
69.862
83.765
94.387
72.366
83.419
71.848
79.275
89.81
68.825
80.829
65.026
78.583
89.465
69.948
87.651
85.578
70.811
87.479
73.229
90.069
63.903
81.175
67.962
77.547
87.047
73.575
71.329
80.138
85.233
88.773
70.553
76.166
72.798
92.487
78.757
69.43
87.997
84.542
91.279
64.594
85.32
68.826
91.364
63.04
82.729
79.793
82.816
81.433
90.846
66.839
87.996
70.898
70.121
81.347
82.038
83.938
83.765
82.988
77.03
68.998
85.147
74.007
84.888
78.412
86.615
71.589
80.484
80.397
91.019
65.976
87.219
84.629
71.848
85.233
71.157
85.924
72.798
78.411
66.753
87.738
75.561
82.556
80.483
89.119
63.471
75.13
90.932
73.489
86.615
74.093
83.851
75.906
91.019
65.026
73.748
88.601
47.755
96.459
81.779
92.573
70.639
79.533
72.193
82.901
73.402
85.233
82.556
77.893
80.656
83.679
72.107
91.106
62.521
77.202
85.751
80.398
64.422
84.716
79.966
80.829
81.088
84.111
77.547
79.62
73.662
87.737
84.542
70.552
83.42
70.725
87.565
71.157
81.433
78.497
95.337
70.293
73.489
77.116
72.711
86.788
81.088
70.726
82.21
81.779
86.097
76.598
91.019
76.857
81.52
75.648
74.179
82.988
87.737
63.731
95.164
70.38
91.278
62.78
79.706
84.283
73.316
88.428
75.216
66.062
95.855
71.071
83.506
79.361
86.788
70.812
81.002
65.026
86.615
73.057
92.142
69.257
77.547
78.93
77.979
77.893
93.005
61.14
88.514
75.993
81.175
74.698
73.748
84.801
85.406
69.171
87.478
82.384
69.516
75.734
89.378
73.316
73.316
86.874
81.175
84.11
73.23
76.252
73.92
74.093
68.307
82.038
76.77
91.019
90.415
76.597
74.784
74.352
90.501
69.689
73.748
77.03
85.492
70.812
94.128
85.147
68.998
72.798
76.511
87.996
86.529
74.957
86.442
71.762
77.979
76.511
79.966
84.456
77.806
70.639
94.042
64.508
87.133
78.238
75.475
62.694
87.738
90.155
72.28
82.47
69.948
67.185
86.442
86.442
76.338
78.584
69.602
77.547
77.462
83.247
76.425
91.45
72.366
74.093
70.984
83.592
89.81
74.18
77.634
77.548
84.196
69.948
87.392
75.906
87.133
65.803
74.18
76.253
78.152
92.66
78.584
72.712
77.548
87.565
65.458
82.988
73.229
92.919
80.743
72.367
90.933
68.826
88.86
68.998
71.158
71.848
95.164
68.049
74.698
71.934
87.911
86.442
67.789
87.047
81.261
80.311
74.698
85.147
86.01
67.876
68.394
74.18
71.157
75.821
83.161
84.197
82.729
81.174
86.356
80.483
70.725
60.535
92.832
79.793
71.244
87.738
59.585
78.152
69.602
68.739
74.784
67.962
91.019
87.997
89.206
67.358
88.428
67.357
76.252
75.129
94.646
66.494
84.715
67.012
85.838
72.02
95.337
67.875
75.043
85.32
83.42
87.393
69.516
88.342
69.516
79.274
67.358
89.983
73.748
74.957
92.055
76.252
91.623
81.002
80.829
68.048
89.81
64.508
89.724
75.216
90.933
74.179
70.984
74.266
82.901
86.183
85.752
93.351
65.372
89.206
83.333
87.738
70.035
86.961
73.661
81.866
74.698
75.82
69.69
87.565
89.206
71.243
78.843
74.87
96.632
71.675
72.97
83.593
82.988
73.921
67.444
92.228
66.321
76.166
72.971
88.428
73.747
79.534
90.846
76.166
84.974
70.38
74.698
94.56
67.53
81.606
92.746
68.826
79.447
69.775
82.038
71.33
72.626
88.514
94.214
79.361
75.994
76.425
73.575
75.993
77.461
77.98
78.583
81.261
84.801
79.706
98.186
72.453
72.453
76.339
77.634
75.734
82.815
74.094
78.238
70.12
87.392
92.919
86.27
74.785
88.946
74.612
69.43
77.72
86.01
89.982
69.603
80.742
82.47
89.119
71.157
71.676
89.983
72.97
79.448
67.962
82.816
96.805
75.043
85.579
70.466
83.851
84.629
82.642
64.422
78.411
77.72
79.101
77.374
93.437
75.389
92.573
67.272
79.274
79.533
90.501
72.452
85.837
72.798
74.353
92.142
74.007
79.447
69.171
79.706
70.725
94.646
78.843
83.679
82.383
83.334
79.102
74.611
80.829
84.974
76.339
91.364
70.812
80.052
77.288
84.456
71.33
74.525
89.897
69.516
80.052
72.625
91.623
76.598
73.23
77.116
88.601
80.311
76.166
79.361
70.811
66.148
91.71
66.926
55.7
100.778
79.707
63.99
87.392
78.67
86.01
70.552
71.762
72.279
83.16
71.934
84.37
76.943
68.653
70.466
74.957
96.028
79.879
76.252
79.016
84.542
74.87
85.838
79.275
59.413
87.997
67.876
85.061
87.824
78.411
72.539
75.648
75.475
73.316
85.319
75.129
95.941
67.962
85.06
86.01
72.28
88.428
71.416
79.88
81.347
75.993
93.782
73.057
77.634
83.592
76.08
70.121
71.416
78.239
72.625
82.47
76.684
78.67
74.957
84.801
84.283
86.183
75.216
88.688
72.884
90.242
61.918
80.915
79.102
76.252
85.319
79.793
78.152
80.57
80.742
72.798
73.402
73.316
77.461
81.002
85.319
88.515
75.215
65.544
93.437
82.815
90.76
65.026
79.102
74.956
76.77
92.315
71.416
87.479
67.962
78.67
86.01
71.589
75.561
84.975
82.297
90.674
61.14
86.183
65.976
79.62
72.798
76.511
73.229
79.879
75.648
74.439
84.888
70.38
83.506
91.191
72.885
83.161
72.452
75.648
76.512
83.247
77.115
76.597
61.917
93.696
73.402
95.423
73.402
84.888
82.124
69.516
85.492
69.603
87.737
85.233
88.601
61.14
79.965
78.584
88.083
66.581
75.648
74.784
92.919
70.639
81.693
70.121
74.525
81.952
72.366
76.252
84.456
79.533
60.881
74.438
78.065
87.046
91.451
75.907
67.617
76.165
71.33
87.392
76.165
81.606
65.889
82.642
69.344
91.019
77.893
82.211
76.856
87.997
77.807
79.361
80.57
70.898
79.793
71.762
91.969
65.457
87.306
74.525
86.096
73.575
71.329
87.392
69.171
89.119
80.224
76.684
87.219
65.889
82.211
80.57
70.467
81.175
94.559
79.102
89.033
71.157
76.856
48.1
97.755
69.862
77.375
63.903
79.534
73.403
90.415
79.706
65.026
86.011
74.612
89.12
67.617
76.338
87.565
64.422
88.083
67.875
91.796
78.67
60.621
71.157
87.219
68.135
90.155
69.517
69.862
82.211
69.171
92.66
72.798
67.357
76.77
84.283
86.874
74.007
69.775
87.564
69.689
92.141
68.826
74.525
91.969
73.057
85.406
71.33
76.943
62.608
87.823
80.225
87.133
69.776
70.035
67.703
96.114
78.498
73.143
76.856
90.501
66.235
82.901
71.157
86.356
74.525
69.516
71.589
74.784
90.155
85.32
76.857
80.225
94.128
61.226
73.057
69.257
70.812
73.489
66.062
72.107
98.877
78.325
83.333
77.979
78.843
86.873
71.589
73.057
81.088
86.443
70.38
88.601
78.584
56.908
84.024
69.171
73.402
88.514
81.865
75.561
73.575
66.234
90.241
70.294
94.819
66.149
87.997
67.358
90.414
64.249
84.542
69.171
86.443
78.239
75.561
69.69
75.129
78.411
80.311
69.862
87.91
72.194
74.957
85.579
72.884
80.397
89.033
70.985
72.28
73.575
75.907
74.438
78.67
83.074
77.806
81.175
69.689
77.98
72.366
74.612
79.016
74.352
72.885
94.301
77.461
68.221
73.144
77.375
73.575
89.205
75.562
91.796
60.017
73.921
84.542
79.879
72.884
74.266
82.211
76.857
70.985
75.043
92.228
79.361
76.339
86.27
68.998
75.475
81.952
76.856
72.194
82.297
73.575
76.511
87.996
69.517
80.829
71.071
91.365
67.616
86.442
74.698
81.952
86.01
73.402
85.924
64.335
83.506
80.311
81.865
66.321
89.896
69.689
76.943
90.069
69.171
76.252
90.933
83.333
68.999
76.08
90.328
73.057
69.171
76.08
88.947
70.294
67.357
72.107
72.366
81.434
72.02
64.767
87.651
94.128
67.099
86.96
67.962
82.21
75.734
81.693
67.358
75.561
80.224
74.611
94.042
70.467
78.239
70.725
73.402
74.957
73.144
74.266
84.629
83.42
89.551
71.071
79.102
75.734
80.829
70.121
77.979
74.784
73.92
61.054
89.724
70.207
91.883
82.21
85.838
59.758
87.565
81.52
70.035
77.116
65.371
80.224
68.998
79.534
76.684
76.425
76.857
73.402
78.324
73.316
80.483
72.367
76.684
72.107
81.261
76.165
95.941
61.485
88.947
77.547
79.879
82.383
76.943
70.552
84.111
76.77
81.606
59.499
84.542
82.729
78.325
76.08
82.383
87.737
70.207
87.564
67.184
82.642
65.803
78.583
72.021
81.433
89.551
71.589
83.506
86.183
80.051
75.044
71.416
80.829
70.034
92.142
79.188
77.634
89.983
66.493
88.515
67.098
71.416
84.801
81.088
75.907
75.821
70.207
77.98
76.771
89.292
47.409
55.699
99.913
66.839
89.551
83.247
73.23
82.643
71.416
77.375
68.739
74.18
70.639
77.547
74.87
73.575
81.261
67.271
83.765
87.392
75.303
82.901
73.402
67.099
93.264
84.888
78.325
75.389
72.021
73.23
75.561
77.893
65.803
80.138
74.266
77.547
72.452
83.678
71.935
93.437
77.72
81.952
64.939
87.565
86.27
78.497
75.474
73.23
76.684
72.885
48.359
95.855
68.48
80.743
76.511
70.208
79.361
69.603
81.002
70.293
78.584
80.397
88.86
87.651
71.157
70.294
73.834
76.943
72.193
82.729
71.33
87.823
83.506
77.893
86.097
70.725
76.425
74.438
70.553
75.216
76.512
74.093
75.993
62.349
90.328
75.821
96.373
72.625
90.674
69.776
78.324
77.374
68.74
75.302
76.079
85.32
82.556
71.676
76.079
88.428
67.185
84.369
63.299
50.691
89.551
85.838
67.272
76.425
72.971
85.924
62.349
68.911
71.762
67.53
88.601
67.444
75.389
79.102
85.147
87.479
77.288
64.594
71.503
70.207
89.982
69.689
73.661
77.029
74.352
73.834
87.133
88.083
68.308
76.425
69.343
75.561
78.757
75.475
77.202
88.774
81.952
80.57
72.28
88.169
75.043
75.993
71.158
74.353
76.943
71.33
76.425
77.634
72.279
74.352
74.784
82.816
72.711
77.721
70.553
68.653
88.255
66.493
87.305
80.656
72.712
67.789
79.189
84.888
74.957
86.183
71.934
86.615
75.475
72.453
73.057
86.269
66.148
70.207
74.266
72.021
61.83
77.375
66.667
82.384
70.812
87.997
73.662
74.179
89.378
72.884
73.489
55.526
82.211
83.593
62.176
77.72
68.393
91.019
80.225
74.525
68.566
72.366
90.155
67.876
68.135
62.263
93.351
69.775
89.896
61.14
79.62
78.584
76.857
73.834
74.785
90.76
74.438
69.603
78.152
72.107
74.525
72.625
76.425
75.475
71.676
71.329
80.311
93.437
73.834
70.984
72.539
76.77
66.062
75.043
76.252
79.274
88.514
72.884
87.738
68.394
87.651
73.057
87.651
68.653
67.443
68.566
84.715
68.653
82.556
88.342
68.826
72.194
73.144
75.302
70.466
91.883
68.134
76.253
75.647
68.308
77.548
81.088
66.407
72.885
71.417
73.92
80.57
78.411
66.149
73.921
75.82
86.873
70.811
73.575
67.272
72.107
86.356
79.534
79.101
72.798
76.08
73.834
91.969
66.322
74.007
74.007
72.28
72.021
74.007
75.821
91.71
73.921
86.011
75.734
64.594
90.933
77.547
71.243
78.67
86.442
66.667
78.671
73.23
74.007
72.107
86.528
82.125
64.853
82.383
84.629
80.139
75.907
84.543
68.912
84.456
72.28
75.562
81.002
78.065
74.784
64.939
92.919
74.612
90.156
63.73
82.211
77.115
86.27
65.717
71.762
74.698
64.681
79.274
78.498
85.664
89.033
64.508
76.77
72.884
72.279
72.971
84.455
78.497
87.738
64.248
85.406
82.297
64.076
75.562
71.762
73.143
71.329
73.23
71.934
78.929
76.943
75.303
73.661
74.697
83.16
69.948
77.72
70.812
69.084
76.77
68.739
76.08
71.33
80.742
92.401
76.77
86.01
68.308
79.015
65.804
76.425
73.92
73.575
90.242
93.351
70.466
79.706
67.703
69.257
71.416
79.016
88.774
77.03
85.838
72.107
74.956
79.015
73.92
63.99
86.528
84.456
68.221
83.074
69.602
51.9
97.582
73.488
86.01
71.243
79.879
74.611
84.369
69.949
76.597
69.776
86.356
74.18
67.962
70.725
86.01
70.726
76.079
81.865
72.28
53.454
98.359
66.926
79.62
68.998
85.319
83.766
65.63
79.188
63.99
78.411
77.72
80.916
78.929
65.889
84.37
67.098
75.82
87.478
62.176
90.069
73.575
63.644
91.019
73.402
78.843
82.988
68.826
86.442
68.049
86.702
58.808
69.948
75.043
84.974
72.884
78.756
74.179
73.229
75.993
94.732
68.307
82.556
79.188
69.085
77.461
87.392
77.029
93.351
64.421
75.475
69.603
71.762
76.166
73.661
81.002
72.711
93.696
68.566
77.202
92.056
74.093
86.011
70.207
67.876
74.352
70.121
75.389
75.907
88.083
70.034
86.96
69.603
79.88
71.935
70.38
75.734
78.152
55.872
83.592
78.843
81.434
84.974
67.703
62.78
82.47
69.776
44.905
92.228
66.062
72.366
64.681
75.389
85.32
69.344
85.32
79.62
72.971
68.826
73.402
63.472
77.116
78.324
89.81
72.712
88.428
74.439
70.121
77.288
71.762
80.657
89.637
75.993
82.556
74.87
76.166
69.257
75.303
73.403
79.707
67.53
67.703
89.551
68.826
75.561
80.57
79.707
77.461
76.684
82.297
73.316
69.257
74.438
74.007
87.219
67.185
77.375
80.138
79.879
72.971
68.566
79.275
72.798
94.732
66.322
75.389
78.152
79.188
72.28
71.416
68.567
82.21
77.288
84.284
72.798
72.193
75.561
68.221
74.525
81.347
75.129
75.13
73.316
74.871
79.706
70.466
84.456
81.001
86.443
62.09
77.461
82.988
82.815
73.662
88.515
72.797
68.049
72.539
75.302
78.67
73.057
81.175
84.024
63.299
73.403
84.543
69.862
81.52
82.642
67.271
80.484
84.628
82.729
66.58
82.728
67.789
77.547
80.829
64.508
76.684
81.434
84.024
75.821
72.453
72.625
85.406
67.789
73.057
68.567
77.115
68.911
69.948
71.502
72.798
86.701
79.793
81.002
82.815
73.316
68.998
69.517
82.038
79.275
87.047
69.171
83.334
79.706
65.285
79.016
80.656
84.111
73.23
77.375
86.01
68.911
76.511
98.013
74.784
89.81
76.511
76.943
70.294
89.378
84.455
68.394
88.601
60.622
78.67
65.458
74.266
89.896
67.616
79.533
67.789
88.947
76.943
75.907
63.558
78.929
68.567
80.484
74.179
83.161
76.338
65.544
78.498
78.411
87.479
68.481
78.584
61.399
88.342
93.437
68.912
79.966
67.098
79.275
83.333
87.651
57.944
78.756
84.629
70.035
84.801
81.866
77.116
74.784
92.401
68.998
81.088
74.093
71.416
81.174
82.383
87.047
70.466
70.467
78.239
75.129
83.247
85.233
74.698
73.316
75.129
77.202
82.988
87.823
69.257
76.338
74.612
93.696
71.589
78.325
79.965
71.589
83.592
74.957
67.098
74.007
96.2
75.388
71.33
68.135
79.533
69.516
94.127
74.87
89.723
63.558
74.525
66.408
76.425
78.584
83.938
84.283
70.38
91.796
64.421
89.464
69.776
64.249
61.14
64.767
96.287
61.658
77.979
68.221
81.433
77.547
79.188
78.411
68.394
85.233
58.463
73.144
74.438
66.235
85.233
76.857
70.812
74.87
62.867
82.124
64.594
85.664
71.848
93.523
69.948
77.289
84.024
79.448
66.753
88.515
69.344
71.762
68.825
86.615
77.548
66.062
71.244
95.423
64.594
76.252
88.601
86.787
56.304
81.52
70.812
53.282
98.791
69.516
84.888
68.653
72.021
84.542
84.024
67.358
74.611
71.416
93.437
70.467
79.706
75.302
74.353
68.567
72.366
92.4
66.321
80.225
95.769
66.925
86.27
68.221
76.511
73.748
92.746
69.085
74.266
85.838
68.134
74.352
64.076
87.91
82.124
69.43
82.815
78.843
88.083
70.121
87.564
58.981
86.529
76.511
81.952
83.938
72.279
92.919
62.09
91.969
62.954
77.893
87.392
81.952
76.857
67.357
88.946
77.893
87.565
83.42
66.926
55.959
77.72
96.114
72.021
93.782
79.361
56.995
94.905
58.722
79.102
70.898
89.292
72.366
84.542
75.043
88.86
57.858
77.116
63.904
87.133
79.016
80.138
87.219
69.689
84.283
69.171
92.66
68.567
87.737
67.357
74.266
72.02
79.016
72.539
76.425
80.224
86.874
85.665
70.207
57.772
100.864
63.213
77.116
76.253
83.074
86.874
60.967
88.774
78.066
89.292
85.06
62.867
91.624
62.435
75.475
58.808
77.288
73.057
71.589
80.138
88.255
86.01
77.116
75.821
80.57
86.96
75.043
82.902
69.862
70.293
73.229
75.734
69.344
87.479
81.347
82.211
68.825
79.361
83.765
72.28
75.216
85.752
87.133
75.561
89.724
75.561
100.95
