# Supplementary material for: Model-Based Quantification of Left Ventricular Diastolic Function in Critically Ill Patients with Atrial Fibrillation from Routine Data: A Feasibility Study
Source: Comput Math Methods Med. 2019 May 16;2019:9682138. doi: 10.1155/2019/9682138 (PMC6541946; doi:10.1155/2019/9682138)
Supplement: Supplementary Materials — Online Supplement Expanded Methods and Results: this document provides further details on methodological considerations and details about the model employed. Furthermore, the Results section includes figures of the entire cohort corresponding to those displayed in the manuscript for a selection of patients. Online Supplement Code: this is the product of the research and enables the reader to verify results and potentially apply the methodology to their data. We have a strong commitment to open sourcing the analysis code to promote transparency and reproducibility and thus further future research in this area. This supplement provides the complete analysis code and processed data for the research presented within this manuscript. Within the ZIP folder, the file “Readme.md” provides instructions for building and running the code. If additional questions or issues arise with regard to usage of the code, do not hesitate to contact the authors. [file 9682138.f1.zip › CodeOnlineSupplement_CMMM_2711432/DiastolicPaper_OnlineSupplement/data/mgh152.csv/pps.txt]

81.825
78.782
81.911
83.093
82.417
81.826
80.305
80.896
78.783
78.191
83.179
81.657
82.333
80.811
80.642
77.684
81.826
82.079
81.15
80.896
79.966
76.923
79.036
81.572
82.164
81.403
80.727
80.389
79.543
78.107
82.418
80.896
80.643
80.473
81.15
78.614
78.36
83.262
82.333
82.587
80.811
81.656
79.459
78.614
81.404
81.234
80.135
78.106
80.727
80.22
80.642
81.403
81.318
79.206
80.811
79.544
81.741
80.473
80.22
80.473
78.867
76.247
81.319
81.319
81.234
80.558
78.783
75.148
78.276
82.248
81.91
80.727
81.572
80.389
77.938
82.924
83.009
82.671
82.333
82.333
80.558
78.867
82.587
82.503
81.91
80.642
81.403
79.797
78.698
76.163
81.066
79.797
79.205
78.952
79.206
78.613
76.078
80.135
81.657
80.727
80.304
78.698
76.585
77.092
82.925
80.304
81.234
81.15
79.882
77.937
80.643
81.657
81.066
79.29
82.248
80.643
80.304
80.22
79.205
77.177
83.516
82.587
80.642
80.558
78.698
77.431
82.756
131.277
80.304
78.614
75.486
78.022
83.179
82.079
82.502
80.896
77.177
82.249
82.417
83.77
84.109
81.404
81.234
79.29
80.473
83.432
82.418
82.164
81.234
78.952
79.713
83.094
83.854
82.755
82.587
82.164
78.952
80.473
84.192
82.925
82.079
81.573
80.389
80.388
77.937
80.304
83.432
82.249
82.587
80.558
79.206
76.67
82.587
83.178
81.826
81.657
80.643
80.981
75.74
80.136
81.826
82.248
81.572
79.712
79.206
76.247
84.023
81.656
81.065
80.304
81.15
78.276
78.698
82.84
80.473
81.15
80.474
79.459
77.6
77.008
83.601
82.164
81.995
81.234
77.43
79.036
83.685
82.418
81.742
80.558
79.628
78.276
76.585
78.022
83.263
81.657
79.966
81.487
80.812
79.797
80.219
78.951
77.684
82.586
82.249
79.712
79.205
79.544
74.725
75.232
81.741
80.812
80.05
78.783
74.302
75.824
81.911
79.966
79.629
78.698
75.063
75.739
81.91
79.966
80.305
79.629
80.051
79.544
75.486
80.643
80.22
79.629
78.783
77.937
78.444
76.5
79.121
79.967
79.206
78.191
76.247
73.965
79.713
78.445
78.36
77.768
77.008
74.472
74.387
81.318
79.797
77.937
78.614
77.853
75.317
79.121
79.543
80.22
79.628
79.29
78.951
77.6
76.247
81.573
80.557
79.374
79.459
78.613
75.993
74.979
80.981
79.712
80.896
78.107
77.262
76.332
80.812
79.375
78.529
78.444
75.571
79.459
79.882
80.389
78.952
77.684
77.769
78.868
78.698
76.078
74.302
79.459
79.12
78.698
75.655
75.317
72.274
80.811
80.727
79.713
77.6
75.402
75.401
81.487
81.15
80.304
80.304
80.22
78.783
74.726
80.896
80.135
80.051
79.544
76.669
75.148
80.643
79.713
78.106
78.445
78.36
76.839
74.894
75.739
78.614
79.205
77.007
77.177
75.571
75.655
74.218
73.457
78.445
77.853
75.993
74.725
72.359
71.766
77.008
77.177
78.445
75.909
72.95
73.88
79.797
79.036
78.529
78.36
75.57
73.288
78.698
78.36
77.599
78.191
77.515
75.317
72.528
79.037
79.29
78.698
77.43
76.415
74.979
80.135
79.374
78.614
78.445
77.768
78.106
77.007
76.163
80.473
79.966
79.882
79.375
77.684
75.824
75.909
80.811
78.952
78.952
77.938
76.669
77.345
78.529
80.051
77.599
77.092
76.67
76.501
78.952
78.699
78.276
78.191
74.641
74.387
81.234
80.473
79.459
79.375
78.868
73.964
79.036
80.727
80.474
79.037
79.037
76.332
76.585
81.15
81.825
80.558
79.797
79.374
77.938
76.501
79.036
80.135
79.036
79.121
78.529
74.895
79.713
80.642
78.276
72.951
76.416
78.698
78.783
78.022
77.684
73.965
77.092
79.29
78.022
76.331
77.515
74.387
72.527
80.389
78.529
77.515
77.008
75.993
73.795
79.037
78.529
76.838
76.078
76.585
77.346
77.177
77.684
74.725
77.768
76.923
75.571
71.767
79.121
77.092
75.739
72.021
73.457
81.826
76.923
76.416
73.711
70.414
70.245
76.838
76.754
75.655
74.303
71.513
79.036
79.797
79.29
75.74
75.401
72.105
79.205
79.628
76.754
78.022
79.121
76.5
73.373
78.782
80.558
78.698
78.698
76.923
73.373
74.895
80.558
78.529
78.106
76.5
73.457
76.754
80.135
77.938
78.867
78.445
78.361
77.938
76.078
75.063
80.305
78.782
77.346
78.783
78.951
77.346
75.148
80.304
79.121
78.867
79.628
77.092
74.894
79.882
80.22
80.22
78.614
79.036
77.599
76.331
79.797
80.727
80.811
81.234
78.698
76.416
78.445
82.587
81.403
81.403
79.798
76.838
82.418
82.502
80.22
81.318
80.305
80.896
78.276
79.036
82.333
80.389
82.248
80.896
81.318
78.106
77.599
82.502
81.065
80.473
80.643
78.698
76.838
82.417
80.558
80.811
79.966
80.896
78.529
75.825
76.332
81.994
80.135
78.783
78.699
73.542
78.36
80.812
80.051
78.36
79.121
75.148
73.541
79.713
78.698
78.613
78.614
77.007
76.67
75.232
80.22
78.952
78.529
77.092
75.233
76.162
79.375
78.445
77.261
77.177
75.233
72.527
78.698
77.938
77.261
77.345
75.993
73.88
76.078
78.613
76.246
77.937
75.824
77.43
74.387
72.02
83.263
77.008
75.401
75.401
73.964
75.148
70.921
70.583
77.093
76.162
75.486
72.951
69.907
71.682
77.43
76.247
76.247
74.725
72.02
74.472
78.022
78.36
77.092
77.6
77.007
73.119
75.994
79.121
78.614
77.092
77.684
76.162
74.218
75.571
78.698
77.6
77.262
75.148
76.332
71.429
74.726
76.501
76.331
76.501
74.81
74.809
73.204
78.529
78.191
78.952
79.797
75.571
73.542
80.22
77.684
76.247
77.938
76.247
71.851
78.867
79.29
79.628
79.628
78.613
77.261
75.232
81.149
79.713
80.05
79.374
79.543
78.529
75.993
77.43
80.304
79.374
77.769
79.037
72.527
79.543
79.459
77.599
77.262
77.768
72.95
79.121
78.36
78.614
77.599
76.839
75.064
79.966
78.952
79.374
77.938
77.43
74.049
77.769
79.797
75.739
79.628
77.43
77.261
76.078
79.121
78.867
77.853
76.924
77.007
74.641
72.612
78.191
77.43
77.092
76.247
72.612
74.218
77.431
76.838
75.486
75.486
71.682
76.585
76.331
74.979
75.824
73.88
70.499
77.853
76.077
75.317
73.71
73.12
77.853
76.247
74.979
75.317
74.979
73.288
72.021
75.401
76.839
75.402
73.88
72.105
69.991
76.078
76.246
75.148
72.443
69.231
71.598
77.43
74.895
75.317
75.063
73.457
73.119
77.43
76.754
76.754
76.162
75.487
72.358
76.416
77.177
75.824
73.965
73.289
72.358
70.33
72.359
77.599
75.232
75.655
74.725
73.457
72.697
70.414
78.106
74.472
74.218
71.682
72.358
77.177
76.078
76.585
75.486
74.556
73.373
71.259
78.952
77.599
77.515
75.571
76.247
73.373
73.711
78.276
77.431
76.5
74.895
73.88
72.612
77.684
77.092
77.43
76.331
74.641
72.19
77.261
77.684
77.431
75.57
75.909
75.824
75.909
74.387
75.993
77.092
72.443
69.316
78.022
77.599
75.824
72.696
79.966
81.572
81.065
79.121
76.078
79.121
83.77
83.432
83.263
82.418
81.234
78.699
82.502
85.122
84.193
83.601
84.109
83.009
81.91
80.22
86.475
85.46
83.009
84.785
84.531
83.094
83.347
81.91
81.404
82.671
84.531
83.009
81.15
83.517
79.374
78.698
82.671
83.432
83.432
81.657
81.826
77.515
80.812
83.516
83.263
81.488
81.657
80.304
77.684
79.712
82.587
82.84
82.417
82.924
80.558
79.797
79.712
84.954
84.616
83.939
84.361
82.333
80.474
78.867
84.531
83.516
82.502
82.249
82.248
82.08
82.079
81.066
82.671
81.487
82.333
80.896
79.121
80.135
84.785
83.009
80.981
77.938
77.768
82.502
82.502
83.348
79.543
78.867
79.966
84.784
85.461
83.263
83.516
84.362
82.587
80.727
85.376
85.377
84.277
84.531
84.615
82.84
82.671
80.896
80.812
83.855
84.953
82.587
82.587
81.741
78.36
81.995
83.855
83.77
83.517
81.742
80.389
86.813
85.038
85.207
84.615
82.671
81.488
83.348
84.362
85.376
84.531
84.024
81.995
81.15
84.615
83.77
82.164
83.516
83.179
81.234
81.995
79.121
81.995
82.08
81.657
82.502
80.22
77.177
77.346
83.179
81.488
81.572
81.657
80.05
79.205
81.995
82.417
82.586
81.826
82.418
81.826
79.29
80.727
83.01
81.911
81.319
82.587
81.235
81.826
79.375
81.403
83.516
82.333
82.248
81.742
81.488
77.684
78.782
83.686
82.333
81.995
81.318
79.628
77.937
82.586
81.656
81.911
81.742
81.91
79.966
80.558
77.937
82.587
80.219
79.797
82.164
81.066
78.191
79.29
83.685
82.503
81.826
81.657
79.797
79.205
77.938
82.756
81.911
80.812
79.206
77.515
77.092
83.347
82.248
81.657
81.234
80.135
78.868
85.291
85.292
82.756
84.446
82.079
81.234
79.036
82.079
85.207
83.855
84.024
82.418
82.586
78.952
80.22
84.278
83.77
82.587
81.487
78.276
81.404
82.333
83.009
82.334
82.756
81.657
80.727
78.952
84.615
82.756
81.826
84.362
80.811
78.022
82.671
83.516
81.741
83.347
80.727
79.036
78.698
82.418
82.84
83.263
82.418
80.22
78.191
82.502
83.517
83.77
81.995
83.009
80.558
78.191
82.672
84.024
82.586
79.882
82.417
83.347
82.586
82.672
81.488
79.882
81.741
82.672
81.573
80.981
81.911
81.741
80.305
79.713
81.403
80.981
81.234
79.797
79.628
78.36
74.133
73.035
82.333
81.403
79.121
75.486
73.119
79.459
81.065
81.403
81.404
71.598
80.896
83.939
83.517
82.418
82.84
81.741
81.488
82.248
81.403
81.657
84.953
83.009
83.347
83.939
81.403
