# Supplementary material for: Model-Based Quantification of Left Ventricular Diastolic Function in Critically Ill Patients with Atrial Fibrillation from Routine Data: A Feasibility Study
Source: Comput Math Methods Med. 2019 May 16;2019:9682138. doi: 10.1155/2019/9682138 (PMC6541946; doi:10.1155/2019/9682138)
Supplement: Supplementary Materials — Online Supplement Expanded Methods and Results: this document provides further details on methodological considerations and details about the model employed. Furthermore, the Results section includes figures of the entire cohort corresponding to those displayed in the manuscript for a selection of patients. Online Supplement Code: this is the product of the research and enables the reader to verify results and potentially apply the methodology to their data. We have a strong commitment to open sourcing the analysis code to promote transparency and reproducibility and thus further future research in this area. This supplement provides the complete analysis code and processed data for the research presented within this manuscript. Within the ZIP folder, the file “Readme.md” provides instructions for building and running the code. If additional questions or issues arise with regard to usage of the code, do not hesitate to contact the authors. [file 9682138.f1.zip › CodeOnlineSupplement_CMMM_2711432/DiastolicPaper_OnlineSupplement/data/mgh152.csv/rrs.txt]

0.772222
0.755556
0.747222
0.761111
0.763889
0.769444
0.766667
0.769444
0.763889
0.747222
0.758333
0.758333
0.763889
0.763889
0.769444
0.744444
0.752778
0.761111
0.763889
0.763889
0.758333
0.741667
0.733333
0.747222
0.741667
0.738889
0.741667
0.741667
0.741667
0.725
0.736111
0.738889
0.738889
0.741667
0.738889
0.741667
0.727778
0.738889
0.736111
0.741667
0.741667
0.744444
0.741667
0.730556
0.744444
0.741667
0.744444
0.736111
0.738889
0.747222
0.747222
0.75
0.75
0.747222
0.747222
0.738889
0.75
0.752778
0.752778
0.758333
0.752778
0.738889
0.744444
0.75
0.75
0.752778
0.755556
0.744444
0.736111
0.75
0.75
0.755556
0.752778
0.752778
0.741667
0.75
0.758333
0.769444
0.769444
0.777778
0.783333
0.761111
0.775
0.780556
0.777778
0.786111
0.788889
0.783333
0.783333
0.761111
0.775
0.777778
0.780556
0.775
0.772222
0.775
0.755556
0.752778
0.752778
0.761111
0.758333
0.761111
0.752778
0.741667
0.761111
0.755556
0.763889
0.758333
0.761111
0.741667
0.747222
0.75
0.747222
0.755556
0.752778
0.758333
0.758333
0.758333
0.752778
0.741667
0.755556
0.761111
0.761111
0.766667
0.772222
0.744444
0.761111
0.569444
0.955556
0.761111
0.741667
0.738889
0.752778
0.755556
0.755556
0.755556
0.736111
0.741667
0.744444
0.752778
0.752778
0.752778
0.752778
0.741667
0.733333
0.75
0.75
0.752778
0.758333
0.741667
0.736111
0.75
0.75
0.752778
0.758333
0.758333
0.741667
0.738889
0.744444
0.747222
0.75
0.752778
0.752778
0.755556
0.741667
0.741667
0.758333
0.758333
0.763889
0.761111
0.763889
0.75
0.752778
0.761111
0.761111
0.766667
0.766667
0.766667
0.75
0.747222
0.761111
0.766667
0.769444
0.766667
0.766667
0.744444
0.766667
0.761111
0.761111
0.769444
0.763889
0.755556
0.744444
0.755556
0.752778
0.75
0.752778
0.755556
0.75
0.738889
0.755556
0.755556
0.763889
0.766667
0.75
0.744444
0.761111
0.763889
0.777778
0.777778
0.777778
0.775
0.761111
0.75
0.769444
0.769444
0.766667
0.775
0.772222
0.763889
0.769444
0.763889
0.752778
0.766667
0.780556
0.775
0.777778
0.766667
0.755556
0.75
0.763889
0.761111
0.766667
0.766667
0.747222
0.747222
0.763889
0.769444
0.772222
0.766667
0.761111
0.75
0.769444
0.766667
0.772222
0.772222
0.766667
0.766667
0.755556
0.763889
0.769444
0.772222
0.772222
0.769444
0.772222
0.769444
0.758333
0.777778
0.777778
0.775
0.766667
0.75
0.752778
0.763889
0.763889
0.758333
0.758333
0.755556
0.747222
0.769444
0.763889
0.763889
0.763889
0.766667
0.75
0.752778
0.761111
0.763889
0.761111
0.766667
0.766667
0.763889
0.75
0.766667
0.769444
0.772222
0.775
0.772222
0.772222
0.752778
0.769444
0.766667
0.772222
0.766667
0.755556
0.75
0.761111
0.758333
0.761111
0.763889
0.747222
0.75
0.758333
0.761111
0.766667
0.758333
0.755556
0.763889
0.761111
0.761111
0.741667
0.752778
0.758333
0.758333
0.761111
0.747222
0.730556
0.744444
0.755556
0.761111
0.763889
0.741667
0.730556
0.744444
0.75
0.763889
0.769444
0.777778
0.777778
0.75
0.763889
0.775
0.777778
0.783333
0.772222
0.752778
0.777778
0.775
0.777778
0.783333
0.788889
0.788889
0.775
0.755556
0.777778
0.783333
0.788889
0.783333
0.777778
0.786111
0.775
0.763889
0.775
0.780556
0.777778
0.780556
0.766667
0.744444
0.758333
0.761111
0.769444
0.772222
0.752778
0.741667
0.766667
0.769444
0.775
0.775
0.772222
0.744444
0.758333
0.761111
0.766667
0.769444
0.772222
0.766667
0.741667
0.752778
0.755556
0.755556
0.758333
0.752778
0.744444
0.733333
0.752778
0.755556
0.755556
0.755556
0.758333
0.75
0.744444
0.755556
0.758333
0.763889
0.769444
0.766667
0.761111
0.747222
0.761111
0.766667
0.761111
0.763889
0.752778
0.747222
0.75
0.755556
0.758333
0.752778
0.744444
0.738889
0.741667
0.75
0.747222
0.75
0.738889
0.727778
0.744444
0.744444
0.747222
0.747222
0.752778
0.733333
0.727778
0.752778
0.755556
0.755556
0.752778
0.747222
0.738889
0.755556
0.761111
0.769444
0.777778
0.780556
0.788889
0.772222
0.763889
0.783333
0.786111
0.791667
0.788889
0.763889
0.763889
0.780556
0.786111
0.761111
0.75
0.769444
0.769444
0.772222
0.769444
0.747222
0.75
0.772222
0.777778
0.775
0.775
0.766667
0.747222
0.766667
0.769444
0.769444
0.761111
0.758333
0.741667
0.761111
0.761111
0.761111
0.758333
0.758333
0.752778
0.752778
0.755556
0.744444
0.736111
0.752778
0.752778
0.730556
0.755556
0.75
0.75
0.747222
0.730556
0.755556
0.755556
0.763889
0.763889
0.744444
0.733333
0.758333
0.752778
0.755556
0.752778
0.730556
0.741667
0.75
0.755556
0.763889
0.758333
0.733333
0.758333
0.766667
0.761111
0.761111
0.769444
0.775
0.744444
0.761111
0.775
0.775
0.777778
0.780556
0.763889
0.752778
0.772222
0.777778
0.780556
0.777778
0.766667
0.75
0.766667
0.775
0.772222
0.777778
0.780556
0.772222
0.763889
0.744444
0.769444
0.763889
0.766667
0.763889
0.769444
0.769444
0.75
0.755556
0.769444
0.766667
0.766667
0.766667
0.744444
0.744444
0.761111
0.769444
0.769444
0.763889
0.766667
0.741667
0.747222
0.763889
0.763889
0.777778
0.783333
0.763889
0.747222
0.763889
0.766667
0.769444
0.777778
0.75
0.761111
0.766667
0.772222
0.772222
0.775
0.777778
0.758333
0.741667
0.761111
0.766667
0.772222
0.775
0.780556
0.769444
0.747222
0.775
0.783333
0.783333
0.783333
0.783333
0.758333
0.769444
0.775
0.783333
0.786111
0.786111
0.786111
0.763889
0.752778
0.775
0.783333
0.786111
0.786111
0.755556
0.758333
0.791667
0.794444
0.791667
0.788889
0.777778
0.755556
0.775
0.780556
0.783333
0.783333
0.786111
0.783333
0.766667
0.780556
0.780556
0.783333
0.786111
0.763889
0.755556
0.777778
0.777778
0.777778
0.775
0.777778
0.755556
0.788889
0.783333
0.783333
0.791667
0.791667
0.777778
0.763889
0.788889
0.786111
0.791667
0.788889
0.788889
0.775
0.652778
0.919444
0.811111
0.805556
0.8
0.8
0.805556
0.786111
0.763889
0.777778
0.783333
0.788889
0.783333
0.763889
0.758333
0.769444
0.766667
0.766667
0.763889
0.75
0.744444
0.755556
0.761111
0.763889
0.763889
0.769444
0.758333
0.752778
0.769444
0.777778
0.783333
0.791667
0.791667
0.786111
0.777778
0.786111
0.786111
0.783333
0.777778
0.777778
0.758333
0.747222
0.766667
0.766667
0.766667
0.766667
0.763889
0.752778
0.744444
0.758333
0.761111
0.761111
0.761111
0.744444
0.738889
0.758333
0.758333
0.763889
0.766667
0.747222
0.755556
0.769444
0.769444
0.772222
0.777778
0.775
0.758333
0.775
0.777778
0.780556
0.783333
0.788889
0.788889
0.766667
0.769444
0.783333
0.786111
0.786111
0.783333
0.766667
0.763889
0.783333
0.780556
0.783333
0.777778
0.758333
0.775
0.775
0.775
0.780556
0.777778
0.758333
0.775
0.775
0.783333
0.783333
0.786111
0.766667
0.763889
0.777778
0.783333
0.786111
0.783333
0.783333
0.766667
0.769444
0.783333
0.786111
0.788889
0.794444
0.788889
0.766667
0.783333
0.791667
0.794444
0.788889
0.780556
0.769444
0.788889
0.791667
0.791667
0.786111
0.769444
0.775
0.786111
0.783333
0.783333
0.772222
0.761111
0.783333
0.777778
0.775
0.775
0.758333
0.772222
0.769444
0.777778
0.775
0.777778
0.777778
0.766667
0.761111
0.780556
0.783333
0.791667
0.775
0.758333
0.783333
0.780556
0.775
0.777778
0.758333
0.758333
0.769444
0.766667
0.772222
0.775
0.766667
0.755556
0.763889
0.769444
0.772222
0.775
0.772222
0.758333
0.763889
0.769444
0.777778
0.769444
0.777778
0.777778
0.761111
0.761111
0.775
0.769444
0.772222
0.766667
0.763889
0.766667
0.75
0.761111
0.761111
0.761111
0.75
0.744444
0.758333
0.758333
0.761111
0.761111
0.761111
0.758333
0.744444
0.761111
0.766667
0.766667
0.775
0.777778
0.766667
0.761111
0.777778
0.783333
0.786111
0.786111
0.777778
0.766667
0.786111
0.783333
0.783333
0.786111
0.783333
0.761111
0.772222
0.777778
0.775
0.783333
0.783333
0.783333
0.783333
0.769444
0.775
0.786111
0.791667
0.758333
0.788889
0.788889
0.788889
0.758333
0.761111
0.763889
0.766667
0.758333
0.752778
0.741667
0.758333
0.766667
0.761111
0.766667
0.755556
0.747222
0.744444
0.752778
0.761111
0.758333
0.761111
0.766667
0.761111
0.744444
0.761111
0.763889
0.763889
0.772222
0.775
0.772222
0.772222
0.772222
0.755556
0.75
0.763889
0.766667
0.769444
0.761111
0.761111
0.741667
0.752778
0.755556
0.755556
0.758333
0.761111
0.744444
0.738889
0.755556
0.761111
0.758333
0.755556
0.758333
0.747222
0.736111
0.747222
0.747222
0.75
0.761111
0.758333
0.747222
0.738889
0.75
0.752778
0.755556
0.755556
0.755556
0.752778
0.730556
0.747222
0.758333
0.758333
0.758333
0.766667
0.763889
0.769444
0.761111
0.766667
0.766667
0.763889
0.766667
0.744444
0.736111
0.755556
0.752778
0.752778
0.744444
0.727778
0.727778
0.736111
0.736111
0.730556
0.719444
0.711111
0.363889
0.727778
0.725
0.725
0.733333
0.730556
0.722222
0.730556
0.738889
0.747222
0.75
0.747222
0.752778
0.755556
0.747222
0.736111
0.747222
0.752778
0.758333
0.752778
0.747222
0.725
0.725
0.741667
0.744444
0.75
0.747222
0.727778
0.747222
0.752778
0.758333
0.763889
0.758333
0.747222
0.738889
0.752778
0.763889
0.763889
0.763889
0.763889
0.744444
0.758333
0.769444
0.763889
0.772222
0.775
0.772222
0.775
0.755556
0.755556
0.772222
0.775
0.772222
0.766667
0.747222
0.744444
0.75
0.747222
0.75
0.75
0.75
0.736111
0.736111
0.75
0.752778
0.758333
0.761111
0.763889
0.747222
0.744444
0.755556
0.752778
0.755556
0.755556
0.755556
0.758333
0.747222
0.738889
0.752778
0.752778
0.755556
0.755556
0.752778
0.738889
0.725
0.747222
0.747222
0.75
0.75
0.744444
0.727778
0.741667
0.744444
0.755556
0.75
0.752778
0.752778
0.738889
0.730556
0.744444
0.747222
0.755556
0.758333
0.755556
0.75
0.736111
0.752778
0.761111
0.758333
0.763889
0.766667
0.752778
0.738889
0.75
0.755556
0.752778
0.755556
0.747222
0.730556
0.744444
0.75
0.755556
0.758333
0.755556
0.738889
0.755556
0.758333
0.761111
0.761111
0.763889
0.755556
0.741667
0.738889
0.755556
0.763889
0.766667
0.769444
0.769444
0.752778
0.747222
0.761111
0.763889
0.766667
0.772222
0.747222
0.747222
0.755556
0.761111
0.761111
0.775
0.775
0.769444
0.75
0.763889
0.766667
0.766667
0.763889
0.766667
0.747222
0.747222
0.763889
0.761111
0.772222
0.766667
0.763889
0.744444
0.744444
0.761111
0.761111
0.761111
0.763889
0.736111
0.747222
0.75
0.752778
0.758333
0.761111
0.761111
0.738889
0.75
0.761111
0.761111
0.755556
0.747222
0.766667
0.758333
0.766667
0.769444
0.752778
0.755556
0.761111
0.766667
0.761111
0.763889
0.772222
0.766667
0.758333
0.763889
0.766667
0.766667
0.761111
0.763889
0.763889
0.738889
0.733333
0.755556
0.761111
0.758333
0.758333
0.727778
0.733333
0.744444
0.747222
0.744444
0.719444
0.725
0.733333
0.738889
0.741667
0.738889
0.744444
0.744444
0.75
0.75
0.733333
0.747222
0.747222
0.755556
0.761111
0.758333
