# Supplementary material for: Model-Based Quantification of Left Ventricular Diastolic Function in Critically Ill Patients with Atrial Fibrillation from Routine Data: A Feasibility Study
Source: Comput Math Methods Med. 2019 May 16;2019:9682138. doi: 10.1155/2019/9682138 (PMC6541946; doi:10.1155/2019/9682138)
Supplement: Supplementary Materials — Online Supplement Expanded Methods and Results: this document provides further details on methodological considerations and details about the model employed. Furthermore, the Results section includes figures of the entire cohort corresponding to those displayed in the manuscript for a selection of patients. Online Supplement Code: this is the product of the research and enables the reader to verify results and potentially apply the methodology to their data. We have a strong commitment to open sourcing the analysis code to promote transparency and reproducibility and thus further future research in this area. This supplement provides the complete analysis code and processed data for the research presented within this manuscript. Within the ZIP folder, the file “Readme.md” provides instructions for building and running the code. If additional questions or issues arise with regard to usage of the code, do not hesitate to contact the authors. [file 9682138.f1.zip › CodeOnlineSupplement_CMMM_2711432/DiastolicPaper_OnlineSupplement/data/PatientInfo.csv]

Patient ID	Start (s)	End (s)
mgh013	900.553	1629.994
mgh019	1666.664	3055.553
mgh023	555.553	1944.442
mgh027	694.442	3666.664
mgh032	1388.886	2777.775
mgh059	1638.883	3402.775
mgh079	900	1799.997
mgh105	1499.992	3666.664
mgh126	555.553	1944.442
mgh129	2624.997	4013.886
mgh130	388.886	1777.775
mgh135	416.664	1805.553
mgh139	2472.219	3333.331
mgh141	2683.331	3666.664
mgh144	694.442	2048.608
mgh145	1628.606	2869.356
mgh146	1242.958	1883.331
mgh147	1088.883	4144.436
mgh149	1136.111	2661.108
mgh152	900	1799.997
