# Supplementary material for: Model-Based Quantification of Left Ventricular Diastolic Function in Critically Ill Patients with Atrial Fibrillation from Routine Data: A Feasibility Study
Source: Comput Math Methods Med. 2019 May 16;2019:9682138. doi: 10.1155/2019/9682138 (PMC6541946; doi:10.1155/2019/9682138)
Supplement: Supplementary Materials — Online Supplement Expanded Methods and Results: this document provides further details on methodological considerations and details about the model employed. Furthermore, the Results section includes figures of the entire cohort corresponding to those displayed in the manuscript for a selection of patients. Online Supplement Code: this is the product of the research and enables the reader to verify results and potentially apply the methodology to their data. We have a strong commitment to open sourcing the analysis code to promote transparency and reproducibility and thus further future research in this area. This supplement provides the complete analysis code and processed data for the research presented within this manuscript. Within the ZIP folder, the file “Readme.md” provides instructions for building and running the code. If additional questions or issues arise with regard to usage of the code, do not hesitate to contact the authors. [file 9682138.f1.zip › CodeOnlineSupplement_CMMM_2711432/DiastolicPaper_OnlineSupplement/DiastolicExtendedModel/mgh129.csv/rrs.txt]

0.394444
0.366667
0.533333
0.475
0.502778
0.369444
0.341667
0.338889
0.336111
0.411111
0.452778
0.561111
0.438889
0.511111
0.363889
0.569444
0.605556
0.613889
0.397222
0.475
0.5
0.402778
0.386111
0.516667
0.519444
0.491667
0.5
0.480556
0.419444
0.338889
0.319444
0.336111
0.330556
0.311111
0.433333
0.458333
0.338889
0.4
0.327778
0.352778
0.352778
0.344444
0.405556
0.347222
0.352778
0.35
0.366667
0.319444
0.344444
0.358333
0.402778
0.477778
0.363889
0.452778
0.338889
0.522222
0.491667
0.386111
0.366667
0.436111
0.338889
0.394444
0.463889
0.6
0.311111
0.430556
0.308333
0.280556
0.552778
0.402778
0.466667
0.330556
0.505556
0.527778
0.533333
0.366667
0.566667
0.536111
0.375
0.586111
0.383333
0.483333
0.372222
0.55
0.375
0.366667
0.477778
0.527778
0.405556
0.447222
0.427778
0.408333
0.405556
0.538889
0.575
0.391667
0.516667
0.391667
0.375
0.433333
0.480556
0.363889
0.352778
0.333333
0.380556
0.377778
0.338889
0.35
0.455556
0.394444
0.347222
0.333333
0.580556
0.402778
0.45
0.391667
0.352778
0.347222
0.341667
0.463889
0.313889
0.561111
0.372222
0.358333
0.488889
0.494444
0.497222
0.363889
0.538889
0.436111
0.352778
0.294444
0.347222
0.341667
0.525
0.5
0.388889
0.477778
0.4
0.555556
0.344444
0.3
0.347222
0.463889
0.383333
0.352778
0.594444
0.536111
0.494444
0.325
0.369444
0.338889
0.336111
0.361111
0.575
0.402778
0.375
0.377778
0.358333
0.363889
0.566667
0.419444
0.469444
0.438889
0.380556
0.313889
0.35
0.547222
0.416667
0.630556
0.530556
0.336111
0.352778
0.330556
0.533333
0.486111
0.475
0.413889
0.613889
0.333333
0.333333
0.497222
0.405556
0.361111
0.394444
0.513889
0.372222
0.347222
0.538889
0.502778
0.416667
0.427778
0.280556
0.313889
0.369444
0.372222
0.355556
0.513889
0.380556
0.363889
0.463889
0.425
0.538889
0.402778
0.580556
0.386111
0.352778
0.358333
0.541667
0.625
0.575
0.405556
0.372222
0.383333
0.386111
0.341667
0.427778
0.372222
0.463889
0.397222
0.361111
0.405556
0.408333
0.363889
0.555556
0.536111
0.369444
0.358333
0.380556
0.4
0.283333
0.336111
0.394444
0.572222
0.4
0.358333
0.277778
0.366667
0.552778
0.602778
0.494444
0.380556
0.425
0.486111
0.513889
0.333333
0.338889
0.477778
0.577778
0.413889
0.525
0.625
0.458333
0.35
0.383333
0.508333
0.336111
0.538889
0.313889
0.463889
0.45
0.375
0.461111
0.319444
0.394444
0.311111
0.35
0.380556
0.505556
0.375
0.533333
0.338889
0.344444
0.469444
0.322222
0.377778
0.352778
0.302778
0.388889
0.311111
0.297222
0.372222
0.388889
0.305556
0.369444
0.422222
0.566667
0.394444
0.377778
0.430556
0.430556
0.538889
0.355556
0.375
0.302778
0.358333
0.530556
0.408333
0.469444
0.369444
0.486111
0.388889
0.466667
0.386111
0.402778
0.341667
0.386111
0.491667
0.541667
0.338889
0.311111
0.594444
0.563889
0.525
0.344444
0.552778
0.538889
0.541667
0.608333
0.380556
0.366667
0.319444
0.511111
0.405556
0.377778
0.494444
0.516667
0.588889
0.375
0.402778
0.430556
0.483333
0.388889
0.505556
0.622222
0.547222
0.333333
0.594444
0.386111
0.480556
0.325
0.408333
0.369444
0.5
0.441667
0.366667
0.425
0.491667
0.366667
0.347222
0.366667
0.372222
0.358333
0.366667
0.355556
0.35
0.338889
0.327778
0.347222
0.4
0.305556
0.35
0.352778
0.405556
0.319444
0.372222
0.388889
0.358333
0.358333
0.369444
0.352778
0.388889
0.388889
0.341667
0.355556
0.363889
0.369444
0.363889
0.366667
0.369444
0.355556
0.338889
0.55
0.369444
0.566667
0.519444
0.544444
0.6
0.388889
0.408333
0.461111
0.616667
0.475
0.297222
0.330556
0.425
0.380556
0.519444
0.388889
0.341667
0.333333
0.494444
0.386111
0.386111
0.352778
0.544444
0.327778
0.625
0.355556
0.502778
0.336111
0.338889
0.333333
0.444444
0.563889
0.436111
0.377778
0.488889
0.397222
0.519444
0.416667
0.405556
0.441667
0.35
0.472222
0.588889
0.633333
0.394444
0.525
0.352778
0.558333
0.488889
0.319444
0.35
0.366667
0.516667
0.411111
0.366667
0.422222
0.513889
0.391667
0.55
0.55
0.394444
0.516667
0.397222
0.425
0.375
0.338889
0.352778
0.294444
0.577778
0.602778
0.405556
0.458333
0.330556
0.447222
0.458333
0.519444
0.580556
0.419444
0.358333
0.319444
0.372222
0.388889
0.308333
0.316667
0.369444
0.45
0.522222
0.477778
0.3
0.3
0.525
0.413889
0.436111
0.316667
0.402778
0.327778
0.494444
0.522222
0.516667
0.330556
0.441667
0.344444
0.288889
0.338889
0.4
0.311111
0.361111
0.5
0.394444
0.444444
0.347222
0.338889
0.327778
0.375
0.380556
0.322222
0.35
0.469444
0.519444
0.363889
0.358333
0.375
0.3
0.530556
0.375
0.436111
0.536111
0.347222
0.458333
0.402778
0.375
0.35
0.505556
0.358333
0.311111
0.333333
0.386111
0.327778
0.319444
0.502778
0.511111
0.425
0.436111
0.383333
0.369444
0.436111
0.352778
0.347222
0.355556
0.330556
0.380556
0.452778
0.491667
0.333333
0.502778
0.316667
0.311111
0.327778
0.311111
0.444444
0.436111
0.480556
0.536111
0.402778
0.327778
0.333333
0.372222
0.347222
0.341667
0.322222
0.444444
0.302778
0.616667
0.402778
0.45
0.394444
0.505556
0.508333
0.369444
0.316667
0.355556
0.313889
0.347222
0.344444
0.333333
0.402778
0.313889
0.341667
0.394444
0.344444
0.336111
0.475
0.513889
0.394444
0.372222
0.416667
0.530556
0.577778
0.486111
0.377778
0.341667
0.366667
0.322222
0.544444
0.5
0.675
0.45
0.419444
0.366667
0.469444
0.336111
0.375
0.455556
0.372222
0.438889
0.330556
0.347222
0.336111
0.372222
0.319444
0.355556
0.319444
0.375
0.35
0.486111
0.55
0.377778
0.338889
0.352778
0.327778
0.333333
0.358333
0.313889
0.361111
0.516667
0.591667
0.419444
0.386111
0.475
0.369444
0.525
0.327778
0.477778
0.433333
0.402778
0.308333
0.322222
0.363889
0.308333
0.352778
0.5
0.375
0.383333
0.433333
0.494444
0.563889
0.452778
0.536111
0.358333
0.461111
0.361111
0.347222
0.402778
0.405556
0.519444
0.533333
0.461111
0.327778
0.375
0.358333
0.6
0.425
0.433333
0.463889
0.411111
0.441667
0.441667
0.336111
0.466667
0.427778
0.558333
0.516667
0.402778
0.441667
0.466667
0.380556
0.538889
0.5
0.352778
0.336111
0.541667
0.433333
0.363889
0.352778
0.363889
0.347222
0.497222
0.369444
0.475
0.563889
0.483333
0.380556
0.361111
0.297222
0.369444
0.327778
0.344444
0.391667
0.316667
0.5
0.361111
0.519444
0.427778
0.577778
0.6
0.369444
0.361111
0.502778
0.469444
0.608333
0.55
0.622222
0.375
0.530556
0.372222
0.477778
0.422222
0.422222
0.427778
0.352778
0.608333
0.355556
0.386111
0.313889
0.522222
0.333333
0.361111
0.336111
0.358333
0.569444
0.561111
0.369444
0.569444
0.355556
0.366667
0.366667
0.466667
0.477778
0.55
0.405556
0.469444
0.388889
0.355556
0.330556
0.661111
0.372222
0.475
0.386111
0.597222
0.577778
0.388889
0.311111
0.377778
0.455556
0.402778
0.513889
0.538889
0.547222
0.355556
0.497222
0.344444
0.319444
0.533333
0.413889
0.558333
0.530556
0.541667
0.466667
0.35
0.577778
0.383333
0.352778
0.483333
0.366667
0.386111
0.483333
0.541667
0.344444
0.588889
0.488889
0.366667
0.533333
0.375
0.508333
0.377778
0.325
0.319444
0.375
0.477778
0.35
0.352778
0.525
0.366667
0.447222
0.55
0.377778
0.541667
0.441667
0.363889
0.480556
0.375
0.380556
0.422222
0.597222
0.577778
0.375
0.377778
0.375
0.472222
0.322222
0.363889
0.541667
0.622222
0.4
0.427778
0.363889
0.491667
0.338889
0.394444
0.513889
0.302778
0.333333
0.316667
0.497222
0.319444
0.402778
0.658333
0.35
0.422222
0.369444
0.369444
0.519444
0.413889
0.480556
0.311111
0.394444
0.661111
0.533333
0.463889
0.558333
0.408333
0.486111
0.308333
0.333333
0.327778
0.591667
0.402778
0.547222
0.536111
0.547222
0.444444
0.463889
0.411111
0.405556
0.433333
0.380556
0.547222
0.380556
0.4
0.447222
0.530556
0.544444
0.319444
0.422222
0.452778
0.327778
0.533333
0.533333
0.563889
0.511111
0.333333
0.380556
0.380556
0.447222
0.361111
0.441667
0.386111
0.441667
0.352778
0.288889
0.522222
0.552778
0.430556
0.325
0.366667
0.516667
0.525
0.480556
0.491667
0.361111
0.555556
0.413889
0.530556
0.369444
0.505556
0.327778
0.380556
0.472222
0.533333
0.333333
0.388889
0.366667
0.341667
0.444444
0.394444
0.402778
0.461111
0.380556
0.436111
0.325
0.380556
0.391667
0.466667
0.372222
0.336111
0.502778
0.369444
0.377778
0.361111
0.422222
0.430556
0.541667
0.397222
0.483333
0.486111
0.402778
0.505556
0.336111
0.355556
0.347222
0.538889
0.333333
0.616667
0.377778
0.383333
0.372222
0.458333
0.555556
0.436111
0.455556
0.486111
0.486111
0.413889
0.538889
0.375
0.391667
0.5
0.375
0.508333
0.322222
0.375
0.325
0.369444
0.35
0.316667
0.361111
0.4
0.461111
0.333333
0.483333
0.516667
0.375
0.583333
0.436111
0.544444
0.377778
0.513889
0.477778
0.358333
0.283333
0.347222
0.225
0.666667
0.308333
0.516667
0.386111
0.363889
0.35
0.494444
0.322222
0.363889
0.316667
0.366667
0.433333
0.430556
0.430556
0.361111
0.361111
0.336111
0.313889
0.388889
0.533333
0.325
0.280556
0.305556
0.311111
0.472222
0.352778
0.452778
0.469444
0.372222
0.586111
0.366667
0.494444
0.366667
0.355556
0.325
0.455556
0.469444
0.344444
0.502778
0.419444
0.477778
0.547222
0.330556
0.366667
0.358333
0.480556
0.372222
0.352778
0.377778
0.558333
0.494444
0.388889
0.391667
0.45
0.372222
0.519444
0.513889
0.341667
0.336111
0.344444
0.402778
0.377778
0.602778
0.497222
0.422222
0.377778
0.391667
0.508333
0.447222
0.383333
0.555556
0.491667
0.425
0.347222
0.483333
0.336111
0.380556
0.380556
0.361111
0.444444
0.358333
0.327778
0.427778
0.455556
0.4
0.458333
0.513889
0.430556
0.438889
0.422222
0.527778
0.477778
0.363889
0.347222
0.336111
0.386111
0.405556
0.438889
0.486111
0.519444
0.383333
0.663889
0.494444
0.4
0.469444
0.463889
0.461111
0.461111
0.566667
0.347222
0.561111
0.491667
0.408333
0.6
0.447222
0.502778
0.336111
0.538889
0.572222
0.408333
0.388889
0.377778
0.369444
0.372222
0.361111
0.358333
0.363889
0.369444
0.366667
0.372222
0.366667
0.366667
0.436111
0.4
0.380556
0.422222
0.394444
0.494444
0.6
0.394444
0.386111
0.35
0.447222
0.561111
0.338889
0.430556
0.466667
0.452778
0.338889
0.388889
0.361111
0.305556
0.361111
0.416667
0.491667
0.533333
0.461111
0.558333
0.513889
0.605556
0.533333
0.316667
0.577778
0.527778
0.355556
0.616667
0.55
0.608333
0.388889
0.408333
0.475
0.444444
0.525
0.533333
0.580556
0.555556
0.552778
0.361111
0.536111
0.611111
0.469444
0.391667
0.472222
0.405556
0.386111
0.35
0.383333
0.536111
0.527778
0.394444
0.475
0.438889
0.425
0.355556
0.361111
0.319444
0.366667
0.594444
0.536111
0.502778
0.536111
0.555556
0.561111
0.369444
0.497222
0.619444
0.505556
0.494444
0.327778
0.361111
0.338889
0.352778
0.380556
0.4
0.411111
0.327778
0.513889
0.358333
0.477778
0.547222
0.488889
0.333333
0.358333
0.511111
0.369444
0.388889
0.419444
0.369444
0.366667
0.363889
0.533333
0.527778
0.455556
0.411111
0.316667
0.297222
0.483333
0.525
0.333333
0.366667
0.386111
0.341667
0.358333
0.355556
0.452778
0.563889
0.472222
0.461111
0.469444
0.394444
0.494444
0.330556
0.425
0.55
0.422222
0.527778
0.561111
0.527778
0.386111
0.319444
0.502778
0.386111
0.538889
0.516667
0.533333
0.627778
0.313889
0.533333
0.525
0.388889
0.441667
0.375
0.330556
0.388889
0.308333
0.397222
0.341667
0.522222
0.494444
0.458333
0.327778
0.505556
0.413889
0.463889
0.336111
0.35
0.491667
0.502778
0.444444
0.322222
0.605556
0.575
0.475
0.427778
0.358333
0.347222
0.45
0.497222
0.383333
0.488889
0.580556
0.375
0.338889
0.344444
0.338889
0.333333
0.377778
0.352778
0.327778
0.358333
0.352778
0.35
0.558333
0.605556
0.361111
0.352778
0.6
0.388889
0.441667
0.594444
0.325
0.333333
0.305556
0.488889
0.402778
0.336111
0.502778
0.355556
0.519444
0.505556
0.4
0.361111
0.291667
0.55
0.363889
0.516667
0.386111
0.369444
0.369444
0.433333
0.322222
0.505556
0.388889
0.494444
0.347222
0.383333
0.544444
0.377778
0.369444
0.333333
0.313889
0.491667
0.561111
0.344444
0.394444
0.288889
0.538889
0.402778
0.361111
0.330556
0.486111
0.35
0.525
0.586111
0.325
0.408333
0.366667
0.497222
0.441667
0.455556
0.397222
0.436111
0.35
0.325
0.530556
0.366667
0.505556
0.538889
0.572222
0.319444
0.625
0.663889
0.502778
0.325
0.527778
0.438889
0.405556
0.422222
0.347222
0.319444
0.383333
0.369444
0.383333
0.391667
0.408333
0.388889
0.355556
0.466667
0.455556
0.394444
0.352778
0.505556
0.575
0.447222
0.347222
0.502778
0.352778
0.311111
0.369444
0.344444
0.458333
0.35
0.377778
0.338889
0.641667
0.419444
0.475
0.35
0.505556
0.405556
0.352778
0.45
0.333333
0.363889
0.347222
0.322222
0.419444
0.558333
0.330556
0.383333
0.322222
0.380556
0.511111
0.330556
0.352778
0.344444
0.538889
0.436111
0.397222
0.327778
0.333333
0.525
0.325
0.472222
0.497222
0.288889
0.327778
0.325
0.361111
0.513889
0.497222
0.427778
0.319444
0.405556
0.416667
0.530556
0.580556
0.572222
0.372222
0.508333
0.594444
0.408333
0.363889
0.361111
0.327778
0.394444
0.358333
0.383333
0.575
0.566667
0.541667
0.533333
0.413889
0.377778
0.316667
0.341667
0.302778
0.333333
0.408333
0.527778
0.386111
0.372222
0.494444
0.305556
0.411111
0.530556
0.394444
0.375
0.377778
0.466667
0.408333
0.413889
0.455556
0.394444
0.408333
0.386111
0.3
0.358333
0.391667
0.447222
0.344444
0.455556
0.558333
0.380556
0.347222
0.563889
0.491667
0.411111
0.388889
0.519444
0.519444
0.391667
0.363889
0.358333
0.469444
0.536111
0.661111
0.358333
0.394444
0.430556
0.536111
0.394444
0.463889
0.325
0.372222
0.322222
0.388889
0.319444
0.325
0.494444
0.363889
0.341667
0.427778
0.555556
0.538889
0.277778
0.5
0.369444
0.411111
0.533333
0.319444
0.475
0.344444
0.366667
0.344444
0.35
0.319444
0.383333
0.527778
0.5
0.344444
0.355556
0.336111
0.352778
0.319444
0.497222
0.366667
0.286111
0.333333
0.455556
0.466667
0.288889
0.486111
0.372222
0.369444
0.355556
0.466667
0.55
1
0.8
0.783333
0.727778
0.4
0.927778
0.758333
0.786111
0.741667
0.725
0.711111
0.716667
0.758333
0.716667
0.719444
0.708333
0.686111
0.697222
0.675
0.669444
0.675
0.5
0.325
0.572222
0.336111
0.291667
0.5
0.419444
0.361111
0.286111
0.494444
0.527778
0.391667
0.361111
0.488889
0.45
0.336111
0.322222
0.552778
0.505556
0.527778
0.533333
0.325
0.511111
0.463889
0.358333
0.525
0.45
0.580556
0.388889
0.522222
0.413889
0.513889
0.541667
0.486111
0.408333
0.330556
0.491667
0.430556
0.566667
0.5
0.502778
0.319444
0.366667
0.308333
0.547222
0.458333
0.363889
0.302778
0.477778
0.502778
0.555556
0.377778
0.372222
0.494444
0.5
0.338889
0.391667
0.513889
0.3
0.355556
0.55
0.466667
0.427778
0.427778
0.330556
0.505556
0.602778
0.386111
0.341667
0.358333
0.502778
0.327778
0.536111
0.352778
0.355556
0.35
0.366667
0.366667
0.533333
0.372222
0.486111
0.422222
0.322222
0.358333
0.3
0.480556
0.538889
0.366667
0.308333
0.547222
0.533333
0.580556
0.488889
0.405556
0.361111
0.363889
0.355556
0.380556
0.369444
0.361111
0.430556
0.430556
0.427778
0.563889
0.511111
0.336111
0.319444
0.358333
0.336111
0.330556
0.377778
0.616667
0.480556
0.605556
0.344444
0.716667
0.391667
0.483333
0.361111
0.363889
0.519444
0.411111
0.316667
0.552778
0.397222
0.341667
0.519444
0.519444
0.511111
0.6
0.383333
0.344444
0.316667
0.577778
0.375
0.380556
0.469444
0.397222
0.525
0.488889
0.413889
0.427778
0.394444
0.5
0.383333
0.483333
0.388889
0.483333
0.358333
0.458333
0.394444
0.372222
0.313889
0.336111
0.552778
0.544444
0.625
0.372222
0.363889
0.347222
0.35
0.319444
0.319444
0.363889
0.469444
0.563889
0.444444
0.375
0.308333
0.338889
0.325
0.580556
0.519444
0.291667
0.333333
0.347222
0.361111
0.341667
0.341667
0.313889
0.55
0.444444
0.397222
0.352778
0.55
0.344444
0.572222
0.330556
0.555556
0.469444
0.397222
0.419444
0.386111
0.508333
0.302778
0.597222
0.4
0.330556
0.369444
0.366667
0.319444
0.352778
0.508333
0.55
0.377778
0.327778
0.377778
0.361111
0.336111
0.361111
0.386111
0.511111
0.430556
0.444444
0.483333
0.352778
0.494444
0.519444
0.561111
0.366667
0.402778
0.441667
0.505556
0.463889
0.394444
0.480556
0.358333
0.488889
0.363889
0.508333
0.575
0.383333
0.483333
0.55
0.383333
0.386111
0.347222
0.347222
0.494444
0.347222
0.583333
0.383333
0.625
0.516667
0.5
0.358333
0.327778
0.419444
0.483333
0.508333
0.35
0.330556
0.505556
0.486111
0.338889
0.344444
0.488889
0.322222
0.533333
0.363889
0.383333
0.511111
0.438889
0.480556
0.458333
0.380556
0.352778
0.311111
0.427778
0.386111
0.297222
0.316667
0.372222
0.363889
0.275
0.358333
0.336111
0.513889
0.447222
0.488889
0.377778
0.313889
0.522222
0.369444
0.383333
0.477778
0.494444
0.475
0.338889
0.288889
0.522222
0.361111
0.391667
0.544444
0.575
0.375
0.369444
0.366667
0.35
0.438889
0.358333
0.352778
0.333333
0.358333
0.336111
0.316667
0.483333
0.286111
0.333333
0.45
0.619444
0.5
0.480556
0.611111
0.502778
0.411111
0.380556
0.375
0.438889
0.372222
0.344444
0.491667
0.322222
0.375
0.352778
0.344444
0.308333
0.369444
0.483333
0.391667
0.372222
0.552778
0.508333
0.425
0.45
0.369444
0.377778
0.338889
0.452778
0.35
0.358333
0.333333
0.313889
0.416667
0.488889
0.477778
0.525
0.377778
0.355556
0.516667
0.591667
0.358333
0.327778
0.330556
0.333333
0.366667
0.380556
0.527778
0.463889
0.416667
0.458333
0.461111
0.45
0.35
0.338889
0.302778
0.327778
0.327778
0.327778
0.344444
0.411111
0.427778
0.419444
0.5
0.438889
0.358333
0.4
0.519444
0.475
0.466667
0.613889
0.483333
0.566667
0.555556
0.558333
0.522222
0.35
0.366667
0.3
0.541667
0.394444
0.341667
0.452778
0.302778
0.641667
0.488889
0.383333
0.3
0.622222
0.413889
0.586111
0.522222
0.591667
0.358333
0.494444
0.325
0.394444
0.355556
0.355556
0.427778
0.422222
0.375
0.533333
0.444444
0.566667
0.488889
0.516667
0.547222
0.313889
0.483333
0.338889
0.383333
0.380556
0.366667
0.45
0.441667
0.575
0.383333
0.311111
0.533333
0.322222
0.361111
0.361111
0.527778
0.366667
0.586111
0.491667
0.597222
0.383333
0.411111
0.65
0.411111
0.386111
0.45
0.577778
0.519444
0.352778
0.338889
0.480556
0.597222
0.516667
0.297222
0.325
0.372222
0.286111
0.344444
0.505556
0.355556
0.438889
0.397222
0.355556
0.4
0.386111
0.369444
0.352778
0.322222
0.461111
0.355556
0.547222
0.366667
0.494444
0.319444
0.377778
0.311111
0.452778
0.452778
0.538889
0.388889
0.394444
0.325
0.366667
0.569444
0.413889
0.380556
0.433333
0.388889
0.330556
0.497222
0.375
0.369444
0.472222
0.430556
0.325
0.325
0.569444
0.411111
0.402778
0.538889
0.397222
0.386111
0.366667
0.341667
0.361111
0.575
0.588889
0.397222
0.472222
0.558333
0.388889
0.522222
0.527778
0.369444
0.480556
0.397222
0.452778
0.355556
0.358333
0.536111
0.55
0.316667
0.341667
0.475
0.383333
0.452778
0.541667
0.516667
0.305556
0.35
0.386111
0.338889
0.369444
0.4
0.477778
0.494444
0.352778
0.338889
0.344444
0.352778
0.366667
0.377778
0.5
0.472222
0.452778
0.505556
0.405556
0.386111
0.658333
0.394444
0.369444
0.352778
0.477778
0.394444
0.333333
0.525
0.397222
0.547222
0.505556
0.35
0.411111
0.358333
0.405556
0.427778
0.55
0.35
0.355556
0.463889
0.383333
0.461111
0.477778
0.413889
0.466667
0.427778
0.402778
0.333333
0.372222
0.325
0.394444
0.422222
0.491667
0.391667
0.466667
0.316667
0.369444
0.330556
0.311111
0.280556
0.352778
0.394444
0.361111
0.569444
0.366667
0.508333
0.361111
0.361111
0.361111
0.605556
0.544444
0.402778
0.547222
0.461111
0.330556
0.363889
0.372222
0.386111
0.302778
0.388889
0.425
0.452778
0.372222
0.375
0.375
0.497222
0.322222
0.438889
0.533333
0.316667
0.372222
0.352778
0.319444
0.472222
0.452778
0.377778
0.483333
0.333333
0.611111
0.361111
0.355556
0.452778
0.433333
0.358333
0.319444
0.625
0.372222
0.358333
0.369444
0.530556
0.583333
0.386111
0.458333
0.458333
0.508333
0.316667
0.502778
0.366667
0.422222
0.45
0.327778
0.405556
0.538889
0.347222
0.452778
0.380556
0.516667
0.469444
0.366667
0.333333
0.361111
0.280556
0.341667
0.369444
0.347222
0.566667
0.383333
0.477778
0.358333
0.336111
0.358333
0.352778
0.4
0.347222
0.411111
0.480556
0.375
0.405556
0.608333
0.391667
0.477778
0.391667
0.336111
0.347222
0.355556
0.416667
0.325
0.319444
0.330556
0.558333
0.625
0.547222
0.313889
0.355556
0.358333
0.305556
0.361111
0.411111
0.488889
0.355556
0.458333
0.35
0.405556
0.586111
0.491667
0.333333
0.369444
0.338889
0.352778
0.355556
0.483333
0.472222
0.338889
0.394444
0.483333
0.436111
0.369444
0.330556
0.516667
0.336111
0.366667
0.369444
0.372222
0.552778
0.438889
0.641667
0.416667
0.605556
0.344444
0.744444
0.519444
0.394444
0.527778
0.525
0.494444
0.352778
0.472222
0.333333
0.358333
0.527778
0.402778
0.377778
0.363889
0.497222
0.344444
0.477778
0.366667
0.35
0.480556
0.35
0.561111
0.416667
0.455556
0.377778
0.344444
0.483333
0.475
0.386111
0.366667
0.347222
0.502778
0.438889
0.488889
0.330556
0.361111
0.361111
0.369444
0.386111
0.375
0.575
0.358333
0.4
0.377778
0.369444
0.375
0.522222
0.369444
0.391667
0.4
0.538889
0.391667
0.383333
0.366667
0.391667
0.369444
0.361111
0.508333
0.480556
0.530556
0.463889
0.438889
0.636111
0.4
0.497222
0.455556
0.344444
0.316667
0.394444
0.383333
0.497222
0.544444
0.391667
0.338889
0.630556
0.452778
0.5
0.541667
0.336111
0.613889
0.430556
0.583333
0.605556
0.361111
0.519444
0.394444
0.45
0.455556
0.463889
0.461111
0.502778
0.377778
0.358333
0.447222
0.386111
0.338889
0.422222
0.419444
0.588889
0.591667
0.630556
0.388889
0.461111
0.566667
0.647222
0.408333
0.463889
0.366667
0.4
0.633333
0.602778
0.527778
0.372222
0.466667
0.313889
0.338889
0.408333
0.438889
0.480556
0.505556
0.513889
0.408333
0.4
0.505556
0.536111
0.411111
0.547222
0.405556
0.430556
0.341667
0.586111
0.522222
0.566667
0.447222
0.575
0.416667
0.361111
0.358333
0.402778
0.436111
0.413889
0.530556
0.525
0.425
0.622222
0.7
0.416667
0.488889
0.433333
0.611111
0.419444
0.402778
0.430556
0.380556
0.511111
0.338889
0.588889
0.472222
0.436111
0.45
0.461111
0.402778
0.394444
0.35
0.375
0.458333
0.425
0.433333
0.391667
0.761111
0.430556
0.680556
0.930556
0.913889
0.944444
0.347222
0.536111
0.472222
0.475
0.375
0.391667
0.461111
0.369444
0.472222
0.586111
0.580556
0.580556
0.377778
0.566667
0.394444
0.372222
0.344444
0.333333
0.355556
0.419444
0.397222
0.383333
0.494444
0.416667
0.375
0.313889
0.569444
0.330556
0.391667
0.497222
0.377778
0.422222
0.463889
0.380556
0.391667
0.291667
0.355556
0.555556
0.361111
0.566667
0.441667
0.355556
0.566667
0.327778
0.366667
0.4
0.488889
0.425
0.475
0.388889
0.502778
0.419444
0.433333
0.402778
0.483333
0.466667
0.477778
0.433333
0.375
0.325
0.622222
0.525
0.458333
0.413889
0.308333
0.366667
0.45
0.397222
0.669444
0.466667
0.436111
0.4
0.319444
0.452778
0.402778
0.394444
0.586111
0.586111
0.338889
0.575
0.358333
0.372222
0.45
0.352778
0.344444
0.322222
0.636111
0.555556
0.6
0.316667
0.380556
0.413889
0.388889
0.441667
0.466667
0.45
0.613889
0.441667
0.558333
0.591667
0.472222
0.433333
0.441667
0.35
0.444444
0.361111
0.436111
0.436111
0.622222
0.425
0.469444
0.519444
0.388889
0.427778
0.45
0.583333
0.436111
0.508333
0.463889
0.441667
0.422222
0.408333
0.525
0.413889
0.747222
0.558333
0.355556
0.363889
0.397222
0.511111
0.425
0.477778
0.636111
0.408333
0.508333
0.383333
0.391667
0.619444
0.463889
0.436111
0.338889
0.336111
0.527778
0.383333
0.411111
0.627778
0.505556
0.380556
0.388889
0.463889
0.402778
0.638889
0.505556
0.416667
0.391667
0.377778
0.513889
0.516667
0.413889
0.508333
0.577778
0.425
0.558333
0.494444
0.436111
0.466667
0.416667
0.491667
0.338889
0.372222
0.369444
0.447222
0.397222
0.436111
0.402778
0.447222
0.391667
0.430556
0.411111
0.469444
0.416667
0.388889
0.475
0.419444
0.408333
0.369444
0.475
0.641667
0.652778
0.433333
0.486111
0.569444
0.458333
0.427778
0.602778
0.583333
0.525
0.563889
0.405556
0.413889
0.380556
0.427778
0.319444
0.394444
0.441667
0.458333
0.633333
0.475
0.430556
0.569444
0.341667
0.533333
0.491667
0.483333
0.55
0.555556
0.55
0.341667
0.397222
0.408333
0.455556
0.525
0.338889
0.677778
0.591667
0.561111
0.4
0.586111
0.594444
0.377778
0.488889
0.483333
0.455556
0.35
0.652778
0.394444
0.516667
0.419444
0.483333
0.6
0.519444
0.380556
0.616667
0.438889
0.663889
0.519444
0.527778
0.525
0.527778
0.461111
0.433333
0.447222
0.380556
0.466667
0.469444
0.397222
0.397222
0.588889
0.597222
0.4
0.363889
0.386111
0.388889
0.555556
0.572222
0.430556
0.45
0.433333
0.525
0.558333
0.466667
0.480556
0.497222
0.538889
0.530556
0.511111
0.438889
0.452778
0.5
0.391667
0.533333
0.522222
0.4
0.386111
0.405556
0.508333
0.558333
0.411111
0.486111
0.441667
0.569444
0.7
0.413889
0.408333
0.472222
0.413889
0.408333
0.491667
0.605556
0.580556
0.327778
0.577778
0.563889
0.633333
0.533333
0.4
0.480556
0.408333
0.388889
0.391667
0.477778
0.380556
0.436111
0.433333
0.402778
0.397222
0.441667
0.483333
0.483333
0.391667
0.377778
0.388889
0.416667
0.472222
0.405556
0.419444
0.494444
0.572222
0.533333
0.480556
0.569444
0.652778
0.533333
0.433333
0.377778
0.561111
0.430556
0.363889
0.336111
0.386111
0.477778
0.461111
0.438889
0.327778
0.377778
0.533333
0.602778
0.416667
0.508333
0.416667
0.394444
0.408333
0.3
0.6
0.427778
0.502778
0.413889
0.402778
0.388889
0.3
0.619444
0.4
0.411111
0.322222
0.377778
0.388889
0.336111
0.433333
0.566667
0.538889
0.616667
0.594444
0.516667
0.402778
0.336111
0.486111
0.472222
0.419444
0.352778
0.408333
0.238889
0.8
0.502778
0.394444
0.458333
0.313889
0.538889
0.336111
0.355556
0.575
0.422222
0.477778
0.411111
0.597222
0.605556
0.5
0.427778
0.452778
0.488889
0.388889
0.516667
0.377778
0.566667
0.608333
0.405556
0.380556
0.355556
0.536111
0.486111
0.391667
0.563889
0.388889
0.636111
0.566667
0.511111
0.394444
0.372222
0.494444
0.388889
0.405556
0.394444
0.538889
0.411111
0.575
0.6
0.358333
0.416667
0.572222
0.408333
0.530556
0.372222
0.386111
0.386111
0.394444
0.375
0.5
0.411111
0.411111
0.372222
0.380556
0.408333
0.472222
0.45
0.430556
0.372222
0.430556
0.363889
0.383333
0.383333
0.402778
0.416667
0.6
0.413889
0.569444
0.408333
0.433333
0.386111
0.4
0.380556
0.413889
0.386111
0.444444
0.519444
0.463889
0.425
0.416667
0.422222
0.472222
0.425
0.394444
0.408333
0.394444
0.486111
0.447222
0.297222
0.408333
0.391667
0.563889
0.616667
0.605556
0.591667
0.486111
0.4
0.394444
0.413889
0.394444
0.522222
0.644444
0.4
0.380556
0.558333
0.633333
0.383333
0.377778
0.563889
0.580556
0.452778
0.719444
0.661111
0.605556
0.555556
0.616667
0.444444
0.408333
0.569444
0.388889
0.491667
0.322222
0.372222
0.652778
0.636111
0.388889
0.391667
0.580556
0.422222
0.416667
0.475
0.475
0.413889
0.402778
0.397222
0.397222
0.544444
0.463889
0.463889
0.425
0.441667
0.444444
0.483333
0.430556
0.494444
0.375
0.627778
0.461111
0.444444
0.425
0.427778
0.538889
0.566667
0.447222
0.386111
0.588889
0.572222
0.552778
0.530556
0.436111
0.391667
0.361111
0.413889
0.383333
0.538889
0.608333
0.575
0.344444
0.377778
0.427778
0.427778
0.583333
0.611111
0.325
0.377778
0.422222
0.383333
0.513889
0.386111
0.377778
0.552778
0.663889
0.575
0.436111
0.402778
0.380556
0.505556
0.383333
0.4
0.369444
0.5
0.597222
0.430556
0.561111
0.319444
0.502778
0.427778
0.680556
0.341667
0.427778
0.469444
0.577778
0.491667
0.447222
0.383333
0.472222
0.394444
0.455556
0.602778
0.430556
0.413889
0.4
0.394444
0.366667
0.394444
0.408333
0.383333
0.416667
0.380556
0.411111
0.427778
0.436111
0.425
0.461111
0.536111
0.361111
0.419444
0.338889
0.583333
0.386111
0.411111
0.386111
0.513889
0.366667
0.519444
0.577778
0.336111
0.386111
0.397222
0.377778
0.355556
0.475
0.361111
0.513889
0.586111
0.388889
0.408333
0.602778
0.352778
0.419444
0.558333
0.427778
0.413889
0.366667
0.341667
0.386111
0.388889
0.488889
0.391667
0.366667
0.397222
0.394444
0.383333
0.4
0.413889
0.361111
0.386111
0.419444
0.413889
0.405556
0.363889
0.413889
0.388889
0.416667
0.397222
0.416667
0.4
0.608333
0.413889
0.475
0.375
0.469444
0.386111
0.397222
0.447222
0.402778
0.313889
0.538889
0.405556
0.355556
0.538889
0.394444
0.391667
0.383333
0.408333
0.361111
0.419444
0.386111
0.408333
0.563889
0.558333
0.369444
0.502778
0.469444
0.380556
0.516667
0.494444
0.522222
0.419444
0.586111
0.472222
0.458333
0.405556
