# Supplementary material for: Model-Based Quantification of Left Ventricular Diastolic Function in Critically Ill Patients with Atrial Fibrillation from Routine Data: A Feasibility Study
Source: Comput Math Methods Med. 2019 May 16;2019:9682138. doi: 10.1155/2019/9682138 (PMC6541946; doi:10.1155/2019/9682138)
Supplement: Supplementary Materials — Online Supplement Expanded Methods and Results: this document provides further details on methodological considerations and details about the model employed. Furthermore, the Results section includes figures of the entire cohort corresponding to those displayed in the manuscript for a selection of patients. Online Supplement Code: this is the product of the research and enables the reader to verify results and potentially apply the methodology to their data. We have a strong commitment to open sourcing the analysis code to promote transparency and reproducibility and thus further future research in this area. This supplement provides the complete analysis code and processed data for the research presented within this manuscript. Within the ZIP folder, the file “Readme.md” provides instructions for building and running the code. If additional questions or issues arise with regard to usage of the code, do not hesitate to contact the authors. [file 9682138.f1.zip › CodeOnlineSupplement_CMMM_2711432/DiastolicPaper_OnlineSupplement/diastolicpaper/include/diastolicmodel.hpp]

/*
 * Copyright (c) 2016-2018, by  Applied Mathematical Physiology Laboratory,
 *                                               Department of Anesthesiology and Intensive Care Medicine, 
 *                                               University of Bonn Medical Center
 *                                               CONTRIBUTORS: Maximilian Oremek maximilian.oremek@ukbonn.de
 *                                               AFFILIATION: Applied Mathematical Physiology Laboratory, PD. Dr. Sven Zenker
 *                                               
 *
 * All rights reserved.
 *
 * Redistribution and use in source and binary forms, with or without
 * modification, are permitted provided that the following conditions are met:
 *
 * 1. Redistributions of source code must retain the above copyright notice, 
 *   this list of conditions and the following disclaimer.
 * 2. Redistributions in binary form must reproduce the above copyright notice,
 *   this list of conditions and the following disclaimer in the documentation 
 *   and/or other materials provided with the distribution.
 * 3. Neither the name of the copyright holder nor the names of its contributors 
 *   may be used to endorse or promote products derived from this software 
 *   without specific prior written permission.
 *
 * THIS SOFTWARE IS PROVIDED BY THE COPYRIGHT HOLDERS AND CONTRIBUTORS "AS IS"
 * AND ANY EXPRESS OR IMPLIED WARRANTIES, INCLUDING, BUT NOT LIMITED TO, THE
 * IMPLIED WARRANTIES OF MERCHANTABILITY AND FITNESS FOR A PARTICULAR PURPOSE
 * ARE DISCLAIMED. IN NO EVENT SHALL THE COPYRIGHT HOLDER OR CONTRIBUTORS BE
 * LIABLE FOR ANY DIRECT, INDIRECT, INCIDENTAL, SPECIAL, EXEMPLARY, OR
 * CONSEQUENTIAL DAMAGES (INCLUDING, BUT NOT LIMITED TO, PROCUREMENT OF
 * SUBSTITUTE GOODS OR SERVICES; LOSS OF USE, DATA, OR PROFITS; OR BUSINESS
 * INTERRUPTION) HOWEVER CAUSED AND ON ANY THEORY OF LIABILITY, WHETHER IN
 * CONTRACT, STRICT LIABILITY, OR TORT (INCLUDING NEGLIGENCE OR OTHERWISE)
 * ARISING IN ANY WAY OUT OF THE USE OF THIS SOFTWARE, EVEN IF ADVISED OF THE
 * POSSIBILITY OF SUCH DAMAGE.
 */

/*
 * File:   diastolicmodel.hpp
 * Author: M.Oremek Maximilian.Oremek@uni-bonn.de
 *
 * Created on 11 January 2016, 23:34
 *
 * This file contains the implementation of the fullmodel its variance and its
 * loglikelihood function 
 */

#ifndef DIASTOLICMODEL_HPP
#define DIASTOLICMODEL_HPP
#include <stdlib.h>
#include <cmath>
#include <vector>
#include <limits>
#include <stdexcept>
#include <iostream>    
#include <iomanip> 

#include "filter.hpp"
#include "exceptions.hpp"


/*
 * This file contains the diastolic model. It requires RR Intervals and Pulse Pressures. It predicts the Pulse Pressure PP.
 * The observed values are used to calculate the variance. The variance is equal to -1 in the case
 * of a NAN or invalid results.
 * The parameters are as follows
 * p1 is k1
 * p2 is kelv
 * p3 is k3
 * p4 is C
 * p5 is Aortic compliance
 * p6 is shift
 * p7 is preRRI factor
 * 
 */


/*!
 * \brief The Sdata_diastolic struct
 *
 * Data structute containing the auxillary data used when calulating the model. The initial implementation was
 * considered as hard coding filepaths was less flexible than passing the data.
 */
struct Sdata_diastolic {
    std::vector<double> tfilling;
    std::vector<double> observed;
    std::vector<double> prefilling;
    int sizeOfVectors=0;

};


/*!
 * Template function VedOfT
 *
 * This function implements the calculation of Ved(t) as given by the Equation 10 from Zenker et al. 2007
 * From inverse problems in mathematical physiology to quantitative differential diagnoses
 *
 * The equation throws the counter throwingnegxcounter_diastolic if the inisde of the log loop turns negative.
 * The actual exception was removed as some compilers and benchmarking tools used in the hpc context did not
 * allow for exceptions.
 *
 * Furthermore, limit considerations apply to the valid k1/k2/k3 relationship as k1 and k3 interdepend on each other and
 * k2 ist part of the equation of k1.
 *
 *
 *
 */
template <typename T>
T VedOfT(double t_fill, T k1,T k2, T k3, T C, int& throwingnegxcounter_diastolic) {
    T Ved = 0;
    //Check if k1 and kelv are plausible as k1 depends on kelv. i.e. from the actual model
    //k1= -1 * (P0LV/Rvalve) * exp(-kelv*Ved0)
    //Assuming the minimal residual Ved0 to be 20ml and the ratio of P0LV/Rvalve < k3- Pcvp/Rvalve
    //We now assume that Pcvp <100 mmHg and Rvalve to be greater than  1 dyn *s *cm^-5 = 0.00075mmHg s ml^-1
   // and physiological wedge pressure of < 120mmHg results in  P0LV/Rvalve <= k3-160000  when minimising P0LV/Rvalve
    // but we are interested in the maximum limit which of P0LV/Rvalve can have for any valid k3 thus Pcvp/Rvalve->0 i.e.
   // Therefore  that  k3 + (k1/exp(-k2*10)) >= 0
    //std::cout << "Calcualtion " << k3+(k1/exp(-k2*20)) <<" , " << (k3+(k1/exp(-k2*20))>=0) <<  std::endl;
    bool validk1kelv=( k3 + (k1/exp(-k2*20)) >= 0) ? true :false;

    T x = (1-k1*exp(k2*k3*(t_fill+C)))/(k3);
    // cout << "\n x: " << x << "\n";
    if (x > (std::numeric_limits<double>::epsilon())*(std::numeric_limits<double>::epsilon()) && validk1kelv) {
        Ved =k3*(t_fill+C) -(log(x) / k2);
    } else {
        //          cout<< std::endl;
        //          std::cout<< "Throwing negx\n";
        //          cout<< "x: " << x << std::endl;
        //negative_x* negx = new negative_x;
        throwingnegxcounter_diastolic = throwingnegxcounter_diastolic + 1;
        Ved=0;
        //throw negx;
    }

    return Ved;
}


/*!
 * Template function of the simple diastolic model with the aortic compliance correction
 *
 * This function returns a pair out of prediction and the counter throwingnegved_diastolic. The latter is used
 * instead of the exceptions due to compiler and benchmarks.
 *
 * The prediction returns a vector of template type with the predicted values or initialised random values as per
 * vector c++ initialisation.
 *
 */
template <typename T, typename A>
std::pair< std::vector<T, A>, int> nonlinfunctiondiastolicsimple(std::vector<double> t_fill,std::vector<T, A> pars,int throwingnegved_diastolic) {
   //std::cout << "Evaluate Model\n";
   std::size_t req_size = t_fill.size();
   std::vector<T, A> Ved(req_size, 0);
   std::vector<T, A> prediction(req_size, 0);
   
   //Get counters of before compute
   int  begin_throwingnegxcounter=0;
   int  throwingnegxcounter_diastolic=0;
   bool calculationStillValid=true;
   
   pars[0]=-1*pars[0];
   pars[3]=-1*pars[3];
        
        std::size_t i = 0;

        while (i < req_size && calculationStillValid) {

                Ved[i] = ((VedOfT(t_fill[i], pars[0], pars[1], pars[2],pars[3],throwingnegxcounter_diastolic))/pars[4])+pars[5];
//            Ved[i]= (VedofT(t_fill[i], pars[0],pars[1],pars[2],pars[3],pars[4], pars[5], throwingnegxcounter_diastolic)/pars[6])+pars[7];
//                 std::cout << "Ved:" << Ved[i] << std::endl;
                //Select for positive volumes and positive stroke volumes to maybe limit movement to Volume/Pressure combinations which are unphysiological
               if ( Ved[i] <= 0 || begin_throwingnegxcounter!=throwingnegxcounter_diastolic) {

                    if (Ved[i] <= 0) {
                        throwingnegved_diastolic = throwingnegved_diastolic + 1;
                        //                        cout<< std::endl;
                        //                        cout<< "Throwing negved\n";
                        //                        cout<< "ved[" << i <<"]: " << Ved[i] << std::endl;
                    }
                    prediction.clear();
                    calculationStillValid=false;
                    break;
               
                }


            i++;
           
        }
//        std::cout << "calculationStillValid " << calculationStillValid << std::endl;
        if(calculationStillValid)
        {
            prediction=Ved;
        }
       
        return std::make_pair(prediction,throwingnegved_diastolic);

}

/*!
 * Template function of the expanded diastolic model with the aortic compliance correction and the pre rri correction
 *
 *
 * This function returns a pair out of prediction and the counter throwingnegved_diastolic. The latter is used
 * instead of the exceptions due to compiler and benchmarks.
 *
 * The prediction returns a vector of template type with the predicted values or initialised random values as per
 * vector c++ initialisation.
 *
 */
template <typename T, typename A>
std::pair< std::vector<T, A>, int>  nonlinfunctiondiastolicexpanded(std::vector<double> t_fill,std::vector<T, A> pars,std::vector<double> prefilling,int throwingnegved_diastolic) {


                //std::cout << "Evaluate Model\n";
                std::size_t req_size = t_fill.size();
                std::vector<T, A> Ved(req_size, 0);
                std::vector<T, A> prediction(req_size, 0);

                //Get counters of before compute
                int  begin_throwingnegxcounter=0;
                int  throwingnegxcounter_diastolic=0;
                bool calculationStillValid=true;

                pars[0]=-1*pars[0];
                pars[3]=-1*pars[3];

                     std::size_t i = 0;

                     while (i < req_size && calculationStillValid) {

                               Ved[i] =((VedOfT(t_fill[i], pars[0], pars[1], pars[2],pars[3],throwingnegxcounter_diastolic)-pars[6]*prefilling[i])/ pars[4])+pars[5];
             //                 std::cout << "Ved:" << Ved[i] << std::endl;
                             //Select for positive volumes and positive stroke volumes to maybe limit movement to Volume/Pressure combinations which are unphysiological
                            if ( Ved[i] <= 0 || begin_throwingnegxcounter!=throwingnegxcounter_diastolic) {

                                 if (Ved[i] <= 0) {
                                     throwingnegved_diastolic = throwingnegved_diastolic + 1;
                                     //                        cout<< std::endl;
                                     //                        cout<< "Throwing negved\n";
                                     //                        cout<< "ved[" << i <<"]: " << Ved[i] << std::endl;
                                 }
                                 prediction.clear();
                                 calculationStillValid=false;
                                 break;

                             }


                         i++;

                     }
             //        std::cout << "calculationStillValid " << calculationStillValid << std::endl;
                     if(calculationStillValid)
                     {
                         prediction=Ved;
                     }

                     return std::make_pair(prediction,throwingnegved_diastolic);


}


/*!
 *
 * Template function of the least square using the simple diastolic model. 
 * 
 * The function returns the squared error of observed-predicted
 * 
 * 
 */
template <typename T, typename A>
T least_squares_diastolicsimple(std::vector<T, A> pars, void* auxillary_data,  int throwingnegved_diastolic) {
    
    
    struct Sdata_diastolic* input_data =  static_cast<Sdata_diastolic*> (auxillary_data);
    //Initialise variance to zero
    T var = 0;
    
    //k1 for transform into log space needs to be -1*exp(k1) 
    //Get the predicted results
    std::pair<std::vector<T, A>,int> output  = nonlinfunctiondiastolicsimple(input_data->tfilling, pars,throwingnegved_diastolic);
    std::vector<T, A> predicted=output.first;
    throwingnegved_diastolic=output.second;

    if(predicted.size() == input_data->tfilling.size() && throwingnegved_diastolic==0)
    {
    //Get the residual squared
       
//        std::vector<double> vectorToSort=input_data->tfilling;
//        double lowerLimit= percentile(vectorToSort,5);
//        vectorToSort=input_data->tfilling;
//        double upperLimit= percentile(vectorToSort,95);

        T weight=1;
        T diff=0;
        for (std::size_t i = 0; i < (predicted.size()); i++) {
//            if(input_data->tfilling[i]<lowerLimit || input_data->tfilling[i]>upperLimit)
//            {
//                weight=6;
//            }
//            else{
//                weight=1;
//            }
//            std::cout << "weight" << weight <<  std::endl;
            diff=0;
            diff=(input_data->observed[i]-predicted[i]);
            diff = weight*diff;
            var += (diff*diff);
           
        }
    }
    else
    {
        var=-1;
    }

//    counter_executed++;
//    std::cout << " in var func variance "<< std::setprecision(20) <<var << std::endl;
//    std::cout << " pars size " << pars.size() << std::endl;
//    std::cout << " t_fill size " << input_data->tfilling.size() << std::endl;
//    std::cout << " predicted size" << predicted.size()<< std::endl;

//    std::ofstream outfile;
//    std::stringstream oss;
//    oss << var;
//    std::string ID= "predicion_variance_"+ oss.str();
//    outfile.open(ID);
//for (std::size_t i = 0; i < (predicted.size()); i++)
//    {
//        outfile << predicted[i]<< std::endl;
//    }
//    outfile.close();

//    ID= "pars_variance_"+ oss.str();
//    outfile.open(ID);
//    for(int i=0;i<pars.size();i++)
//    {
//        outfile << pars[i]<< std::endl;
//    }
//    outfile.close();
    
//    ID= "residuals_variance_"+ oss.str();
//    outfile.open(ID);
//  for (std::size_t i = 0; i < (predicted.size()); i++)
//    {
//        outfile << (input_data->observed[i]-predicted[i])<< std::endl;
//    }
//    outfile.close();
//    ID= "observed_variance_"+ oss.str();
//    outfile.open(ID);
//    for (std::size_t i = 0; i < (predicted.size()); i++)
//    {
//        outfile << (input_data->observed[i])<< std::endl;
//    }
//    outfile.close();

    return var;

}


/*!
 *
 * Template function of the least square using the expanded diastolic model.
 *
 * The function returns the squared error of observed-predicted
 *
 *
 */
template <typename T, typename A>
T least_squares_diastolicexpanded(std::vector<T, A> pars, void* auxillary_data,  int throwingnegved_diastolic) {
    
    struct Sdata_diastolic* input_data =  static_cast<Sdata_diastolic*> (auxillary_data);
    //Initialise variance to zero
    T var = 0;

    //k1 for transform into log space needs to be -1*exp(k1)
    //Get the predicted results
    std::pair<std::vector<T, A>,int> output  = nonlinfunctiondiastolicexpanded(input_data->tfilling, pars,input_data->prefilling,throwingnegved_diastolic);
    std::vector<T, A> predicted=output.first;
    throwingnegved_diastolic=output.second;

    if(predicted.size() == input_data->tfilling.size() && throwingnegved_diastolic==0)
    {
    //Get the residual squared

//        std::vector<double> vectorToSort=input_data->tfilling;
//        double lowerLimit= percentile(vectorToSort,5);
//        vectorToSort=input_data->tfilling;
//        double upperLimit= percentile(vectorToSort,95);

        T weight=1;
        T diff=0;
        for (std::size_t i = 0; i < (predicted.size()); i++) {
//            if(input_data->tfilling[i]<lowerLimit || input_data->tfilling[i]>upperLimit)
//            {
//                weight=6;
//            }
//            else{
//                weight=1;
//            }
//            std::cout << "weight" << weight <<  std::endl;
            diff=0;
            diff=(input_data->observed[i]-predicted[i]);
            diff = weight*diff;
            var += (diff*diff);

        }
    }
    else
    {
        var=-1;
    }

//        std::cout << " in var func variance "<< std::setprecision(20) <<var << std::endl;
//        std::cout << " pars size " << pars.size() << std::endl;
//        std::cout << " t_fill size " << input_data->tfilling.size() << std::endl;
//        std::cout << " predicted size" << predicted.size()<< std::endl;

//        std::ofstream outfile;
//        std::stringstream oss;
//        oss << var;
//        std::string ID= "predicion_variance_"+ oss.str();
//        outfile.open(ID);
//        for (std::size_t i = 0; i < (predicted.size()); i++)
//        {
//            outfile << predicted[i]<< std::endl;
//        }
//        outfile.close();

//        ID= "pars_variance_"+ oss.str();
//        outfile.open(ID);
//        for(int i=0;i<pars.size();i++)
//        {
//            outfile << pars[i]<< std::endl;
//        }
//        outfile.close();

//        ID= "residuals_variance_"+ oss.str();
//        outfile.open(ID);
//      for (std::size_t i = 0; i < (predicted.size()); i++)
//        {
//            outfile << (input_data->observed[i]-predicted[i])<< std::endl;
//        }
//        outfile.close();
//        ID= "observed_variance_"+ oss.str();
//        outfile.open(ID);
//        for (std::size_t i = 0; i < (predicted.size()); i++)
//        {
//            outfile << (input_data->observed[i])<< std::endl;
//        }
//        outfile.close();
    
    return var;

}

/*!
 *
 * Template function of the log likelihood using the simple diastolic model.
 *
 * The function returns the log likelihood at the position given by the parameters.
 * Additionally, the transformed vector allows for correction factor from logspace
 *
 *
 */

template <typename T, typename A>
T likelihood_log_function_diastolicsimple(std::vector<T, A> pars, void* auxillary_data,std::vector<int> transformed, double sigma_sq,bool& validCalculation,int throwingnegved_diastolic) {
    T likelihood = 0;
    T least_squares = 0;
        
        least_squares = least_squares_diastolicsimple<T>(pars, auxillary_data,throwingnegved_diastolic);
        
        if(least_squares!=-1)
        {
            validCalculation=true;
            //Calculate log likelihood
            if (!transformed.empty()) {
                //transform stores the indeces of parameters to be transformed
                // Is used here to calculate the prior transformation
                // the log is required as the pars are transformed back to normal space
                //when being converted to adoubles.
                T coefficient_prior = 0;
                for (std::size_t i = 0; i<(transformed.size()); i++) {
                    coefficient_prior += log(pars[transformed[i]]);
                    //cout << "coeff" << coefficient_prior<<std::endl;
                }
                
                //         likelihood = powerofchain * (-0.5)*((least_squares) / sigma_sq);
                likelihood =   ((least_squares) / (-2 * sigma_sq) )+ coefficient_prior;
            } else {

                
                likelihood = ((least_squares) / (-2 * sigma_sq));
                //            cout << "Likelihood " << likelihood << std::endl;
            }
        }
        else{
            
            validCalculation=false;
            likelihood=-100000*10000;
        }
    //std::cout << "Likelihood is " << likelihood << std::endl;
    return likelihood;
}

/*!
 *
 * Template function of the log likelihood using the expanded diastolic model.
 *
 * The function returns the log likelihood at the position given by the parameters.
 * Additionally, the transformed vector allows for correction factor from logspace
 *
 *
 */

template <typename T, typename A>
T likelihood_log_function_diastolicexpanded(std::vector<T, A> pars, void* auxillary_data,std::vector<int> transformed, double sigma_sq,bool& validCalculation,int throwingnegved_diastolic) {

    T likelihood = 0;
    T least_squares = 0;

        least_squares = least_squares_diastolicexpanded<T>(pars, auxillary_data,throwingnegved_diastolic);

        if(least_squares!=-1)
        {
            validCalculation=true;
            //Calculate log likelihood
            if (!transformed.empty()) {
                //transform stores the indeces of parameters to be transformed
                // Is used here to calculate the prior transformation
                // the log is required as the pars are transformed back to normal space
                //when being converted to adoubles.
                T coefficient_prior = 0;
                for (std::size_t i = 0; i<(transformed.size()); i++) {
                    coefficient_prior += log(pars[transformed[i]]);
                    //cout << "coeff" << coefficient_prior<<std::endl;
                }

                //         likelihood = powerofchain * (-0.5)*((least_squares) / sigma_sq);
                likelihood = ((least_squares) / (-2 * sigma_sq) + (coefficient_prior));
            } else {


                likelihood = ((least_squares) / (-2 * sigma_sq));
                //            cout << "Likelihood " << likelihood << std::endl;
            }
        }
        else{

            validCalculation=false;
            likelihood=-100000*10000;
        }
    //std::cout << "Likelihood is " << likelihood << std::endl;
    return likelihood;
}


#endif 
