# Supplementary material for: Model-Based Quantification of Left Ventricular Diastolic Function in Critically Ill Patients with Atrial Fibrillation from Routine Data: A Feasibility Study
Source: Comput Math Methods Med. 2019 May 16;2019:9682138. doi: 10.1155/2019/9682138 (PMC6541946; doi:10.1155/2019/9682138)
Supplement: Supplementary Materials — Online Supplement Expanded Methods and Results: this document provides further details on methodological considerations and details about the model employed. Furthermore, the Results section includes figures of the entire cohort corresponding to those displayed in the manuscript for a selection of patients. Online Supplement Code: this is the product of the research and enables the reader to verify results and potentially apply the methodology to their data. We have a strong commitment to open sourcing the analysis code to promote transparency and reproducibility and thus further future research in this area. This supplement provides the complete analysis code and processed data for the research presented within this manuscript. Within the ZIP folder, the file “Readme.md” provides instructions for building and running the code. If additional questions or issues arise with regard to usage of the code, do not hesitate to contact the authors. [file 9682138.f1.zip › CodeOnlineSupplement_CMMM_2711432/DiastolicPaper_OnlineSupplement/diastolicpaper/include/executeDiastolicModel.hpp]

/*
 * Copyright (c) 2016-2018, by  Applied Mathematical Physiology Laboratory,
 *                                               Department of Anesthesiology and Intensive Care Medicine, 
 *                                               University of Bonn Medical Center
 *                                               CONTRIBUTORS: Maximilian Oremek maximilian.oremek@ukbonn.de
 *                                               AFFILIATION: Applied Mathematical Physiology Laboratory, PD. Dr. Sven Zenker
 *                                               
 *
 * All rights reserved.
 *
 * Redistribution and use in source and binary forms, with or without
 * modification, are permitted provided that the following conditions are met:
 *
 * 1. Redistributions of source code must retain the above copyright notice, 
 *   this list of conditions and the following disclaimer.
 * 2. Redistributions in binary form must reproduce the above copyright notice,
 *   this list of conditions and the following disclaimer in the documentation 
 *   and/or other materials provided with the distribution.
 * 3. Neither the name of the copyright holder nor the names of its contributors 
 *   may be used to endorse or promote products derived from this software 
 *   without specific prior written permission.
 *
 * THIS SOFTWARE IS PROVIDED BY THE COPYRIGHT HOLDERS AND CONTRIBUTORS "AS IS"
 * AND ANY EXPRESS OR IMPLIED WARRANTIES, INCLUDING, BUT NOT LIMITED TO, THE
 * IMPLIED WARRANTIES OF MERCHANTABILITY AND FITNESS FOR A PARTICULAR PURPOSE
 * ARE DISCLAIMED. IN NO EVENT SHALL THE COPYRIGHT HOLDER OR CONTRIBUTORS BE
 * LIABLE FOR ANY DIRECT, INDIRECT, INCIDENTAL, SPECIAL, EXEMPLARY, OR
 * CONSEQUENTIAL DAMAGES (INCLUDING, BUT NOT LIMITED TO, PROCUREMENT OF
 * SUBSTITUTE GOODS OR SERVICES; LOSS OF USE, DATA, OR PROFITS; OR BUSINESS
 * INTERRUPTION) HOWEVER CAUSED AND ON ANY THEORY OF LIABILITY, WHETHER IN
 * CONTRACT, STRICT LIABILITY, OR TORT (INCLUDING NEGLIGENCE OR OTHERWISE)
 * ARISING IN ANY WAY OUT OF THE USE OF THIS SOFTWARE, EVEN IF ADVISED OF THE
 * POSSIBILITY OF SUCH DAMAGE.
 */
/* 
 * File:   executeDiastolicModel.hpp
 * Author: M.Oremek Maximilian.Oremek@uni-bonn.de
 *
 * Created on 07 December 2017, 20:19
 */

#ifndef EXECUTEDIASTOLICMODEL_HPP
#define EXECUTEDIASTOLICMODEL_HPP

#include <cstdlib>
#include <iostream>
#include <limits>
#include <vector>
#include <string>
#include <stdexcept>
#include <ctime>
#include <trng/yarn2.hpp>
#include <trng/normal_dist.hpp>
#include <trng/uniform01_dist.hpp>

//////For MPI
#include <boost/mpi.hpp>
#include <boost/serialization/vector.hpp>
namespace mpi = boost::mpi;

//For Open MP
#include <omp.h>

#include "readdata_java.hpp"
#include "filter.hpp"
#include "fitting.hpp"


#include "Model.hpp"
#include "Diastolic_Model.hpp"
#include "Diastolic_expanded_Model.hpp"

#include "MCMC_Block_Chain.hpp"

#include "diastolicmodel.hpp"


extern int counter_executed;


/*!
 * \brief executeDiastolic_evaluate_covariance_simple
 * \param files vector<string> of the filenames to work on
 * \param indir full filepath of the inputs (this requires the best_pars_likelihood.txt to be in the folder)
 * \param outdir full filepath of where you want the covariance matrix to be places
 */
void executeDiastolic_evaluate_covariance_simple(vector<string> files, string indir, string outdir) {


    //Initialise data and parameters to be used
    vector<double> t_filling, pp, fitpars;
    //Stores the integers of the log transformed variables


    //Do for all files
    for (int counter = 0; counter<int(files.size()); counter++) {


        data_acquisition_diastolic(indir, t_filling, pp, files[counter], outdir);
        //Now fill structure of additional
        struct Sdata_diastolic aux_data;
        std::vector<double> firstThousand_tfill(t_filling.begin(), t_filling.begin() + 800);
        aux_data.tfilling = firstThousand_tfill;
        std::vector<double> firstThousand_pps(pp.begin(), pp.begin() + 800);
        aux_data.observed = firstThousand_pps;


        //Change output dir after its creation during data_aquisition
        chdir(outdir.c_str());
        chdir(files[counter].c_str());

//        if(!filesystem::exists(outdir+"/"+files[counter]+"/Data_from_Chain_1"))
//        {
//            std::cout << "Data_from_Chain_1 is missing"<< std::endl;
//            exit(2000);
//        }


        fitpars=readfile_text("best_pars_likelihood");
        //Estimate Covariance Matrix around fitpars;
        eval_covariance_at_point_diastolic_simple(fitpars, aux_data);


    }
}

/*!
 * \brief executeDiastolic_evaluate_covariance_expanded
 * \param files vector<string> of the filenames to work on
 * \param indir full filepath of the inputs (this requires the best_pars_likelihood.txt to be in the folder)
 * \param outdir full filepath of where you want the covariance matrix to be places
 */
void executeDiastolic_evaluate_covariance_expanded(vector<string> files, string indir, string outdir) {


    //Initialise data and parameters to be used
    vector<double> t_filling, pp, fitpars;
    //Stores the integers of the log transformed variables


    //Do for all files
    for (int counter = 0; counter<int(files.size()); counter++) {


        data_acquisition_diastolic(indir, t_filling, pp, files[counter], outdir);
        //Now fill structure of additional
        struct Sdata_diastolic aux_data;
        std::vector<double> first800_tfill(t_filling.begin()+1, t_filling.begin() + 800);
        aux_data.tfilling = first800_tfill;
        std::vector<double> first800_pps(pp.begin()+1, pp.begin() + 800);
        aux_data.observed = first800_pps;
        std::vector<double> first800_prefilling(t_filling.begin(), t_filling.begin() + 799);
        aux_data.prefilling =first800_prefilling;


        //Change output dir after its creation during data_aquisition
        chdir(outdir.c_str());
        chdir(files[counter].c_str());


//        if(!filesystem::exists(outdir+"/"+files[counter]+"/best_pars_likelihood"))
//        {
//            std::cout << "Data_from_Chain_1 is missing"<< std::endl;
//            exit(2000);
//        }


        fitpars=readfile_text("best_pars_likelihood");
        //Estimate Covariance Matrix around fitpars;
        eval_covariance_at_point_diastolic_expanded(fitpars, aux_data);


    }
}

/*!
 * \brief executeDiastolic_PT_simple_mpi
 * \param ID string patientname
 * \param indir string full filepath of inputs
 * \param outdir string full filepath of location to save outputs
 * \param numberOfSamples integer number of samples to calculate posterior with. Thining is applied
 * \param lengthOfChain integer length of chain before each swap
 * \param numberOfSamples_burnin integer number of samples to use as burn-in
 * \param lengthOfChain_Burnin integer length of chain before each swap during burn-in
 * \param numberofchains integer number of chains
 * \param keepBurnInStats bool whether or not to save Burn In data
 */
void executeDiastolic_PT_simple_mpi(string ID, string indir, string outdir, int numberOfSamples, int lengthOfChain, int numberOfSamples_burnin, int lengthOfChain_Burnin, int numberofchains, bool keepBurnInStats) {


    //Initialise MPI
    mpi::environment env;
    mpi::communicator world;

    if (numberofchains != world.size()) {
        cout << "Not enough processors detected" << endl;
        exit(2000);
    }


    //Problem Size
    int numberOfPars = 6;

    //Setup parameters of sampler
    int numberOfSwapsBurnin = numberOfSamples_burnin / lengthOfChain_Burnin;
    int numberOfSwapsSampling = numberOfSamples / lengthOfChain;
    double sigma_sq = 144, temperature = 1, stepsize = 0.5;

    //For Swapping
    double last_likelihood_for_swap;
    vector<double> vectorOfLikelihoods(world.size());
    vector<double> last_pars;
    vector<vector<double> >vectorOfParameters(world.size());
    vector<double> powerList(world.size());
    //For stepsize adaptation
    vector<double> stepSizePath;

    //Initialise data and parameters to be used
    vector<double> t_filling, pp, fitpars, lowerbound, upperbound, diagonalofcovar;
    //Stores the integers of the log transformed variables
    vector<int> transformed;
    transformed.push_back(0);
    transformed.push_back(1);
    transformed.push_back(3);

    //Covariance Matrix to use for sampling. Log Transformed dimesions will be adapted
    arma::mat covarMat(numberOfPars, numberOfPars);
    covarMat = arma::eye(numberOfPars, numberOfPars);
    covarMat(0, 0) = 0.6;
    covarMat(1, 1) = 0.3;
    covarMat(2, 2) = 3;
    covarMat(3, 3) = 0.6;
    covarMat(4, 4) = 0.02;
    covarMat(5, 5) = 0.5;


    //Initialise Random number generator
    trng::yarn2 Randstream;
    std::time_t resultTime = std::time(nullptr);
    double seed = std::rand();
    broadcast(world,resultTime,0);
    broadcast(world,seed,0);
    Randstream.seed(resultTime * seed);
    Randstream.split(world.size(), world.rank());
    Randstream.split(world.size(), world.rank());
    Randstream.jump(2 * (world.rank() * (numberOfSamples + numberOfSamples_burnin) / world.size()));


    //Parallel tempering
    temperature = pow(6, (float(world.rank()) / float(world.size())));


    all_gather(world,1 / temperature, powerList);

    //Only Processor 0 is required to do the initial data acquisition
    if (world.rank() == 0) {

        data_acquisition_diastolic(indir, t_filling, pp, ID, outdir);

    }


    //Braodcast inputs and observed to all processors
    broadcast(world, t_filling, 0);
    broadcast(world, pp, 0);

    //Change Directory 
    chdir(outdir.c_str());
    string path = outdir + "/" + ID + "/";
    chdir(path.c_str());
    //    std::cout << "ID " << path.c_str() << std::endl;
    //    std::cout << "Process " << world.rank() << " is at location " << get_current_dir_name() <<std::endl;;
    bool isPT = true;


    //Now fill structure of required data
    struct Sdata_diastolic aux_data;
    std::vector<double> first800_tfill(t_filling.begin(), t_filling.begin() + 800);
    aux_data.tfilling = first800_tfill;
    std::vector<double> first800_pps(pp.begin(), pp.begin() + 800);
    aux_data.observed = first800_pps;


if(world.rank()==0){
    fitpars.resize(numberOfPars);
    fitpars[0] = 0.1;
    fitpars[1] = 0.07;
    fitpars[2] = 180;
    fitpars[3] = 0.9;
    fitpars[4] = 1.42;
    fitpars[5] = 14;

    int numberofevals = 1000;
    fitpars = initial_fit_diastolic_simple(fitpars, aux_data, numberofevals);
    //Save fitpars to folder
    ofstream out;
    out.open("fitpars.txt");
    cout << "Parameters from nonlinear fit are: ";
    for (int i = 0; i<int(fitpars.size()); i++) {
        out << fitpars[i] << "\t";
        cout << fitpars[i] << "\t";
    }
    out.close();
    cout << "\n";
}


    fitpars.resize(numberOfPars);
    fitpars[0] = 1;
    fitpars[1] = 0.1;
    fitpars[2] = 180;
    fitpars[3] = 1;
    fitpars[4] = 1;
    fitpars[5] = 20;

    //Initialise diagonal of covar matrix
    diagonalofcovar.clear();
    diagonalofcovar.resize(fitpars.size());
    diagonalofcovar[0] = 0.1;
    diagonalofcovar[1] = 0.005;
    diagonalofcovar[2] = 4;
    diagonalofcovar[3] = 0.1;
    diagonalofcovar[4] = 0.1;
    diagonalofcovar[5] = 0.2;


    cout << "Getting start of chain!\n";
    //Set different starting points for each processor
    //Set normal_dist
    trng::normal_dist<> norm_dist(0, 3);
    trng::uniform_dist<> u_loglimit(-40, 4);
    trng::uniform_dist<> u_k3(120,400);
    trng::uniform_dist<> u_scale(0,5);
    trng::uniform_dist<> u_shift(20,80);

    vector<double> temp_fitpars = fitpars;

    int start_counter = 0;
    int dummyCounter = 0;
    bool foundstart = false;
    double previousvar = 0;
    double var = 0;

    while (!foundstart) {


       //k1,C should be negative thus multiply abs * -1
        fitpars[0] = exp(u_loglimit(Randstream));
        fitpars[1] = exp(u_loglimit(Randstream));
        fitpars[2] = u_k3(Randstream);
        fitpars[3] = exp(u_loglimit(Randstream));
        fitpars[4] = (u_scale(Randstream));
        fitpars[5] = (u_shift(Randstream));


        var = least_squares_diastolicsimple(fitpars, static_cast<void*> (&aux_data), dummyCounter);
        if (var == -1 || dummyCounter != 0 ||  var > 1500000) {
            var = std::numeric_limits<double>::infinity();
            start_counter++;
            foundstart = false;
            fitpars = temp_fitpars;
        } else {
            foundstart = true;
            previousvar = var;
        }
        if (start_counter > 1000000) {
            //                    foundstart = !bestfitpars.empty() ? true : false;
            break;
        }
    }

    if (!foundstart) {
        cout << "Process " << world.rank() << " and did not find a start point" << std::endl;
    } else {
        cout << "\nFound start point for  Chain " << world.rank() << " by Process " << world.rank() << " with LSQ Error " << previousvar << std::endl;
    }


    world.barrier();

    int d = foundstart ? 1 : 0;
    if (world.rank() == 0) {
        vector<int> vec_found_start(world.size());
        gather(world, d, vec_found_start, 0);
        gather(world, fitpars, vectorOfParameters, 0);
        bool nostart = true;
        vector<double> goodfitpars;
        for (int i = 0; i<int(world.size()); i++) {

            if (vec_found_start[i] == 1) {
                goodfitpars = vectorOfParameters[i];
                nostart = false;
                break;
            }

        }


        if (goodfitpars.empty() || nostart) {
            cout << "No Start Found Exiting ..." << std::endl;
            exit(1000);
        } else {

            for (int i = 0; i<int(world.size()); i++) {

                if (vec_found_start[i] == 0) {
                    vectorOfParameters[i] = goodfitpars;
                }

            }
        }

    } else {
        gather(world, d, 0);
        gather(world, fitpars, 0);
    }


    //Broadcast start point and ko set fixed diagofcovar
    broadcast(world, vectorOfParameters, 0);
    fitpars = vectorOfParameters[world.rank()];


    //Place limits
    lowerbound.resize(int(fitpars.size()));
    upperbound.resize(int(fitpars.size()));
    for (int i = 0; i< int(fitpars.size()); i++) {
        lowerbound[i] = ((numeric_limits<double>::epsilon())*(numeric_limits<double>::epsilon()));
        upperbound[i] = 400;
    }


    //Transform variables for sampler if log space sampling
    if (!transformed.empty()) {
        for (int i = 0; i<int(transformed.size()); i++) {
            for (int j = 0; j<int(fitpars.size()); j++) {
                if (transformed[i] == j) {
                    fitpars[j] = log(fitpars[j]);
                    if (lowerbound[j] <= 0) {
                        lowerbound[j] = 100000 * -10000;
                    } else {
                        lowerbound[j] = log(lowerbound[j]);
                    }

                    upperbound[j] = log(upperbound[j]);
                }
            }
        }


        all_gather(world,fitpars,vectorOfParameters);
    }

    //Initialise Chain and Model
    Diastolic_Model* init_model = new Diastolic_Model(fitpars, static_cast<void*> (&aux_data), sigma_sq, powerList[world.rank()], transformed);
    MCMC_Block_Chain<Diastolic_Model> *single_chain = new MCMC_Block_Chain<Diastolic_Model>();


    //Write Info file by processor 0
    if (world.rank() == 0) {

        // get time now
        auto now = std::localtime(&resultTime);

        std::string algorithm = isPT ? "Parallel Tempering " : " Parallel Chains";
        std::ofstream outfile;
        std::ofstream startPointFile;
        outfile.open("Info.txt");
        startPointFile.open("parsStartOfChains.txt");
        outfile << "# INFO\n" << "Patient id : " << ID << "\n" << "#Number of processors:\t" << world.size() << " \n";
        outfile << "#Number of Chains:\t" << numberofchains << " \n";
        outfile << "The Simulation was run on the " << (now->tm_year + 1900) << "-" << (now->tm_mon + 1) << "-" << now->tm_mday << "  " << (now->tm_hour) << ":" << (now->tm_min) << std::endl;
        outfile << "Simulation was run using MPI as parallel driver using a " << algorithm << " algorithm for the Model " << typeid (init_model).name() << "\n The updates from the proposal were " << typeid (single_chain).name() << std::endl;
        outfile << "Number of results " << numberOfSamples << std::endl;
        outfile << " Each chain was run " << numberOfSwapsSampling << " times with chain length " << lengthOfChain << std::endl;
        outfile << "A burn in of  " << numberOfSwapsBurnin << " swaps each chain had a length of " << lengthOfChain_Burnin << std::endl;
        outfile << "Sigma Sq is " << sigma_sq << std::endl;
        outfile << "Startpoints of Chains are:  " << std::endl;
        //Calculate the associated LSQs
        for (int i = 0; i <int(vectorOfParameters.size()); i++) {

            for (int j = 0; j< int(vectorOfParameters[i].size()); j++) {
                outfile << vectorOfParameters[i][j];
                startPointFile << vectorOfParameters[i][j];

                if (j<int(vectorOfParameters[i].size()) - 1) {
                    outfile << "\t";
                    startPointFile << "\t";
                }

            };
            outfile << "\n";
            startPointFile << "\n";
        };
        outfile << "Diagonal of Covariance Matrix of the Proposal: " << std::endl;
        for (int i = 0; i< int(covarMat.n_rows); i++) {
            outfile << covarMat(i, i) << std::endl;
        };
        outfile << " The limits of the sampler are uniform on :" << std::endl;
        for (int i = 0; i< int(covarMat.n_rows); i++) {
            outfile << lowerbound[i] << "," << upperbound[i] << std::endl;
        };

        outfile << "Eplison " << (std::numeric_limits<double>::epsilon()) << std::endl;
        outfile << "Temperatures and respective powers are : " << std::endl;
        for (int i = 0; i < numberofchains; i++) {
            outfile << 1 / powerList[i] << " , " << powerList[i] << std::endl;
        }

        outfile.close();
    }

    //Calculate totla number of swaps
    int totalNumberofSwaps = numberOfSwapsBurnin + numberOfSwapsSampling;
    world.barrier();

    //Start sampling
    for (int i = 0; i < totalNumberofSwaps; i++) {

        init_model->set_pars(vectorOfParameters[world.rank()]);
        if (i < numberOfSwapsBurnin) {

            single_chain->initChain(init_model, lengthOfChain_Burnin, powerList[world.rank()], stepsize, &Randstream, covarMat, true, upperbound, lowerbound);

        } else {
            single_chain->initChain(init_model, lengthOfChain_Burnin, powerList[world.rank()], stepsize, &Randstream, covarMat, true, upperbound, lowerbound);
        }

        single_chain->set_chain_rank(world.rank());
        single_chain->executeChain();

        //Write Results only after burn in
        if (i >= numberOfSwapsBurnin) {
            single_chain->writechain();
            single_chain->write_rejectionstats();
            single_chain->write_AcceptanceRate();
        } else {
            if (keepBurnInStats == true) {
                single_chain->writeburninchain();
                single_chain->write_burnin_rejectionstats();
                single_chain->write_BurninAcceptanceRate();
            }

        }


        //Swap
        last_likelihood_for_swap = single_chain->get_likelihoodOfLastState();
        last_pars = single_chain->get_parsOfLastState();


        if (world.rank() == 0) {
            //cout << "Gathering world data" << std::endl;
            gather(world, last_likelihood_for_swap, vectorOfLikelihoods, 0);
            gather(world, last_pars, vectorOfParameters, 0);
        } else {
            gather(world, last_likelihood_for_swap, 0);
            gather(world, last_pars, 0);
        }

        if (world.rank() == 0) {
            //cout << "Initiating swap" << std::endl;
            vectorOfParameters = single_chain->PT_swap_log(vectorOfParameters, vectorOfLikelihoods, i, &Randstream, powerList);
            //If in burnin adapt proposalsize
            if (i >= (numberOfSwapsBurnin / 4) && i < 0.75 * numberOfSwapsBurnin) {
                //Keep stepsizes
                stepSizePath.push_back(stepsize);
                single_chain->adapt_StepSize();
                stepsize = single_chain->get_StepSize();
            }
            if(i==0.75*numberOfSwapsBurnin)
            {
               stepsize=mean(stepSizePath);
            }

        }
        world.barrier();
        if(i<=numberOfSwapsBurnin)
        {
            //broadcast new stepsize
            broadcast(world, stepsize, 0);
        }

        //broadcast swapped positions
        broadcast(world, vectorOfParameters, 0);


    }


}

/*!
 * \brief executeDiastolic_PT_expanded_mpi
 * \param ID string patientname
 * \param indir string full filepath of inputs
 * \param outdir string full filepath of location to save outputs
 * \param numberOfSamples integer number of samples to calculate posterior with. Thining is applied
 * \param lengthOfChain integer length of chain before each swap
 * \param numberOfSamples_burnin integer number of samples to use as burn-in
 * \param lengthOfChain_Burnin integer length of chain before each swap during burn-in
 * \param numberofchains integer number of chains
 * \param keepBurnInStats bool whether or not to save Burn In data
 */
void executeDiastolic_PT_expanded_mpi(string ID, string indir, string outdir, int numberOfSamples, int lengthOfChain, int numberOfSamples_burnin, int lengthOfChain_Burnin, int numberofchains, bool keepBurnInStats) {


    //Initialise MPI
    mpi::environment env;
    mpi::communicator world;

    if (numberofchains != world.size()) {
        cout << "Not enough processors detected" << endl;
        exit(2000);
    }


    ID= "Expanded"+ID;
    int numberOfPars = 7;

    //Setup parameters of sampler
    int numberOfSwapsBurnin = numberOfSamples_burnin / lengthOfChain_Burnin;
    int numberOfSwapsSampling = numberOfSamples / lengthOfChain;
    double sigma_sq = 121, temperature = 1, stepsize = 0.5;

    //For Swapping
    double last_likelihood_for_swap;
    vector<double> vectorOfLikelihoods(world.size());
    vector<double> last_pars;
    vector<vector<double> >vectorOfParameters(world.size());
    vector<double> powerList(world.size());

    //Initialise data and parameters to be used
    vector<double> t_filling, pp, fitpars, lowerbound, upperbound, diagonalofcovar;
    //Stores the integers of the log transformed variables
    vector<int> transformed;
    transformed.push_back(0);
    transformed.push_back(1);
    transformed.push_back(3);

    //Covariance Matrix to use for sampling. Log Transformed dimesions will be adapted
    arma::mat covarMat(numberOfPars, numberOfPars);
    covarMat = arma::eye(numberOfPars, numberOfPars);
    covarMat(0, 0) = 0.5;
    covarMat(1, 1) = 0.9;
    covarMat(2, 2) = 3;
    covarMat(3,3)  = 0.9;
    covarMat(4, 4) = 0.05;
    covarMat(5, 5) = 0.25;
    covarMat(6,6)  = 0.25;

    //Initialise Random number generator
    trng::yarn2 Randstream;
    std::time_t resultTime = std::time(nullptr);
    double seed = std::rand();
    broadcast(world,resultTime,0);
    broadcast(world,seed,0);
    Randstream.seed(resultTime * seed);
    Randstream.split(world.size(), world.rank());
    Randstream.split(world.size(), world.rank());
    Randstream.jump(2 * (world.rank() * (numberOfSamples + numberOfSamples_burnin) / world.size()));


    //Parallel tempering
    temperature = pow(6, (float(world.rank()) / float(world.size())));


    all_gather(world,1 / temperature, powerList);

    //Only Processor 0 is required to do the initial data acquisition
    if (world.rank() == 0) {

        data_acquisition_diastolic(indir, t_filling, pp, ID, outdir);

    }


    //Braodcast inputs and observed to all processors
    broadcast(world, t_filling, 0);
    broadcast(world, pp, 0);

    //Change Directory
    chdir(outdir.c_str());
    string path = outdir + "/" + ID + "/";
    chdir(path.c_str());
    //    std::cout << "ID " << path.c_str() << std::endl;
    //    std::cout << "Process " << world.rank() << " is at location " << get_current_dir_name() <<std::endl;;
    bool isPT = true;


    //Now fill structure of required data
    struct Sdata_diastolic aux_data;
    std::vector<double> first800_tfill(t_filling.begin()+1, t_filling.begin() + 800);
    aux_data.tfilling = first800_tfill;
    std::vector<double> first800_pps(pp.begin()+1, pp.begin() + 800);
    aux_data.observed = first800_pps;
    std::vector<double> first800_prefilling(t_filling.begin(), t_filling.begin() + 799);
    aux_data.prefilling =first800_prefilling;

if(world.rank()==0){
    fitpars.resize(7);
    fitpars[0] = 0.5;
    fitpars[1] = 0.07;
    fitpars[2] = 180;
    fitpars[3] = 0.9;
    fitpars[4] = 1.42;
    fitpars[5] = 30;
    fitpars[6] = 20;

    int numberofevals = 1000;
    fitpars = initial_fit_diastolic_expanded(fitpars, aux_data, numberofevals);
    //Save fitpars to folder
    ofstream out;
    out.open("fitpars.txt");
    cout << "Parameters from nonlinear fit are: ";
    for (int i = 0; i<int(fitpars.size()); i++) {
        out << fitpars[i] << "\t";
        cout << fitpars[i] << "\t";
    }
    out.close();
    cout << "\n";
}


    fitpars.resize(7);
    fitpars[0] = 1;
    fitpars[1] = 0.1;
    fitpars[2] = 180;
    fitpars[3] = 1;
    fitpars[4] = 1;
    fitpars[5] = 20;
    fitpars[6] = 20;

    //Initialise diagonal of covar matrix
    diagonalofcovar.clear();
    diagonalofcovar.resize(fitpars.size());
    diagonalofcovar[0] = 0.1;
    diagonalofcovar[1] = 0.005;
    diagonalofcovar[2] = 4;
    diagonalofcovar[3] = 0.1;
    diagonalofcovar[4] = 0.1;
    diagonalofcovar[5] = 0.2;
    diagonalofcovar[6] = 0.5;


    cout << "Getting start of chain!\n";
    //Set different starting points for each processor
    //Set normal_dist
    trng::normal_dist<> norm_dist(0, 3);
    trng::uniform_dist<> u_loglimit(-40, 4);
    trng::uniform_dist<> u_k3(120,400);
    trng::uniform_dist<> u_scale(0,5);
    trng::uniform_dist<> u_shift(20,80);

    vector<double> temp_fitpars = fitpars;

    int start_counter = 0;
    int dummyCounter = 0;
    bool foundstart = false;
    double previousvar = 0;
    double var = 0;

    while (!foundstart) {

        //for (unsigned int i = 0; i < fitpars.size(); i++) {
        //    double randnum = norm_dist(Randstream);
        //    fitpars[i] = abs(diagonalofcovar[i] * randnum + fitpars[i]);
        // }


       //k1,C should be negative thus multiply abs * -1
        fitpars[0] = exp(u_loglimit(Randstream));
        fitpars[1] = exp(u_loglimit(Randstream));
        fitpars[2] = u_k3(Randstream);
        fitpars[3] = exp(u_loglimit(Randstream));
        fitpars[4] = (u_scale(Randstream));
        fitpars[5] = (u_shift(Randstream));
        fitpars[6] = (u_shift(Randstream));


        var = least_squares_diastolicsimple(fitpars, static_cast<void*> (&aux_data), dummyCounter);
        if (var == -1 || dummyCounter != 0 ||  var > 1000000) {
            var = std::numeric_limits<double>::infinity();
            start_counter++;
            foundstart = false;
            fitpars = temp_fitpars;
        } else {
            foundstart = true;
            previousvar = var;
        }
        if (start_counter > 1000000) {
            //                    foundstart = !bestfitpars.empty() ? true : false;
            break;
        }
    }

    if (!foundstart) {
        cout << "Process " << world.rank() << " and did not find a start point" << std::endl;
    } else {
        cout << "\nFound start point for  Chain " << world.rank() << " by Process " << world.rank() << " with LSQ Error " << previousvar << std::endl;
    }


    world.barrier();

    int d = foundstart ? 1 : 0;
    if (world.rank() == 0) {
        vector<int> vec_found_start(world.size());
        gather(world, d, vec_found_start, 0);
        gather(world, fitpars, vectorOfParameters, 0);
        bool nostart = true;
        vector<double> goodfitpars;
        for (int i = 0; i<int(world.size()); i++) {

            if (vec_found_start[i] == 1) {
                goodfitpars = vectorOfParameters[i];
                nostart = false;
                break;
            }

        }


        if (goodfitpars.empty() || nostart) {
            cout << "No Start Found Exiting ..." << std::endl;
            exit(1000);
        } else {

            for (int i = 0; i<int(world.size()); i++) {

                if (vec_found_start[i] == 0) {
                    vectorOfParameters[i] = goodfitpars;
                }

            }
        }

    } else {
        gather(world, d, 0);
        gather(world, fitpars, 0);
    }


    //Broadcast start point and ko set fixed diagofcovar
    broadcast(world, vectorOfParameters, 0);
    fitpars = vectorOfParameters[world.rank()];

//    OLD COVARIANCE MATRIX
//    diagonalofcovar.clear();
//    diagonalofcovar.resize(fitpars.size());
//    diagonalofcovar[0] = 0.05;
//    diagonalofcovar[1] = 0.01;
//    diagonalofcovar[2] = 4;
//    diagonalofcovar[3] = 0.05;
//    diagonalofcovar[4] = 0.01;
//    diagonalofcovar[5] = 0.1;


    //Place limits
    lowerbound.resize(int(fitpars.size()));
    upperbound.resize(int(fitpars.size()));
    for (int i = 0; i< int(fitpars.size()); i++) {
        lowerbound[i] = ((numeric_limits<double>::epsilon())*(numeric_limits<double>::epsilon()));
        upperbound[i] = 400;
    }

    //k1 and C should be negative
    //    lowerbound[0] = -400;
    //    upperbound[0] = ((numeric_limits<double>::epsilon())*(numeric_limits<double>::epsilon()));
    //
    //    lowerbound[3] = -400;
    //    upperbound[3] = ((numeric_limits<double>::epsilon())*(numeric_limits<double>::epsilon()));


    //Transform variables for sampler
    if (!transformed.empty()) {
        for (int i = 0; i<int(transformed.size()); i++) {
            for (int j = 0; j<int(fitpars.size()); j++) {
                if (transformed[i] == j) {
                    fitpars[j] = log(fitpars[j]);
                    if (lowerbound[j] <= 0) {
                        lowerbound[j] = 100000 * -10000;
                    } else {
                        lowerbound[j] = log(lowerbound[j]);
                    }

                    upperbound[j] = log(upperbound[j]);

                }
            }
        }

//        if (world.rank() == 0) {


//            gather(world, fitpars, vectorOfParameters, 0);

//        } else {

//            gather(world, fitpars, 0);
//        }
//        //Broadcast start point after transformation
//        broadcast(world, vectorOfParameters, 0);
//        fitpars = vectorOfParameters[world.rank()];
    }

    all_gather(world,fitpars,vectorOfParameters);

    //Initialise Chain and Model
    Diastolic_expanded_Model* init_model = new Diastolic_expanded_Model(fitpars, static_cast<void*> (&aux_data), sigma_sq, powerList[world.rank()], transformed);
    MCMC_Block_Chain<Diastolic_expanded_Model> *single_chain = new MCMC_Block_Chain<Diastolic_expanded_Model>();


    //Write Info file by processor 1
    if (world.rank() == 0) {

        // get time now
        auto now = std::localtime(&resultTime);

        std::string algorithm = isPT ? "Parallel Tempering " : " Parallel Chains";
        std::ofstream outfile;
        std::ofstream startPointFile;
        outfile.open("Info.txt");
        startPointFile.open("parsStartOfChains.txt");
        outfile << "# INFO\n" << "Patient id : " << ID << "\n" << "#Number of processors:\t" << world.size() << " \n";
        outfile << "#Number of Chains:\t" << numberofchains << " \n";
        outfile << "The Simulation was run on the " << (now->tm_year + 1900) << "-" << (now->tm_mon + 1) << "-" << now->tm_mday << "  " << (now->tm_hour) << ":" << (now->tm_min) << std::endl;
        outfile << "Simulation was run using MPI as parallel driver using a " << algorithm << " algorithm for the Model " << typeid (init_model).name() << "\n The updates from the proposal were " << typeid (single_chain).name() << std::endl;
        outfile << "Number of results " << numberOfSamples << std::endl;
        outfile << " Each chain was run " << numberOfSwapsSampling << " times with chain length " << lengthOfChain << std::endl;
        outfile << "A burn in of  " << numberOfSwapsBurnin << " swaps each chain had a length of " << lengthOfChain_Burnin << std::endl;
        outfile << "Sigma Sq is " << sigma_sq << std::endl;
        outfile << "Startpoints of Chains are:  " << std::endl;
        //Calculate the associated LSQs
        for (int i = 0; i <int(vectorOfParameters.size()); i++) {

            for (int j = 0; j< int(vectorOfParameters[i].size()); j++) {
                outfile << vectorOfParameters[i][j];
                startPointFile << vectorOfParameters[i][j];

                if (j<int(vectorOfParameters[i].size()) - 1) {
                    outfile << "\t";
                    startPointFile << "\t";
                }

            };
            outfile << "\n";
            startPointFile << "\n";
        };
        outfile << "Diagonal of Covariance Matrix of the Proposal: " << std::endl;
        for (int i = 0; i< int(covarMat.n_rows); i++) {
            outfile << covarMat(i, i) << std::endl;
        };
        outfile << " The limits of the sampler are uniform on :" << std::endl;
        for (int i = 0; i< int(covarMat.n_rows); i++) {
            outfile << lowerbound[i] << "," << upperbound[i] << std::endl;
        };

        outfile << "Eplison " << (std::numeric_limits<double>::epsilon()) << std::endl;
        outfile << "Temperatures and respective powers are : " << std::endl;
        for (int i = 0; i < numberofchains; i++) {
            outfile << 1 / powerList[i] << " , " << powerList[i] << std::endl;
        }

        outfile.close();
    }


    int totalNumberofSwaps = numberOfSwapsBurnin + numberOfSwapsSampling;
    world.barrier();

    for (int i = 0; i < totalNumberofSwaps; i++) {

        init_model->set_pars(vectorOfParameters[world.rank()]);
        if (i < numberOfSwapsBurnin) {

            single_chain->initChain(init_model, lengthOfChain_Burnin, powerList[world.rank()], stepsize, &Randstream, covarMat, true, upperbound, lowerbound);

        } else {
            single_chain->initChain(init_model, lengthOfChain_Burnin, powerList[world.rank()], stepsize, &Randstream, covarMat, true, upperbound, lowerbound);


        }

        single_chain->set_chain_rank(world.rank());
        single_chain->executeChain();
        //cout << "Process " << world.rank() << " finished execute" << std::endl;
        //Write Results only after burn in
        if (i >= numberOfSwapsBurnin) {
            single_chain->writechain();
            single_chain->write_rejectionstats();
            single_chain->write_AcceptanceRate();
        } else {
            if (keepBurnInStats == true) {
                single_chain->writeburninchain();
                single_chain->write_burnin_rejectionstats();
                single_chain->write_BurninAcceptanceRate();
            }
        }


        //Swap
        last_likelihood_for_swap = single_chain->get_likelihoodOfLastState();
        last_pars = single_chain->get_parsOfLastState();


        if (world.rank() == 0) {
            //cout << "Gathering world data" << std::endl;
            gather(world, last_likelihood_for_swap, vectorOfLikelihoods, 0);
            gather(world, last_pars, vectorOfParameters, 0);
        } else {
            gather(world, last_likelihood_for_swap, 0);
            gather(world, last_pars, 0);
        }

        if (world.rank() == 0) {
            //cout << "Initiating swap" << std::endl;
            vectorOfParameters = single_chain->PT_swap_log(vectorOfParameters, vectorOfLikelihoods, i, &Randstream, powerList);
            //If in burnin adapt proposalsize
            if (i >= (numberOfSwapsBurnin / 4) && i < 0.75 * numberOfSwapsBurnin) {
                single_chain->adapt_StepSize();
                stepsize = single_chain->get_StepSize();
            }

        }

        //broadcast new stepsize
        broadcast(world, stepsize, 0);

        //broadcast swapped positions
        broadcast(world, vectorOfParameters, 0);


    }


}


#endif /* EXECUTEDIASTOLICMODEL_HPP */
