# Supplementary material for: Model-Based Quantification of Left Ventricular Diastolic Function in Critically Ill Patients with Atrial Fibrillation from Routine Data: A Feasibility Study
Source: Comput Math Methods Med. 2019 May 16;2019:9682138. doi: 10.1155/2019/9682138 (PMC6541946; doi:10.1155/2019/9682138)
Supplement: Supplementary Materials — Online Supplement Expanded Methods and Results: this document provides further details on methodological considerations and details about the model employed. Furthermore, the Results section includes figures of the entire cohort corresponding to those displayed in the manuscript for a selection of patients. Online Supplement Code: this is the product of the research and enables the reader to verify results and potentially apply the methodology to their data. We have a strong commitment to open sourcing the analysis code to promote transparency and reproducibility and thus further future research in this area. This supplement provides the complete analysis code and processed data for the research presented within this manuscript. Within the ZIP folder, the file “Readme.md” provides instructions for building and running the code. If additional questions or issues arise with regard to usage of the code, do not hesitate to contact the authors. [file 9682138.f1.zip › CodeOnlineSupplement_CMMM_2711432/DiastolicPaper_OnlineSupplement/diastolicpaper/include/executeTest.hpp]

/*
 * Copyright (c) 2016-2018, by  Applied Mathematical Physiology Laboratory,
 *                                               Department of Anesthesiology and Intensive Care Medicine, 
 *                                               University of Bonn Medical Center
 *                                               CONTRIBUTORS: Maximilian Oremek maximilian.oremek@ukbonn.de
 *                                               AFFILIATION: Applied Mathematical Physiology Laboratory, PD. Dr. Sven Zenker
 *                                               
 *
 * All rights reserved.
 *
 * Redistribution and use in source and binary forms, with or without
 * modification, are permitted provided that the following conditions are met:
 *
 * 1. Redistributions of source code must retain the above copyright notice, 
 *   this list of conditions and the following disclaimer.
 * 2. Redistributions in binary form must reproduce the above copyright notice,
 *   this list of conditions and the following disclaimer in the documentation 
 *   and/or other materials provided with the distribution.
 * 3. Neither the name of the copyright holder nor the names of its contributors 
 *   may be used to endorse or promote products derived from this software 
 *   without specific prior written permission.
 *
 * THIS SOFTWARE IS PROVIDED BY THE COPYRIGHT HOLDERS AND CONTRIBUTORS "AS IS"
 * AND ANY EXPRESS OR IMPLIED WARRANTIES, INCLUDING, BUT NOT LIMITED TO, THE
 * IMPLIED WARRANTIES OF MERCHANTABILITY AND FITNESS FOR A PARTICULAR PURPOSE
 * ARE DISCLAIMED. IN NO EVENT SHALL THE COPYRIGHT HOLDER OR CONTRIBUTORS BE
 * LIABLE FOR ANY DIRECT, INDIRECT, INCIDENTAL, SPECIAL, EXEMPLARY, OR
 * CONSEQUENTIAL DAMAGES (INCLUDING, BUT NOT LIMITED TO, PROCUREMENT OF
 * SUBSTITUTE GOODS OR SERVICES; LOSS OF USE, DATA, OR PROFITS; OR BUSINESS
 * INTERRUPTION) HOWEVER CAUSED AND ON ANY THEORY OF LIABILITY, WHETHER IN
 * CONTRACT, STRICT LIABILITY, OR TORT (INCLUDING NEGLIGENCE OR OTHERWISE)
 * ARISING IN ANY WAY OUT OF THE USE OF THIS SOFTWARE, EVEN IF ADVISED OF THE
 * POSSIBILITY OF SUCH DAMAGE.
 */
/*
 * File:   executeTest.hpp
 * Author: M.Oremek Maximilian.Oremek@uni-bonn.de
 *
 * Created on 07 December 2017, 15:40
 */

#ifndef EXECUTETEST_HPP
#define EXECUTETEST_HPP

#include <cstdlib>
#include <iostream>
#include <limits>
#include <vector>
#include <string>
#include <stdexcept>
#include <ctime>
#include <unistd.h>

#include <sys/stat.h>

//Random number generator
#include <trng/yarn2.hpp>
#include <trng/uniform_dist.hpp>
#include <trng/uniform01_dist.hpp>

//Armadillo
#include <armadillo>

//For MPI
#include <boost/mpi.hpp>
#include <boost/serialization/vector.hpp>
namespace mpi = boost::mpi;

//For Open MP
#include <omp.h>


#include "Model.hpp"
#include "filter.hpp"
#include "Test_Model.hpp"
#include "test_gaussian.hpp"
#include "MCMC_Chain.hpp"
#include "MCMC_Block_Chain.hpp"


/*!
 * \brief executeTest_PT_simple_openmp
 * \param outdir string specifying the output directory
 * \param numberOfSamples number of samples during actual sampling
 * \param lengthOfChain number of samples before swapping chains
 * \param numberOfSamples_burnin number of samples to burn in with
 * \param lengthOfChain_Burnin number of samples before swapping chains during burn in
 * \param numberofchains Number of Chains to use
 * \param keepBurnInStats boolean which specifies if the burn in should be outputted to text files.
 *
 * This function uses OPENMP to execute X number of chains in parallel and preformance a PT sampling with adjustment of stepsize during burn in. The samples are thinned and written into text files
 * The problem sampled is a toy model of a mixture of three Gaussians to prove the sampling code is working adequately and to test possible improvements from OPENMP vs. MPI communication.
 * Also attempts to do decentralised swapping. Currently WIP.
 *
 */
void executeTest_PT_simple_openmp(string outdir, int numberofsamples, int lengthofchain, int numberofsamples_burnin, int lengthofchain_burnin, int numberofchains, bool keepBurnInStats) {

    //Change Directory 

    chdir(outdir.c_str());
    // get time now
    auto t = std::time(nullptr);
    auto tm = *std::localtime(&t);
    std::ostringstream oss;
    oss << std::put_time(&tm, "%d_%m_%Y_%H_%M_%S");
    string ID = "Test_" + oss.str();
    mkdir(ID.c_str(), 0775);
    chdir(ID.c_str());
    std::cout << "ID " << ID.c_str() << std::endl;

    bool isPT = true;

    //Initialise OpenMP
    //omp_set_num_threads(1);
    int worldSize = omp_get_max_threads();

    double lowerbound_value = -50;
    double upperbound_value = 50;
    int numberofpars = 2;

    vector<double> listOfTemperature(numberofchains);
    vector<double> listOfPowers(numberofchains);
    vector<vector<double> > vectorOfParameters(numberofchains, vector<double>(numberofpars, 0));
    vector<double> vectorLikelihoods(numberofchains);
    vector<MCMC_Block_Chain<Test_Model> > vecOfChains(numberofchains);
    vector<Test_Model> vecOfModel(numberofchains);
    double seed = std::rand();
    double newGlobalStepSize = 2;
    double sigma_sq = 0.5;

    //Setup parameters of sampler
    int numberOfSwapsBurnin = numberofsamples_burnin / lengthofchain_burnin;
    int numberOfSwapsSampling = numberofsamples / lengthofchain;
    int swapCounter = 0;

    //Setup parameters for sampling gamma is the proposalwidth i.e. stepsize gets tuned during burn in

    vector<int> transformed;


    arma::mat covarMat(2, 2);
    covarMat(0, 0) = 1;
    covarMat(0, 1) = 0;
    covarMat(1, 0) = 0;
    covarMat(1, 1) = 1;

    std::cout << "Number of Chains " << numberofchains << std::endl;
    std::cout << "Number Of Processes " << worldSize << std::endl;
    std::cout << "Size of Temperature " << listOfTemperature.size() << std::endl;
    std::cout << "Size of Parameter Vector " << vectorOfParameters.size() << " by " << vectorOfParameters[0].size() << std::endl;


#pragma omp parallel 
    {
        int myRank = omp_get_thread_num();


        double currentStepSize = newGlobalStepSize;

        //Initialise Random number generator
        trng::yarn2 Randstream;
        std::time_t currentTime = std::time(nullptr);
        Randstream.seed(currentTime * seed);
        Randstream.jump(2 * (myRank * (numberofpars * numberofsamples) / worldSize));
        Randstream.split(worldSize, myRank);
        Randstream.split(worldSize, myRank);

#pragma omp single
        {
            double baseTemperature = 1;

            if (isPT) {
                baseTemperature = 6;
            }

            for (int k = 0; k < numberofchains; k++) {
                listOfTemperature[k] = pow(baseTemperature, (float(k) / float(numberofchains)));
                listOfPowers[k] = 1 / listOfTemperature[k];
                cout << "Chain " << k << " has power of " << listOfPowers[k] << std::endl;
            }
        }


        //Randomise startpoint
        trng::uniform_dist<> u(lowerbound_value, upperbound_value);


#pragma omp for
        for (int k = 0; k < numberofchains; k++) {
            for (int i = 0; i < numberofpars; i++) {
                vectorOfParameters[k][i] = u(Randstream);
                ;
            }
        }


        //Set upper and lower limits for uniform prior
        vector<double> lowerbound, upperbound;
        for (int i = 0; i < (numberofpars); i++) {
            lowerbound.push_back(lowerbound_value);
            upperbound.push_back(upperbound_value);
        }

        struct Sdata_test inputdata;


#pragma omp barrier       

#pragma omp for
        for (int k = 0; k < numberofchains; k++) {
            Test_Model* init_model = new Test_Model(vectorOfParameters[k], static_cast<void*> (&inputdata), sigma_sq, listOfPowers[k], transformed);
            vecOfModel[k] = *(init_model);
            vecOfChains[k].set_chain_rank(k);
            vecOfChains[k].initChain(init_model, lengthofchain_burnin, listOfPowers[k], currentStepSize, &Randstream, covarMat,false ,upperbound, lowerbound);

        }


#pragma omp barrier   
        int totalNumberOfSwaps = numberOfSwapsBurnin + numberOfSwapsSampling;
        //Only Processor 0 writes Test data.
        if (myRank == 0) {
            //Write Testset
            vecOfModel[0].get_testdata(lowerbound_value, upperbound_value);
        }

        for (int i = 0; i < totalNumberOfSwaps; i++) {

#pragma omp for
            for (int k = 0; k < numberofchains; k++) {
                if (i < numberOfSwapsBurnin) {

                    vecOfModel[k].set_pars(vectorOfParameters[k]);
                    vecOfChains[k].initChain(&vecOfModel[k], lengthofchain_burnin, listOfPowers[k], currentStepSize, &Randstream, covarMat,true, upperbound, lowerbound);

                }
                else {

                    vecOfModel[k].set_pars(vectorOfParameters[k]);
                    vecOfChains[k].initChain(&vecOfModel[k], lengthofchain, listOfPowers[k], currentStepSize, &Randstream, covarMat,true, upperbound, lowerbound);
                }


                vecOfChains[k].executeChain();

                if (i <= numberOfSwapsBurnin && keepBurnInStats) {
                    vecOfChains[k].writeburninchain();
                    vecOfChains[k].write_BurninAcceptanceRate();
                } else {
                    vecOfChains[k].writechain();
                    vecOfChains[k].write_AcceptanceRate();
                }

                //Prepare Swap
#pragma omp critical
                {
                    vectorOfParameters[k] = vecOfChains[k].get_parsOfLastState();
                    vectorLikelihoods[k] = vecOfChains[k].get_likelihoodOfLastState();
                }

            }

            if (isPT) {

                //                   cout << "In PT Swap"<< "\n";
                //Save local copy before swap
                std::vector< std::vector<double> > parametersBefore = vectorOfParameters;
#pragma omp barrier
#pragma omp for
                for (int chainNumber = 0; chainNumber < numberofchains; chainNumber++) {
                    // Generate swap probability
                    trng::uniform01_dist<> uniformDistribution01;
                    bool didASwap = false;
                    //First condition during odd swaps 
                    //Second condition during even swaps
                    if ((i % 2 == 0 && chainNumber % 2 == 0) || (i % 2 != 0 && chainNumber % 2 != 0)) {

                        double swaphappens = uniformDistribution01(Randstream);
                        if (swaphappens > 0.4 && (chainNumber + 1 < numberofchains)) {
                            double swap_prob = log(uniformDistribution01(Randstream));
                            //Get Powers and solve swap condition i.e. if likelihood is better swap else not
                            double B1 = listOfPowers[chainNumber];
                            double B2 = listOfPowers[chainNumber + 1];
                            double likely = (B1 - B2)*((vectorLikelihoods[chainNumber] - vectorLikelihoods[chainNumber + 1]));
                            if (swap_prob <= likely) {
                                didASwap = true;
                            }

                        }
                        //After swap write new parameter and increment 
#pragma omp critical
                        {
                            if (didASwap && (chainNumber + 1 < numberofchains)) {
                                swapCounter = swapCounter + didASwap;
                                vectorOfParameters[chainNumber] = parametersBefore[chainNumber + 1];
                                vectorOfParameters[chainNumber + 1] = parametersBefore[chainNumber];

                            }
                        }
                    }
                }

                //Need to wait for all to have swapped
#pragma omp barrier
                // Write swapping stats
#pragma omp single
                {

                    double totalNumberOfSwaps = 0;
                    if (numberofchains % 2 == 0) {
                        totalNumberOfSwaps = (i % 2 == 0) ? numberofchains / 2 : (numberofchains / 2) - 1;
                    } else {
                        totalNumberOfSwaps = (numberofchains - 1) / 2;
                    }

                    double swap_percentage = double(swapCounter) / (double(totalNumberOfSwaps));
                    std::ofstream outfile;
                    outfile.open("Stats_from_Swaps", std::ios_base::app);
                    outfile << swap_percentage << std::endl;
                    swapCounter = 0;
                    //                        //if in burnin adapt proposalsize 
                    if (i >= (numberOfSwapsBurnin / 4) && i < 0.75 * numberOfSwapsBurnin) {
                        vecOfChains[0].adapt_StepSize();
                        newGlobalStepSize = vecOfChains[0].get_StepSize();
                    }

                }
                //Wait for write and new stepSize from lowest chain
#pragma omp barrier
                currentStepSize = newGlobalStepSize;
            }

#pragma omp barrier


        }

    }

}

/*!
 * \brief executeTest
 * \param outdir
 * \param numberofsamples
 * \param lengthofchain
 * \param numberofsamples_burnin
 * \param lengthofchain_burnin
 * \param numberofchains
 * \param keepBurnin
 *
 * Obsolete single chain Markov Chain Monte Carlo to test the sampler.
 */
void executeTest(string outdir, int numberofsamples, int lengthofchain, int numberofsamples_burnin, int lengthofchain_burnin, double numberofchains, bool keepBurnin) {


    double lowerbound_value = -50;
    double upperbound_value = 50;
    int numberofpars = 2;


    //Change to output diretory
    chdir(outdir.c_str());


    //Setup parameters 

    //parameters of proposal  gamma is the proposalwidth i.e. stepsize
    double sigma_sq = 0.5, temperature = 1, gamma = 1;
    vector<int> transformed;

    arma::mat covarMat(2, 2);
    covarMat(0, 0) = 0.5;
    covarMat(0, 1) = 0;
    covarMat(1, 0) = 0;
    covarMat(1, 1) = 0.5;
    //Initialise Random number generator
    trng::yarn2 Randstream;
    std::time_t currentTime = std::time(nullptr);
    Randstream.seed(currentTime * std::rand());

    //Initial guess of parameters of the model

    //Initial guess of parameters of the model
    vector<double> fitpars(numberofpars);

    //Randomise startpoint
    trng::uniform_dist<> u(lowerbound_value, upperbound_value);
    for (int i = 0; i < numberofpars; i++) {
        fitpars[i] = u(Randstream);
    }
    cout << "Startpoing is " << fitpars[0] << " , " << fitpars[1] << std::endl;
    //Set upper and lower limits for uniform prior
    vector<double> lowerbound, upperbound;
    for (int i = 0; i< int(fitpars.size()); i++) {
        lowerbound.push_back(lowerbound_value);
        upperbound.push_back(upperbound_value);
    }

    struct Sdata_test inputdata;


    Test_Model* init_model = new Test_Model(fitpars, static_cast<void*> (&inputdata), sigma_sq, temperature, transformed);
    //Write Testset
    init_model->get_testdata(lowerbound_value, upperbound_value);

    MCMC_Block_Chain<Test_Model> *single_chain = new MCMC_Block_Chain<Test_Model>();

   // single_chain->initChain(init_model, numberofsamples, temperature, gamma, &Randstream, covarMat,true, upperbound, lowerbound);

    int numberOfSwapsBurnin=numberofsamples_burnin/lengthofchain_burnin;
    int numberOfSwaps=numberofsamples/lengthofchain;
    int totalNumberOfSwaps=numberOfSwaps+numberOfSwapsBurnin;
    vector<double> lastpars=fitpars;
    for(int i=0;i<totalNumberOfSwaps;i++)
    {
        if (i < numberOfSwapsBurnin) {

            init_model->set_pars(lastpars);
            single_chain->initChain(init_model, lengthofchain_burnin, temperature, gamma, &Randstream, covarMat,true, upperbound, lowerbound);
            single_chain->set_chain_rank(0);
        }
        else {

            init_model->set_pars(lastpars);
            single_chain->initChain(init_model, lengthofchain, temperature, gamma, &Randstream, covarMat,true, upperbound, lowerbound);
            single_chain->set_chain_rank(0);
        }


        single_chain->executeChain();

        if (i <= numberOfSwapsBurnin && keepBurnin) {
            single_chain->writeburninchain();
            single_chain->write_BurninAcceptanceRate();
        } else {
            single_chain->writechain();
            single_chain->write_AcceptanceRate();
        }


       lastpars= single_chain->get_parsOfLastState();

    }

}

/*!
 * \brief executeTest_PT_simple Obsolete dummy function for testing PT on single core for OPENMP approach and faster swapping
 * \param outdir
 * \param numberofsamples
 * \param lengthofchain
 * \param numberofsamples_burnin
 * \param lengthofchain_burnin
 * \param numberofchains
 * \param keepBurnInStats
 */
void executeTest_PT_simple(string outdir, int numberofsamples, int lengthofchain, int numberofsamples_burnin, int lengthofchain_burnin, int numberofchains, bool keepBurnInStats) {

    //Change Directory 

    chdir(outdir.c_str());
    // get time now
    auto t = std::time(nullptr);
    auto tm = *std::localtime(&t);
    std::ostringstream oss;
    oss << std::put_time(&tm, "%d_%m_%Y_%H_%M_%S");
    string ID = "Test_" + oss.str();
    mkdir(ID.c_str(), 0775);
    chdir(ID.c_str());
    std::cout << "ID " << ID.c_str() << std::endl;

    bool isPT = true;


    double lowerbound_value = -40;
    double upperbound_value = 40;
    int numberofpars = 2;

    vector<double> listOfTemperature(numberofchains);
    vector<double> listOfPowers(numberofchains);
    vector<vector<double> > vectorOfParameters(numberofchains, vector<double>(numberofpars, 0));
    vector<double> vectorLikelihoods(numberofchains);
    vector<MCMC_Block_Chain<Test_Model> > vecOfChains(numberofchains);
    vector<Test_Model> vecOfModel(numberofchains);
    double seed = std::rand();
    double newGlobalStepSize = 2;
    double sigma_sq = 0.5;

    //Setup parameters of sampler
    int numberOfSwapsBurnin = numberofsamples_burnin / lengthofchain_burnin;
    int numberOfSwapsSampling = numberofsamples / lengthofchain;
    int swapCounter = 0;

    //Setup parameters for sampling gamma is the proposalwidth i.e. stepsize gets tuned during burn in

    vector<int> transformed;


    arma::mat covarMat(2, 2);
    covarMat(0, 0) = 1;
    covarMat(0, 1) = 0;
    covarMat(1, 0) = 0;
    covarMat(1, 1) = 1;

    std::cout << "Number of Chains " << numberofchains << std::endl;
    std::cout << "Size of Temperature " << listOfTemperature.size() << std::endl;
    std::cout << "Size of Parameter Vector " << vectorOfParameters.size() << " by " << vectorOfParameters[0].size() << std::endl;


    double currentStepSize = newGlobalStepSize;

    //Initialise Random number generator
    trng::yarn2 Randstream;
    std::time_t currentTime = std::time(nullptr);
    Randstream.seed(currentTime * seed);
    double baseTemperature = 1;

    if (isPT) {
        baseTemperature = 6;
    }

    for (int k = 0; k < numberofchains; k++) {
        listOfTemperature[k] = pow(baseTemperature, (float(k) / float(numberofchains)));
        listOfPowers[k] = 1 / listOfTemperature[k];
    }


    //Randomise startpoint
    trng::uniform_dist<> u(lowerbound_value, upperbound_value);


    for (int k = 0; k < numberofchains; k++) {
        for (int i = 0; i < numberofpars; i++) {
            vectorOfParameters[k][i] = u(Randstream);
            ;
        }
    }


    //Set upper and lower limits for uniform prior
    vector<double> lowerbound, upperbound;
    for (int i = 0; i < (numberofpars); i++) {
        lowerbound.push_back(lowerbound_value);
        upperbound.push_back(upperbound_value);
    }

    struct Sdata_test inputdata;

    for (int k = 0; k < numberofchains; k++) {
        Test_Model* init_model = new Test_Model(vectorOfParameters[k], static_cast<void*> (&inputdata), sigma_sq, listOfPowers[k], transformed);
        vecOfModel[k] = *(init_model);
        vecOfChains[k].initChain(init_model, lengthofchain_burnin, listOfPowers[k], currentStepSize, &Randstream, covarMat, true,upperbound, lowerbound);
        vecOfChains[k].set_chain_rank(k);
    }


    int totalNumberOfSwaps = numberOfSwapsBurnin + numberOfSwapsSampling;
    //Write Testset
    vecOfModel[0].get_testdata(lowerbound_value, upperbound_value);


    for (int i = 0; i < totalNumberOfSwaps; i++) {

        for (int k = 0; k < numberofchains; k++) {
            if (i < numberOfSwapsBurnin) {

                vecOfModel[k].set_pars(vectorOfParameters[k]);
                vecOfChains[k].initChain(&vecOfModel[k], lengthofchain_burnin, listOfTemperature[k], currentStepSize, &Randstream, covarMat,true, upperbound, lowerbound);

            }
            else {

                vecOfModel[k].set_pars(vectorOfParameters[k]);
                vecOfChains[k].initChain(&vecOfModel[k], lengthofchain, listOfTemperature[k], currentStepSize, &Randstream, covarMat, true,upperbound, lowerbound);
            }


            vecOfChains[k].executeChain();

            if (i <= numberOfSwapsBurnin && keepBurnInStats) {
                vecOfChains[k].writeburninchain();
                vecOfChains[k].write_BurninAcceptanceRate();
            } else {
                vecOfChains[k].writechain();
                vecOfChains[k].write_AcceptanceRate();
            }


            vectorOfParameters[k] = vecOfChains[k].get_parsOfLastState();
            vectorLikelihoods[k] = vecOfChains[k].get_likelihoodOfLastState();

        }

        if (isPT) {
            //Save local copy before swap
            std::vector< std::vector<double> > parametersBefore = vectorOfParameters;

            for (int chainNumber = 0; chainNumber < numberofchains; chainNumber++) {
                // Generate swap probability
                trng::uniform01_dist<> uniformDistribution01;
                bool didASwap = false;
                //First condition during odd swaps 
                //Second condition during even swaps
                if ((i % 2 == 0 && chainNumber % 2 == 0) || (i % 2 != 0 && chainNumber % 2 != 0)) {

                    double swaphappens = uniformDistribution01(Randstream);
                    if (swaphappens > 0.4 && (chainNumber + 1 < numberofchains)) {
                        double swap_prob = log(uniformDistribution01(Randstream));
                        //Get Powers and solve swap condition i.e. if likelihood is better swap else not
                        double B1 = listOfPowers[chainNumber];
                        double B2 = listOfPowers[chainNumber + 1];
                        double likely = (B1 - B2)*((vectorLikelihoods[chainNumber] - vectorLikelihoods[chainNumber + 1]));
                        if (swap_prob <= likely) {
                            didASwap = true;
                        }

                    }
                    //After swap write new parameter and increment 
                    if (didASwap && (chainNumber + 1 < numberofchains)) {
                        swapCounter = swapCounter + didASwap;
                        vectorOfParameters[chainNumber] = parametersBefore[chainNumber + 1];
                        vectorOfParameters[chainNumber + 1] = parametersBefore[chainNumber];

                    }
                }

            }

            // Write swapping stats

                double totalNumberOfSwaps = 0;
                if (numberofchains % 2 == 0) {
                    totalNumberOfSwaps = (i % 2 == 0) ? numberofchains / 2 : (numberofchains / 2) - 1;
                } else {
                    totalNumberOfSwaps = (numberofchains - 1) / 2;
                }

                double swap_percentage = double(swapCounter) / (double(totalNumberOfSwaps));
                std::ofstream outfile;
                outfile.open("Stats_from_Swaps", std::ios_base::app);
                outfile << swap_percentage << std::endl;
                swapCounter = 0;
                //                        //if in burnin adapt proposalsize 
                if (i >= (numberOfSwapsBurnin / 4) && i < 0.75 * numberOfSwapsBurnin) {
                    vecOfChains[0].adapt_StepSize();
                    newGlobalStepSize = vecOfChains[0].get_StepSize();
                }
                
            currentStepSize = newGlobalStepSize;
        }


    }

}


/*!
 * \brief executeTest_PT_simple_mpi
 * \param outdir string specifying the output directory
 * \param numberOfSamples number of samples during actual sampling
 * \param lengthOfChain number of samples before swapping chains
 * \param numberOfSamples_burnin number of samples to burn in with
 * \param lengthOfChain_Burnin number of samples before swapping chains during burn in
 * \param numberofchains Number of Chains to use
 * \param keepBurnInStats boolean which specifies if the burn in should be outputted to text files.
 *
 * This function uses MPI to execute X number of chains in parallel and preformance a PT sampling with adjustment of stepsize during burn in. The samples are thinned and written into text files
 * The problem sampled is a toy model of a mixture of three Gaussians to prove the sampling code is working adequately.
 */
void executeTest_PT_simple_mpi(string outdir, int numberOfSamples, int lengthOfChain, int numberOfSamples_burnin, int lengthOfChain_Burnin, int numberofchains, bool keepBurnInStats)
{


        //Initialise MPI
        mpi::environment env;
        mpi::communicator world;

        //Each Processor calculates a single chain thus need to have adequate number of chains
        if (numberofchains != world.size()) {
            cout << "Not enough processors detected" << endl;
            exit(2000);
        }


        //Specify the number of parameters i.e. the dimensions of the problem
        int numberOfPars = 2;
        //Specify the upper and lower bound within which the sampler should work
        double lower_bound=-40;
        double upper_bound=40;
        //ID string which is used to create subfolder
        string ID;

        //Setup parameters of sampler
        int numberOfSwapsBurnin = numberOfSamples_burnin / lengthOfChain_Burnin;
        int numberOfSwapsSampling = numberOfSamples / lengthOfChain;
        //Sampling parameters including
        //sigma squared, the width of the assumed likelihood distribution,
        //temperature, the temperature of the chain
        //Initial stepsize used during sampling.
        double sigma_sq = 1, temperature = 1, stepsize = 0.5;

        //For Swapping
        double last_likelihood_for_swap;
        //List of Likelihoods and last parameters
        vector<double> vectorOfLikelihoods(world.size());
        vector<double> last_pars;
        //Combined list of all parameters needed for swapping
        vector<vector<double> >vectorOfParameters(world.size());
        //List of the temperature
        vector<double> powerList(world.size());
        //For stepsize adaptation
        vector<double> stepSizePath;

        //Initialise data and parameters to be used
        vector<double>  fitpars,lowerbound, upperbound, diagonalofcovar;
        //Stores the integers of the log transformed variables
        vector<int> transformed;

        //Covariance Matrix to use for sampling. Log Transformed dimesions will be adapted
        arma::mat covarMat(numberOfPars, numberOfPars);
        covarMat = arma::eye(numberOfPars, numberOfPars);
        covarMat(0, 0) = 1;
        covarMat(1, 1) = 1;
        covarMat(1, 0) = 0;
        covarMat(0, 1) = 0;


        //Initialise Random number generator
        trng::yarn2 Randstream;
        std::time_t resultTime = std::time(nullptr);
        double seed = std::rand();
        broadcast(world,resultTime,0);
        broadcast(world,seed,0);
        Randstream.seed(resultTime * seed);
        Randstream.split(world.size(), world.rank());
        Randstream.split(world.size(), world.rank());
        Randstream.jump(2 * (world.rank() * (numberOfSamples + numberOfSamples_burnin) / world.size()));


        //Parallel tempering
        temperature = pow(6, (float(world.rank()) / float(world.size())));
        //Everybody gets the temperature list
        all_gather(world,1 / temperature, powerList);

        if(world.rank()==0)
        {
             auto tm = *std::localtime(&resultTime);
            std::ostringstream oss;
            oss << std::put_time(&tm, "%d_%m_%Y_%H_%M_%S");
            chdir(outdir.c_str());
            ID = "Test_" + oss.str();
            mkdir(ID.c_str(), 0775);
            std::cout << "ID " << ID.c_str() << std::endl;

        }
        world.barrier();
        broadcast(world,ID,0);

        //Change Directory
        chdir(outdir.c_str());
        string path = outdir + "/" + ID + "/";

        chdir(path.c_str());

        bool isPT = true;


        //Now fill structure of required data
        struct Sdata_test aux_data;


        fitpars.resize(numberOfPars);


        std::cout << "Getting start of chain!\n";

        trng::uniform_dist<> uniformStart(lower_bound,upper_bound);


            for (unsigned int i = 0; i < fitpars.size(); i++) {
                fitpars[i] = uniformStart(Randstream);
            }


        world.barrier();

        if (world.rank() == 0) {
            gather(world, fitpars, vectorOfParameters, 0);
        } else {
            gather(world, fitpars, 0);
        }


        //Broadcast start point and ko set fixed diagofcovar
        broadcast(world, vectorOfParameters, 0);
        fitpars = vectorOfParameters[world.rank()];


        //Place limits
        lowerbound.resize(int(fitpars.size()));
        upperbound.resize(int(fitpars.size()));
        for (int i = 0; i< int(fitpars.size()); i++) {
            lowerbound[i] = lower_bound;
            upperbound[i] = upper_bound;
        }

        //Transform variables for sampler
        if (!transformed.empty()) {
            for (int i = 0; i<int(transformed.size()); i++) {
                for (int j = 0; j<int(fitpars.size()); j++) {
                    if (transformed[i] == j) {
                        fitpars[j] = log(fitpars[j]);
                        if (lowerbound[j] <= 0) {
                            lowerbound[j] = 100000 * -10000;
                        } else {
                            lowerbound[j] = log(lowerbound[j]);
                        }

                        upperbound[j] = log(upperbound[j]);
                    }
                }
            }

            all_gather(world,fitpars,vectorOfParameters);
        }

        //Initialise Chain and Model
        Test_Model* init_model = new Test_Model(fitpars, static_cast<void*> (&aux_data), sigma_sq, powerList[world.rank()], transformed);
        MCMC_Block_Chain<Test_Model> *single_chain = new MCMC_Block_Chain<Test_Model>();


        //Write Info file by processor 1
        if (world.rank() == 0) {


            // get time now
            auto now = std::localtime(&resultTime);

            std::string algorithm = isPT ? "Parallel Tempering " : " Parallel Chains";
            std::ofstream outfile;
            std::ofstream startPointFile;
            outfile.open("Info.txt");
            startPointFile.open("parsStartOfChains.txt");
            outfile << "# INFO\n" << "Patient id : " << ID << "\n" << "#Number of processors:\t" << world.size() << " \n";
            outfile << "#Number of Chains:\t" << numberofchains << " \n";
            outfile << "The Simulation was run on the " << (now->tm_year + 1900) << "-" << (now->tm_mon + 1) << "-" << now->tm_mday << "  " << (now->tm_hour) << ":" << (now->tm_min) << std::endl;
            outfile << "Simulation was run using MPI as parallel driver using a " << algorithm << " algorithm for the Model " << typeid (init_model).name() << "\n The updates from the proposal were " << typeid (single_chain).name() << std::endl;
            outfile << "Number of results " << numberOfSamples << std::endl;
            outfile << " Each chain was run " << numberOfSwapsSampling << " times with chain length " << lengthOfChain << std::endl;
            outfile << "A burn in of  " << numberOfSwapsBurnin << " swaps each chain had a length of " << lengthOfChain_Burnin << std::endl;
            outfile << "Sigma Sq is " << sigma_sq << std::endl;
            outfile << "Startpoints of Chains are:  " << std::endl;
            for (int i = 0; i <int(vectorOfParameters.size()); i++) {

                for (int j = 0; j< int(vectorOfParameters[i].size()); j++) {
                    outfile << vectorOfParameters[i][j];
                    startPointFile << vectorOfParameters[i][j];

                    if (j<int(vectorOfParameters[i].size()) - 1) {
                        outfile << "\t";
                        startPointFile << "\t";
                    }

                };
                outfile << "\n";
                startPointFile << "\n";
            };
            outfile << "Diagonal of Covariance Matrix of the Proposal: " << std::endl;
            for (int i = 0; i< int(covarMat.n_rows); i++) {
                outfile << covarMat(i, i) << std::endl;
            };
            outfile << " The limits of the sampler are uniform on :" << std::endl;
            for (int i = 0; i< int(covarMat.n_rows); i++) {
                outfile << lowerbound[i] << "," << upperbound[i] << std::endl;
            };

            outfile << "Eplison " << (std::numeric_limits<double>::epsilon()) << std::endl;
            outfile << "Temperatures and respective powers are : " << std::endl;
            for (int i = 0; i < numberofchains; i++) {
                outfile << 1 / powerList[i] << " , " << powerList[i] << std::endl;
            }

            outfile.close();

            std::cout << "Number of Chains " << numberofchains << std::endl;
            std::cout << "Number Of Processes " << world.size() << std::endl;
            std::cout << "Size of Temperature " << powerList.size() << std::endl;
            std::cout << "Size of Parameter Vector " << vectorOfParameters.size() << " by " << vectorOfParameters[0].size() << std::endl;

            init_model->get_testdata(lower_bound,upper_bound);
        }


        int totalNumberofSwaps = numberOfSwapsBurnin + numberOfSwapsSampling;


        world.barrier();

        for (int i = 0; i < totalNumberofSwaps; i++) {

            init_model->set_pars(vectorOfParameters[world.rank()]);
            if (i < numberOfSwapsBurnin) {

                single_chain->initChain(init_model, lengthOfChain_Burnin, powerList[world.rank()], stepsize, &Randstream, covarMat, true, upperbound, lowerbound);

            } else {
                single_chain->initChain(init_model, lengthOfChain_Burnin, powerList[world.rank()], stepsize, &Randstream, covarMat, true, upperbound, lowerbound);


            }

            single_chain->set_chain_rank(world.rank());
            single_chain->executeChain();
            //cout << "Process " << world.rank() << " finished execute" << std::endl;
            //Write Results only after burn in
            if (i >= numberOfSwapsBurnin) {
                single_chain->writechain();
                single_chain->write_rejectionstats();
                single_chain->write_AcceptanceRate();
            } else {
                if (keepBurnInStats == true) {
                    single_chain->writeburninchain();
                    single_chain->write_burnin_rejectionstats();
                    single_chain->write_BurninAcceptanceRate();
                }

            }


            //Swap
            last_likelihood_for_swap = single_chain->get_likelihoodOfLastState();
            last_pars = single_chain->get_parsOfLastState();


            if (world.rank() == 0) {
                //cout << "Gathering world data" << std::endl;
                gather(world, last_likelihood_for_swap, vectorOfLikelihoods, 0);
                gather(world, last_pars, vectorOfParameters, 0);
            } else {
                gather(world, last_likelihood_for_swap, 0);
                gather(world, last_pars, 0);
            }

            if (world.rank() == 0) {
                //cout << "Initiating swap" << std::endl;
                vectorOfParameters = single_chain->PT_swap_log(vectorOfParameters, vectorOfLikelihoods, i, &Randstream, powerList);
                //If in burnin adapt proposalsize
                if (i >= (numberOfSwapsBurnin / 4) && i < 0.75 * numberOfSwapsBurnin) {
                    //Keep stepsizes
                    stepSizePath.push_back(stepsize);
                    single_chain->adapt_StepSize();
                    stepsize = single_chain->get_StepSize();
                }
                if(i==0.75*numberOfSwapsBurnin)
                {
                   stepsize=mean(stepSizePath);
                }

            }
            world.barrier();
            if(i<=numberOfSwapsBurnin)
            {
                //broadcast new stepsize
                broadcast(world, stepsize, 0);
            }

            //broadcast swapped positions
            broadcast(world, vectorOfParameters, 0);


        }


    }


#endif /* EXECUTETEST_HPP */
