# Supplementary material for: Model-Based Quantification of Left Ventricular Diastolic Function in Critically Ill Patients with Atrial Fibrillation from Routine Data: A Feasibility Study
Source: Comput Math Methods Med. 2019 May 16;2019:9682138. doi: 10.1155/2019/9682138 (PMC6541946; doi:10.1155/2019/9682138)
Supplement: Supplementary Materials — Online Supplement Expanded Methods and Results: this document provides further details on methodological considerations and details about the model employed. Furthermore, the Results section includes figures of the entire cohort corresponding to those displayed in the manuscript for a selection of patients. Online Supplement Code: this is the product of the research and enables the reader to verify results and potentially apply the methodology to their data. We have a strong commitment to open sourcing the analysis code to promote transparency and reproducibility and thus further future research in this area. This supplement provides the complete analysis code and processed data for the research presented within this manuscript. Within the ZIP folder, the file “Readme.md” provides instructions for building and running the code. If additional questions or issues arise with regard to usage of the code, do not hesitate to contact the authors. [file 9682138.f1.zip › CodeOnlineSupplement_CMMM_2711432/DiastolicPaper_OnlineSupplement/diastolicpaper/include/execution_functions.hpp]

/*
 * Copyright (c) 2016-2018, by  Applied Mathematical Physiology Laboratory,
 *                                               Department of Anesthesiology and Intensive Care Medicine, 
 *                                               University of Bonn Medical Center
 *                                               CONTRIBUTORS: Maximilian Oremek maximilian.oremek@ukbonn.de
 *                                               AFFILIATION: Applied Mathematical Physiology Laboratory, PD. Dr. Sven Zenker
 *                                               
 *
 * All rights reserved.
 *
 * Redistribution and use in source and binary forms, with or without
 * modification, are permitted provided that the following conditions are met:
 *
 * 1. Redistributions of source code must retain the above copyright notice, 
 *   this list of conditions and the following disclaimer.
 * 2. Redistributions in binary form must reproduce the above copyright notice,
 *   this list of conditions and the following disclaimer in the documentation 
 *   and/or other materials provided with the distribution.
 * 3. Neither the name of the copyright holder nor the names of its contributors 
 *   may be used to endorse or promote products derived from this software 
 *   without specific prior written permission.
 *
 * THIS SOFTWARE IS PROVIDED BY THE COPYRIGHT HOLDERS AND CONTRIBUTORS "AS IS"
 * AND ANY EXPRESS OR IMPLIED WARRANTIES, INCLUDING, BUT NOT LIMITED TO, THE
 * IMPLIED WARRANTIES OF MERCHANTABILITY AND FITNESS FOR A PARTICULAR PURPOSE
 * ARE DISCLAIMED. IN NO EVENT SHALL THE COPYRIGHT HOLDER OR CONTRIBUTORS BE
 * LIABLE FOR ANY DIRECT, INDIRECT, INCIDENTAL, SPECIAL, EXEMPLARY, OR
 * CONSEQUENTIAL DAMAGES (INCLUDING, BUT NOT LIMITED TO, PROCUREMENT OF
 * SUBSTITUTE GOODS OR SERVICES; LOSS OF USE, DATA, OR PROFITS; OR BUSINESS
 * INTERRUPTION) HOWEVER CAUSED AND ON ANY THEORY OF LIABILITY, WHETHER IN
 * CONTRACT, STRICT LIABILITY, OR TORT (INCLUDING NEGLIGENCE OR OTHERWISE)
 * ARISING IN ANY WAY OUT OF THE USE OF THIS SOFTWARE, EVEN IF ADVISED OF THE
 * POSSIBILITY OF SUCH DAMAGE.
 */
/* 
 * File:   execution_functions.hpp
 * Author: M.Oremek Maximilian.Oremek@uni-bonn.de
 *
 * Created on 02 June 2016, 19:37
 * This file contains all possible modes of executing the model. It is the essential requirement for launching the sampler
 */


#ifndef EXECUTION_FUNCTIONS_HPP
#define EXECUTION_FUNCTIONS_HPP


#include <vector>
#include <string>
#include <iostream>
#include <fstream>

#include "executeTest.hpp"
#include "executeDiastolicModel.hpp"


#include "Probability_Function.hpp"

/*!
 * \brief The parseSettings struct
 *
 * This structure includes all the options which can be included within the setting File for execution of the Simulation
 *
 */
struct parseSettings {
    //Either MPI or OpenMP
    std::string modeSpecification;
    //Name of the Model to run
    std::string modelSpecification;
    //input directory if required
    std::string inputDir;
    //input file if required
    std::string inputFile;
    //Outpur director is required
    std::string outputDir;
    //Sampler Settings may required else defaults apply
    int numberofsamples;
    int lengthofchain;
    int numberofsamples_burnin;
    int lengthofchain_burnin;
    int numberofchains;
    bool wantBurninStats;

};


/*!
 * \brief Test_Probability
 * Function for Testing the Probability Functions
 *
 * First  -> the Probability Functions are evaluated on a grid.
 * Second -> Sample from Probability Function using a Covariance
 *
 */
void Test_Probability() {
    Probability_Function test;
    test.test_probability_functions();
    test.test_sampler();
}

/*!
 * \brief fileExists
 * \param Filepath as string
 * \return boolean if Filepath is valid is set to true. Returns False if filepath fails
 */
bool fileExists(const std::string& name) {
    std::ifstream f(name.c_str());
    return f.good();
}

/*!
 * \brief readSettingsFile
 * \param settingsFileLocation
 * \return returns the struct parseSettingsFile
 *
 * The struct parseSettingsFile contains the information required to start an MCMC run either of the Diastolic
 * Models or of the Test Mixture of Gaussian. It will parse the strings and append the options accordingly.
 * If no valid options can be parsed from the file an empty unintialised struct will be returned.
 */
struct parseSettings readSettingsFile(std::string settingsFileLocation) {

    struct parseSettings currentSettings;
    ifstream infile(settingsFileLocation.c_str());
    std::string newline;
    while (getline(infile, newline)) {
        stringstream ss(newline);
        std::string key;
        if (std::getline(ss, key, '=')) {
            std::string value;
            if (std::getline(ss, value)) {

                if (key.compare("modeSpecification") == 0) {
                    currentSettings.modeSpecification = value;

                }
                if (key.compare("modelSpecification") == 0) {
                    currentSettings.modelSpecification = value;

                }
                if (key.compare("inputDir") == 0) {
                    currentSettings.inputDir = value;

                }
                if (key.compare("inputFile") == 0) {
                    currentSettings.inputFile = value;

                }
                if (key.compare("outputDir") == 0) {
                    currentSettings.outputDir = value;

                }
                if (key.compare("numberofsamples") == 0) {
                    stringstream fs(value);
                    int valueAsInt = 0;
                    fs >> valueAsInt;
                    currentSettings.numberofsamples = valueAsInt > 0 ? valueAsInt : 0;

                }
                if (key.compare("lengthofchain") == 0) {
                    stringstream fs(value);
                    int valueAsInt = 0;
                    fs >> valueAsInt;
                    currentSettings.lengthofchain = valueAsInt > 0 ? valueAsInt : 0;

                }
                if (key.compare("numberofsamples_burnin") == 0) {
                    stringstream fs(value);
                    int valueAsInt = 0;
                    fs >> valueAsInt;
                    currentSettings.numberofsamples_burnin = valueAsInt > 0 ? valueAsInt : 0;

                }
                if (key.compare("lengthofchain_burnin") == 0) {
                    stringstream fs(value);
                    int valueAsInt = 0;
                    fs >> valueAsInt;
                    currentSettings.lengthofchain_burnin = valueAsInt > 0 ? valueAsInt : 0;

                }
                if (key.compare("numberOfChains") == 0) {
                    stringstream fs(value);
                    int valueAsInt = 0;
                    fs >> valueAsInt;
                    currentSettings.numberofchains = valueAsInt > 0 ? valueAsInt : 0;

                }
                if (key.compare("wantBurninStats") == 0) {
                    stringstream fs(value);
                    int valueAsInt = 0;
                    fs >> valueAsInt;
                    currentSettings.wantBurninStats = valueAsInt != 0 ? true : false;

                }


            }
        }
    }


    return currentSettings;
}

/*!
 * \brief checkSettings
 * \param settings
 * \return integer value of case
 *
 * This function checks the settingsFile for validity and returns the case for the switch statement of
 * the execution function.
 *
 * The possible return values are as follows
 * 0 - invalid settingsFile
 * 1 - Test Model Run
 * 2 - Diastolic Simple Model Hessian evaluation at maximum likelihood  on all directories
 * 3 - Diastolic Simple Model MCMC run on single patient
 * 4 - Diastolic Expanded Model Hessian evalutation at maximum likelihood on all directories
 * 5 - Diastolic Expanded Model MCMC run on single patient
 */
int checkSettings(struct parseSettings settings) {

    int validSettings = 0;
    if (!settings.modeSpecification.empty() || settings.modelSpecification.empty() || settings.outputDir.empty() || settings.numberofsamples == 0 || settings.lengthofchain == 0 || settings.numberofchains == 0) {
        if (settings.modelSpecification.find("Test") != std::string::npos) {
            //Test case 
            validSettings = 1;

        } else {
            if (settings.modelSpecification.find("DiastolicSimple") != std::string::npos) {
                if (!settings.inputDir.empty() && settings.inputFile.empty()) {
                    validSettings = 2;
                }
                if (!settings.inputDir.empty() && !settings.inputFile.empty()) {
                    validSettings = 3;
                }
            }
            if (settings.modelSpecification.find("DiastolicExpanded") != std::string::npos) {
                if (!settings.inputDir.empty() && settings.inputFile.empty()) {
                    validSettings = 4;
                }
                if (!settings.inputDir.empty() && !settings.inputFile.empty()) {
                    validSettings = 5;
                }
            }

        }
    }

    return validSettings;
}

/*!
 * \brief executeSettingsFile
 * \param settingsFile - string with the Filepath to the settings File
 *
 * Function will execute the setting file, first testing if file exists then  going down the decision tree
 * Currently only MPI Parallisation is supported.
 */
void executeSettingsFile(std::string settingsFile) {
    if (fileExists(settingsFile)) {

        struct parseSettings currentSettings = readSettingsFile(settingsFile);
        int validSettings = checkSettings(currentSettings);
        vector<string> csvfiles;
        if (validSettings != 0) {
            switch (validSettings) {
                case 0:
                    std::cout << "Invalid Settings file found at " << settingsFile << std::endl;
                    exit(100);

                case 1:
                    if (currentSettings.modelSpecification.find("Simple") != std::string::npos) {
                        if (currentSettings.modelSpecification.find("PT") != std::string::npos) {
                            if (currentSettings.modeSpecification.find("MPI") != std::string::npos) {
                                cout << "Running Test of PT Sampler MPI\n";
                                executeTest_PT_simple_mpi(currentSettings.outputDir, currentSettings.numberofsamples, currentSettings.lengthofchain, currentSettings.numberofsamples_burnin, currentSettings.lengthofchain_burnin,currentSettings.numberofchains,currentSettings.wantBurninStats);

                            } else {
                                cout << "Running Test of PT Sampler OPENMP\n";
                                executeTest_PT_simple_openmp(currentSettings.outputDir, currentSettings.numberofsamples, currentSettings.lengthofchain, currentSettings.numberofsamples_burnin, currentSettings.lengthofchain_burnin,currentSettings.numberofchains,currentSettings.wantBurninStats);
                            }
                        } else {
                            cout << "Running Test of Sampler\n";
                            executeTest(currentSettings.outputDir, currentSettings.numberofsamples, currentSettings.lengthofchain, currentSettings.numberofsamples_burnin, currentSettings.lengthofchain_burnin,currentSettings.numberofchains,currentSettings.wantBurninStats);
                        }

                    } else {

                        std::cout << "Invalid Settings file found at " << settingsFile << std::endl;
                        exit(100);
                    }


                    break;

                case 2:
                    //Diastolic Model working on all files
                    cout << "Evaluating Hessian in directory " << currentSettings.inputDir << std::endl;

                    csvfiles = getfilelist(currentSettings.inputDir, ".csv");
                    if (currentSettings.modelSpecification.find("Simple") != std::string::npos) {
                        if (currentSettings.modelSpecification.find("PT") != std::string::npos) {
                            if (currentSettings.modeSpecification.find("Hessian") != std::string::npos) {

                                executeDiastolic_evaluate_covariance_simple(csvfiles,currentSettings.inputDir,currentSettings.outputDir);

                             }
                            else {
                                                        std::cout << "Invalid Settings file found at " << settingsFile << std::endl;
                                                        exit(100);
                                                    }
                        } else {
                            std::cout << "Invalid Settings file found at " << settingsFile << std::endl;
                            exit(100);
                        }


                    } else {
                        std::cout << "Invalid Settings file found at " << settingsFile << std::endl;
                        exit(100);
                    }


                    break;

                case 3:

                    csvfiles.push_back(currentSettings.inputFile);
                    std::cout << "Running on Data " << currentSettings.inputFile << std::endl;

                    if (currentSettings.modelSpecification.find("Simple") != std::string::npos) {
                        if (currentSettings.modelSpecification.find("PT") != std::string::npos) {
                            if (currentSettings.modeSpecification.find("MPI") != std::string::npos) {
                                cout << "Running Diastolic of PT Sampler MPI\n";

                                executeDiastolic_PT_simple_mpi(currentSettings.inputFile, currentSettings.inputDir, currentSettings.outputDir, currentSettings.numberofsamples, currentSettings.lengthofchain, currentSettings.numberofsamples_burnin, currentSettings.lengthofchain_burnin,currentSettings.numberofchains,currentSettings.wantBurninStats);
                            } else {
                                  cout << "Parallisation option for OPENMP not included. Only MPI available \n";
                            }
                        } else {
                            std::cout << "Invalid Settings file found at " << settingsFile << std::endl;
                            exit(100);
                        }


                    } else {
                        std::cout << "Invalid Settings file found at " << settingsFile << std::endl;
                        exit(100);
                    }


                    break;

                case 4:
                //Diastolic Model working on all files
                cout << "Evaluating Hessian in directory " << currentSettings.inputDir << std::endl;

                csvfiles = getfilelist(currentSettings.inputDir, ".csv");
                if (currentSettings.modelSpecification.find("Expanded") != std::string::npos) {
                    if (currentSettings.modelSpecification.find("PT") != std::string::npos) {
                        if (currentSettings.modeSpecification.find("Hessian") != std::string::npos) {
                            executeDiastolic_evaluate_covariance_expanded(csvfiles,currentSettings.inputDir,currentSettings.outputDir);
                         }
                        else {
                                                    std::cout << "Invalid Settings file found at " << settingsFile << std::endl;
                                                    exit(100);
                                                }
                    } else {
                        std::cout << "Invalid Settings file found at " << settingsFile << std::endl;
                        exit(100);
                    }


                } else {
                    std::cout << "Invalid Settings file found at " << settingsFile << std::endl;
                    exit(100);
                }


                break;

                case 5:

                csvfiles.push_back(currentSettings.inputFile);
                std::cout << "Running on Data " << currentSettings.inputFile << std::endl;

                if (currentSettings.modelSpecification.find("Expanded") != std::string::npos) {
                    if (currentSettings.modelSpecification.find("PT") != std::string::npos) {
                        if (currentSettings.modeSpecification.find("MPI") != std::string::npos) {
                            cout << "Running Diastolic of PT Sampler MPI\n";

                            executeDiastolic_PT_expanded_mpi(currentSettings.inputFile, currentSettings.inputDir, currentSettings.outputDir, currentSettings.numberofsamples, currentSettings.lengthofchain, currentSettings.numberofsamples_burnin, currentSettings.lengthofchain_burnin,currentSettings.numberofchains,currentSettings.wantBurninStats);

                        } else {
                            cout << "Parallisation option for OPENMP not included. Only MPI available \n";
                        }
                    } else {
                        std::cout << "Invalid Settings file found at " << settingsFile << std::endl;
                        exit(100);
                    }


                } else {
                    std::cout << "Invalid Settings file found at " << settingsFile << std::endl;
                    exit(100);
                }
                break;


            }

        }

    } else {
        std::cout << "No Settings file found at " << settingsFile << std::endl;
        exit(100);
    }
}


#endif /* EXECUTION_FUNCTIONS_HPP */
