# Supplementary material for: Model-Based Quantification of Left Ventricular Diastolic Function in Critically Ill Patients with Atrial Fibrillation from Routine Data: A Feasibility Study
Source: Comput Math Methods Med. 2019 May 16;2019:9682138. doi: 10.1155/2019/9682138 (PMC6541946; doi:10.1155/2019/9682138)
Supplement: Supplementary Materials — Online Supplement Expanded Methods and Results: this document provides further details on methodological considerations and details about the model employed. Furthermore, the Results section includes figures of the entire cohort corresponding to those displayed in the manuscript for a selection of patients. Online Supplement Code: this is the product of the research and enables the reader to verify results and potentially apply the methodology to their data. We have a strong commitment to open sourcing the analysis code to promote transparency and reproducibility and thus further future research in this area. This supplement provides the complete analysis code and processed data for the research presented within this manuscript. Within the ZIP folder, the file “Readme.md” provides instructions for building and running the code. If additional questions or issues arise with regard to usage of the code, do not hesitate to contact the authors. [file 9682138.f1.zip › CodeOnlineSupplement_CMMM_2711432/DiastolicPaper_OnlineSupplement/diastolicpaper/include/filter.hpp]

/*
 * Copyright (c) 2016-2018, by  Applied Mathematical Physiology Laboratory,
 *                                               Department of Anesthesiology and Intensive Care Medicine, 
 *                                               University of Bonn Medical Center
 *                                               CONTRIBUTORS: Maximilian Oremek maximilian.oremek@ukbonn.de
 *                                               AFFILIATION: Applied Mathematical Physiology Laboratory, PD. Dr. Sven Zenker
 *                                               
 *
 * All rights reserved.
 *
 * Redistribution and use in source and binary forms, with or without
 * modification, are permitted provided that the following conditions are met:
 *
 * 1. Redistributions of source code must retain the above copyright notice, 
 *   this list of conditions and the following disclaimer.
 * 2. Redistributions in binary form must reproduce the above copyright notice,
 *   this list of conditions and the following disclaimer in the documentation 
 *   and/or other materials provided with the distribution.
 * 3. Neither the name of the copyright holder nor the names of its contributors 
 *   may be used to endorse or promote products derived from this software 
 *   without specific prior written permission.
 *
 * THIS SOFTWARE IS PROVIDED BY THE COPYRIGHT HOLDERS AND CONTRIBUTORS "AS IS"
 * AND ANY EXPRESS OR IMPLIED WARRANTIES, INCLUDING, BUT NOT LIMITED TO, THE
 * IMPLIED WARRANTIES OF MERCHANTABILITY AND FITNESS FOR A PARTICULAR PURPOSE
 * ARE DISCLAIMED. IN NO EVENT SHALL THE COPYRIGHT HOLDER OR CONTRIBUTORS BE
 * LIABLE FOR ANY DIRECT, INDIRECT, INCIDENTAL, SPECIAL, EXEMPLARY, OR
 * CONSEQUENTIAL DAMAGES (INCLUDING, BUT NOT LIMITED TO, PROCUREMENT OF
 * SUBSTITUTE GOODS OR SERVICES; LOSS OF USE, DATA, OR PROFITS; OR BUSINESS
 * INTERRUPTION) HOWEVER CAUSED AND ON ANY THEORY OF LIABILITY, WHETHER IN
 * CONTRACT, STRICT LIABILITY, OR TORT (INCLUDING NEGLIGENCE OR OTHERWISE)
 * ARISING IN ANY WAY OUT OF THE USE OF THIS SOFTWARE, EVEN IF ADVISED OF THE
 * POSSIBILITY OF SUCH DAMAGE.
 */
/* 
 * File:   filter.hpp
 * Author: M.Oremek Maximilian.Oremek@uni-bonn.de
 *
 * Created on 10 January 2016, 20:34
 * 
 * This file declares a set of filtering functions in the temporal domain.
 * In addition, several math functions for std::vectors are implemented. 
 * Also operators are overloaded for std::std::vectors
 */

#ifndef FILTER_HPP
#define FILTER_HPP


#include <vector>
#include <algorithm>
#include <functional>
#include <cmath>
#include <iostream>
#include <stdlib.h>


template<typename T, typename A>
std::vector<T,A> operator*( std::vector<T,A> const &v, T a);
template<typename T, typename A>
std::vector<T,A> operator*(T a, std::vector<T,A> const &v);
template<typename T, typename A>
std::vector<T,A> operator*(std::vector<T,A> const &v1, std::vector<T,A> const &v2);

template<typename T, typename A>
std::vector<T,A> operator/(const T a,const std::vector<T,A> &v1);
template<typename T, typename A>
std::vector<T,A> operator/(const std::vector<T,A> &v1, const T a);
template<typename T, typename A>
std::vector<T,A> operator/(const std::vector<T,A> &v1, std::vector<T,A> const &v2);

template<typename T, typename A>
std::vector<T,A> operator+( std::vector<T,A> const &v1, std::vector<T,A> const &v2);
template<typename T, typename A>
std::vector<T,A> operator+(const std::vector<T,A> &v1, const T a);
template<typename T, typename A>
std::vector<T,A> operator+(const T a, const std::vector<T,A> &v1);

template<typename T, typename A>
std::vector<T,A> operator-( std::vector<T,A> const &v1, std::vector<T,A> const &v2);
template<typename T, typename A>
std::vector<T,A> operator-(const std::vector<T,A> &v1, const T a);
template<typename T, typename A>
std::vector<T,A> operator-(const T a,const std::vector<T,A> &v1);


template<typename T, typename A>
std::vector<T,A> abs(std::vector<T,A> &v1);

template<typename T, typename A>
std::vector<T,A> sum(std::vector<T,A>  &v1);

//mean
template<typename T, typename A>
T mean(std::vector<T,A> &vec);
//difference
template<typename T, typename A>
std::vector<T,A> diff(std::vector<T,A> &vec);
//sign
template<typename T, typename A>
std::vector<T,A> sign(std::vector<T,A> &vec);
//max index
template<typename T, typename A>
int max_ind(std::vector<T,A> &vec);
//min ind
template<typename T, typename A>
int min_ind(std::vector<T,A> &vec);

//max value
template<typename T, typename A>
T max_val(std::vector<T,A> &vec);
//min value
template<typename T, typename A>
T min_val(std::vector<T,A> &vec);

//filering functions not required
std::vector<double> convolve(std::vector<double> v1, std::vector<double> v2);
std::vector<double> hamming(int windowsize);
std::vector<double> gaussian(int windowsize, double sigma);
std::vector<double> tophat(int windowsize);
std::vector<double> bandpassfilter(std::vector<double> signal, double samplingrate, double freq_low, double freq_high);

std::vector<double> sin_func(int period,int len);
void test_convolve();

//Template Functions

template<typename T, typename A>
std::vector<T,A> operator*( std::vector<T,A> const &v, T a)
{
    std::vector<T,A> temp(v.size(),0);
    for(unsigned int i=0;i<v.size();i++)
    {
        temp[i]=v[i]*a;
    }
    return temp;
}
template<typename T, typename A>
std::vector<T,A> operator*(T a, std::vector<T,A> const &v)
{
    std::vector<T,A> temp(v.size(),0);
    for(unsigned int i=0;i<v.size();i++)
    {
        temp[i]=v[i]*a;
    }
    return temp;
}

template<typename T, typename A>
std::vector<T,A> operator*(std::vector<T,A> const &v1, std::vector<T,A> const &v2)
{
    std::vector<T,A> temp(v1.size(),0);
    if(v1.size()==v2.size())
    {    
        for(unsigned int i=0;i<v1.size();i++)
        {
            temp[i]=v1[i]*v2[i];
        }
    }
    else
    {
        std::cout << "Vectors aren't same size\n";
    }
    return temp;
}

template<typename T, typename A>
std::vector<T,A> operator/(const std::vector<T,A> &v1, const T a)
{
    std::vector<T,A> temp(v1.size(),0);
 
        for(unsigned int i=0;i<v1.size();i++)
        {
            temp[i]=v1[i]/a;
        }
    return temp;
    
}


template<typename T, typename A>
std::vector<T,A> operator/(const T a, const std::vector<T,A> &v1)
{
    std::vector<T,A> temp(v1.size(),0);
 
        for(unsigned int i=0;i<v1.size();i++)
        {
            temp[i]=a/v1[i];
        }
    return temp;
    
}


template<typename T, typename A>
std::vector<T,A> operator/(const std::vector<T,A> &v1, std::vector<T,A> const &v2)
{
    std::vector<T,A> temp(v1.size(),0);
    if(v1.size()==v2.size())
    {    
        for(unsigned int i=0;i<v1.size();i++)
        {
            temp[i]=v1[i]/v2[i];
        }
    }
    else
    {
        std::cout << "Vectors aren't same size\n";
    }
    return temp;
}


template<typename T, typename A>
std::vector<T,A> operator+( std::vector<T,A> const &v1, std::vector<T,A> const &v2)
{
     std::vector<T,A> temp(v1.size(),0);
    if(v1.size()==v2.size())
    {    
        for(unsigned int i=0;i<v1.size();i++)
        {
            temp[i]=v1[i]+v2[i];
        }
    }
    else
    {
        std::cout << "Vectors aren't same size\n";
    }
    return temp;
}

template<typename T, typename A>
std::vector<T,A> operator+(const std::vector<T,A> &v1, const T a)
{
    std::vector<T,A> temp(v1.size(),0);
    for(unsigned int i=0;i<v1.size();i++)
    {
        temp[i]=v1[i]+a;
    }
    return temp;
}

template<typename T, typename A>
std::vector<T,A> operator+( const T a,const std::vector<T,A> &v1)
{
    std::vector<T,A> temp(v1.size(),0);
    for(unsigned int i=0;i<v1.size();i++)
    {
        temp[i]=v1[i]+a;
    }
    return temp;
}


template<typename T, typename A>
std::vector<T,A> operator-( std::vector<T,A> const &v1, std::vector<T,A> const &v2)
{
     std::vector<T,A> temp(v1.size(),0);
    if(v1.size()==v2.size())
    {    
        for(unsigned int i=0;i<v1.size();i++)
        {
            temp[i]=v1[i]-v2[i];
        }
    }
    else
    {
        std::cout << "Vectors aren't same size\n";
    }
    return temp;
}

template<typename T, typename A>
std::vector<T,A> operator-(const std::vector<T,A> &v1, const T a)
{
    std::vector<T,A> temp(v1.size(),0);
    for(unsigned int i=0;i<v1.size();i++)
    {
        temp[i]=v1[i]-a;
    }
    return temp;
}

template<typename T, typename A>
std::vector<T,A> operator-( const T a,const std::vector<T,A> &v1)
{
    std::vector<T,A> temp(v1.size(),0);
    for(unsigned int i=0;i<v1.size();i++)
    {
        temp[i]=v1[i]-a;
    }
    return temp;
}


template<typename T, typename A>
std::vector<T,A> abs(std::vector<T,A> &v1)
{
    std::vector<T,A> temp(v1.size(),0);
    
    for(unsigned int i=0;i<v1.size();i++)
    {
        temp[i]=abs(v1[i]);
    }
    return temp;
}

//mean
template<typename T, typename A>
T mean(std::vector<T,A> &vec)
{
    T average_val=0;
    for(int i=0;i<int(vec.size());i++)
    {
        average_val+=vec[i];
    }
    average_val=average_val/vec.size();
    return average_val;
}

//Percentiles
template<typename T, typename A>
T percentile(std::vector<T,A>& vec, double percent)
{
    if(vec.size() == 0)
        return T();
    auto nth = vec.begin() + (percent*vec.size())/100;
    std::nth_element(vec.begin(), nth, vec.end());
    return *nth;
}

//median
template<typename T, typename A>
T median(const std::vector<T,A> &vec)
{
    auto sorted_vec = vec;
    return percentile(sorted_vec, 50.0);
}


//difference
template<typename T, typename A>
std::vector<T,A> diff(std::vector<T,A> &vec)
{
    std::vector<T,A> difference(vec.size()-1,0);
    for(int i=1;i<int(vec.size());i++)
    {
      difference[i-1]=vec[i]-vec[i-1];
    }

    return difference;
}
//sign
template<typename T, typename A>
std::vector<T,A> sign(std::vector<T,A> &vec)
{
    std::vector<T,A> sign_vec(vec.size());
    for(int i=0; i<int(vec.size());i++)
    {
            if(vec[i]>0)
            {
                sign_vec[i]=1.0;
            }
            else
            {
                if(vec[i]<0)
                {
                sign_vec[i]=-1.0;
                }
                else
                {
                sign_vec[i]=0.0;
                }
            }


    }

    return sign_vec;

}
//max index
template<typename T, typename A>
int max_ind(std::vector<T,A> &vec)
{
    double temp=vec[0];
    int n=0;
    for(int i=1;i<int(vec.size());i++)
    {
        if(temp<vec[i])
        {
            temp=vec[i];
            n=i;
        }
    }
    return n;
}
//min ind
template<typename T, typename A>
int min_ind(std::vector<T,A> &vec)
{
    double temp=vec[0];
    int n=0;
    for(int i=0;i<int(vec.size());i++)
    {
        if(temp>vec[i])
        {
            temp=vec[i];
            n=i;
        }
    }
    return n;
}

//max value
template<typename T, typename A>
T max_val(std::vector<T,A> &vec)
{
    T temp=vec[0];
    for(int i=0;i<int(vec.size());i++)
    {
        if(temp<vec[i])
        {
            temp=vec[i];
        }
    }
    return temp;
    
}
//min value
template<typename T, typename A>
T min_val(std::vector<T,A> &vec){
    T temp=vec[0];
    for(int i=0;i<int(vec.size());i++)
    {
        if(temp>vec[i])
        {
            temp=vec[i];
        }
    }
    return temp;
}


template <typename T> int signof(T val) {
    return (T(0) < val) - (val < T(0));
}

template<typename T, typename A>
std::vector<T,A> sum(std::vector<T,A>  &v1)
{
    T sumofvector=0;
    for(int i=0;i<v1.size();i++)
    {
        sumofvector=v1[i]+sumofvector;
    }
    return sumofvector;
}

#endif	/* FILTER_HPP */
