# Supplementary material for: Model-Based Quantification of Left Ventricular Diastolic Function in Critically Ill Patients with Atrial Fibrillation from Routine Data: A Feasibility Study
Source: Comput Math Methods Med. 2019 May 16;2019:9682138. doi: 10.1155/2019/9682138 (PMC6541946; doi:10.1155/2019/9682138)
Supplement: Supplementary Materials — Online Supplement Expanded Methods and Results: this document provides further details on methodological considerations and details about the model employed. Furthermore, the Results section includes figures of the entire cohort corresponding to those displayed in the manuscript for a selection of patients. Online Supplement Code: this is the product of the research and enables the reader to verify results and potentially apply the methodology to their data. We have a strong commitment to open sourcing the analysis code to promote transparency and reproducibility and thus further future research in this area. This supplement provides the complete analysis code and processed data for the research presented within this manuscript. Within the ZIP folder, the file “Readme.md” provides instructions for building and running the code. If additional questions or issues arise with regard to usage of the code, do not hesitate to contact the authors. [file 9682138.f1.zip › CodeOnlineSupplement_CMMM_2711432/DiastolicPaper_OnlineSupplement/diastolicpaper/include/MCMC_Block_Chain.hpp]

/*
 * Copyright (c) 2016-2018, by  Applied Mathematical Physiology Laboratory,
 *                                               Department of Anesthesiology and Intensive Care Medicine, 
 *                                               University of Bonn Medical Center
 *                                               CONTRIBUTORS: Maximilian Oremek maximilian.oremek@ukbonn.de
 *                                               AFFILIATION: Applied Mathematical Physiology Laboratory, PD. Dr. Sven Zenker
 *                                               
 *
 * All rights reserved.
 *
 * Redistribution and use in source and binary forms, with or without
 * modification, are permitted provided that the following conditions are met:
 *
 * 1. Redistributions of source code must retain the above copyright notice, 
 *   this list of conditions and the following disclaimer.
 * 2. Redistributions in binary form must reproduce the above copyright notice,
 *   this list of conditions and the following disclaimer in the documentation 
 *   and/or other materials provided with the distribution.
 * 3. Neither the name of the copyright holder nor the names of its contributors 
 *   may be used to endorse or promote products derived from this software 
 *   without specific prior written permission.
 *
 * THIS SOFTWARE IS PROVIDED BY THE COPYRIGHT HOLDERS AND CONTRIBUTORS "AS IS"
 * AND ANY EXPRESS OR IMPLIED WARRANTIES, INCLUDING, BUT NOT LIMITED TO, THE
 * IMPLIED WARRANTIES OF MERCHANTABILITY AND FITNESS FOR A PARTICULAR PURPOSE
 * ARE DISCLAIMED. IN NO EVENT SHALL THE COPYRIGHT HOLDER OR CONTRIBUTORS BE
 * LIABLE FOR ANY DIRECT, INDIRECT, INCIDENTAL, SPECIAL, EXEMPLARY, OR
 * CONSEQUENTIAL DAMAGES (INCLUDING, BUT NOT LIMITED TO, PROCUREMENT OF
 * SUBSTITUTE GOODS OR SERVICES; LOSS OF USE, DATA, OR PROFITS; OR BUSINESS
 * INTERRUPTION) HOWEVER CAUSED AND ON ANY THEORY OF LIABILITY, WHETHER IN
 * CONTRACT, STRICT LIABILITY, OR TORT (INCLUDING NEGLIGENCE OR OTHERWISE)
 * ARISING IN ANY WAY OUT OF THE USE OF THIS SOFTWARE, EVEN IF ADVISED OF THE
 * POSSIBILITY OF SUCH DAMAGE.
 */

/* 
 * File:   MCMC_Block_Chain.hpp
 * Author: Maximilian.Oremek@uni-bonn.de
 *
 * Created on 3. Juni 2016, 14:53
 */

#ifndef MCMC_BLOCKCHAIN_HPP
#define MCMC_BLOCKCHAIN_HPP

#include <iostream>
#include <fstream>
#include <cmath>
#include <string>
#include <vector>
#include <cstdlib>
#include <limits>
#include <ctime>
#include <stdexcept>
#include <armadillo>
#include <trng/uniform01_dist.hpp>
#include <trng/normal_dist.hpp>

//Chain
#include    "MCMC_Chain.hpp"
//Models
#include    "Model.hpp"
#include    "Test_Model.hpp"
#include    "Diastolic_Model.hpp"
#include    "Diastolic_expanded_Model.hpp"

//Probability Functions
#include  "Probability_Function.hpp"


/*!
 *
 * MCMC_Block_Chain template class based on MCMC_Chain
 *
 * This class implements a proposal based on single update to the entire parameter vector as opposed to each component
 * individually.
 *
 *
 */

template <typename T>
class MCMC_Block_Chain : public MCMC_Chain<T> {
public:

    MCMC_Block_Chain() {

    }

    /*!
     * \brief initChain function which initialises the MCMC Chain
     * \param initModel Template type of the Model type Class
     * \param numberofsteps number of steps to run the chain for
     * \param powerofchain power of chain associated with PT
     * \param stepsize the width of the proposal distribution
     * \param R The random number stream as given an trng::Randstream
     * \param CovarianceMatrix The CovarianceMatrix or ProposalMatrix to use.
     * \param isProposalMatrix Define whether the covariance Matrix is a true Covariance or a Proposal Matrix. The Issue here is decomposition.
     * \param upperbound Lowerbound of valid values
     * \param lowerbound upperbound of valid values
     */
    virtual void initChain(T* initModel, int numberofsteps, double powerofchain, double stepsize, trng::yarn2 *R, arma::mat CovarianceMatrix, bool isProposalMatrix, std::vector<double> upperbound, std::vector<double> lowerbound) override {


        //Additional parameters
        this->_numberofsteps = numberofsteps;
        this->_powerOfChain = powerofchain;
        this->_stepSize = stepsize;
        this->_Randstream = R;
        this->_positiveLimitCounter.clear();
        this->_positiveLimitCounter.resize(initModel->get_pars().size());
        this->_negativeLimitCounter.clear();
        this->_negativeLimitCounter.resize(initModel->get_pars().size());
        this->_lowerBounds = lowerbound;
        this->_upperBounds = upperbound;
        this->_acceptanceCount = 0;
        this->_acceptanceRate = 0;

        //Setting up Chain of Models
        this->_modelPath.clear();
        this->_modelPath.resize(numberofsteps + 1);
        this->_modelPath[0] = *(initModel);
        this->_modelPath[0].set_powerofchain(powerofchain);
        this->_modelPath[0].calculatelikelihoodlog_nonadolc();
        this->_parameterPath.clear();
        //        this->_parameterPath.resize(numberofsteps + 1);
        this->_likelihoodPath.clear();
        //        this->_likelihoodPath.resize(numberofsteps + 1);

        //Turn Covariance Matrix into ProposalMatrix
        this->_covarianceMatrix = CovarianceMatrix;

        if (!isProposalMatrix) {
            arma::mat matEigenvectors;
            arma::vec vecEigenvalues;
            arma::mat matEigenvaluesSqrt = arma::eye(CovarianceMatrix.n_cols, CovarianceMatrix.n_cols);
            bool worked = arma::eig_sym(vecEigenvalues, matEigenvectors, CovarianceMatrix);
            int counter = 0;
            //Check Eigenvalues and Sqrt them for Proposal Matrix
            for (size_t i = 0; i < vecEigenvalues.size(); i++) {
                if (vecEigenvalues(i) < 0) {
                    counter++;
                }
                matEigenvaluesSqrt(i, i) = sqrt(vecEigenvalues(i));
            }
            //Exist if eigenvalues are negative or if the decomposition failed.
            if (!worked || counter != 0) {
                cout << " EigenDecomposition of the Matrix failed. Please provide a valid symetric Covariance matrix!";
                exit(2000);
            }

            this->_proposalMatrix = (matEigenvectors) * matEigenvaluesSqrt;
        } else {
            this->_proposalMatrix = CovarianceMatrix;
        }
        //        cout << "Chain initialised\n" << std::endl;
    }

    //Proposal using normal distribution of variance stepsize and scaled by diagonalofcovariance in different direction
    /*!
     * \brief proposal
     * \param current_model currentmodel with parameters as defined by a Model class
     * \param R The random number stream defined by Trng::yarn2
     * \return std::vector which returns parameter vector
     */
    virtual std::vector<double> proposal(T &current_model, trng::yarn2 *R) {

        std::vector<double> pars = current_model.get_pars();
        std::vector<double> candidate(pars.size(), 0);
        trng::normal_dist<> n(0, 1);
        
        if (this->_covarianceMatrix.n_cols == pars.size()) {

            for (size_t i = 0; i < pars.size(); i++) {
                double randNumberVector =this->_stepSize*n(*R);
                candidate[i] = pars[i] + randNumberVector*this->_proposalMatrix(i,i);
                // cout << "proposal(" << i << ") " << proposal(i) << endl;
            }


        } else {
            cout << "Size of covariance diagonal is not the same as size of the parameters !\n";
            exit(3000);

        }
        return candidate;

    }

    /*!
     * \brief accept_reject MCMC Accept Reject Step
     * \param proposed_model The model from the proposal
     * \param current_model The model the chain is currently here
     * \param R The random numberstream
     * \return
     */
    virtual T accept_reject(T *proposed_model, T *current_model, trng::yarn2 *R) override {

        //Accept-Rejcet of Metropolis Hastings 
        bool accept = true;
        //Initialise the variables
        trng::uniform01_dist<> u;
        double U = log(u(*R));
        T accepted_model;
        bool proposal_good = this->check_proposal(proposed_model);
        if (proposal_good) {
            //Calculate the likelihood for the new model
            accept = proposed_model-> calculatelikelihoodlog_nonadolc();
            //            cout << "likelihood " << proposed_model->get_likelihood();
            if (accept) {

                //Calculate Acceptance Probability
                // cout  << " Likelihood candidate is " << (proposed_model->get_log_likelihood_nonadolc())<< std::endl;
                // cout  << " Likelihood current is " << (current_model->get_log_likelihood_nonadolc())<< std::endl;
                double acceptance_prob = this->get_powerOfChain()*(proposed_model->get_log_likelihood_nonadolc() - current_model->get_log_likelihood_nonadolc());
                //cout << "acceptance_prob" << acceptance_prob <<endl;
                if (U <= acceptance_prob) {
                    accepted_model = *(proposed_model);
                    this->_acceptanceCount = this->_acceptanceCount + 1;
                } else {
                    accepted_model = *(current_model);
                }
            } else {
                accepted_model = *(current_model);
            }
        } else {

            accepted_model = *(current_model);
        }
        //        cout << "\t likelihood accepted " << accepted_model.get_likelihood()<< std::endl;
        return accepted_model;

    }


    /*!
     * \brief executeChain
     * Actual for loop of the MCMC Chain looping proposal over accept reject
     */
    virtual void executeChain() override {
        if (this->_modelPath.empty()) {
            cout << "Chain has not been initialised" << std::endl;
            exit(2000);
        }

        //  cout << "Likelihood is " << this->_modelPath[i].get_log_likelihood_nonadolc();
        // vector<T>::iterator it = this->_modelPath.begin();
        //T* proposed_move = new T();
        //Needs to be <= as the first element of the chain is the init state
        for (int i = 1; i <= this->_numberofsteps; i++) {


            //initialise next element with previous accepted state to copy auxillary data, temperature and sigma_sq
            (this->_modelPath[i]) = (this->_modelPath[i - 1]);
            //Propose new parameter set
            (this->_modelPath[i]).set_pars(this->proposal((this->_modelPath[i - 1]), this->_Randstream));
            (this->_modelPath[i]) = (this->accept_reject(&(this->_modelPath[i]), &(this->_modelPath[i - 1]), this->_Randstream));
            //Show Progress of Chain
            //             if(this->chain_rank==0)
            //            {
            //                this->printProgBar((double(i) / double(this->numberofsteps))*100);
            //            }
        }


    }


};

#endif /* MCMC_BLOCKCHAIN_HPP */
