# Supplementary material for: Model-Based Quantification of Left Ventricular Diastolic Function in Critically Ill Patients with Atrial Fibrillation from Routine Data: A Feasibility Study
Source: Comput Math Methods Med. 2019 May 16;2019:9682138. doi: 10.1155/2019/9682138 (PMC6541946; doi:10.1155/2019/9682138)
Supplement: Supplementary Materials — Online Supplement Expanded Methods and Results: this document provides further details on methodological considerations and details about the model employed. Furthermore, the Results section includes figures of the entire cohort corresponding to those displayed in the manuscript for a selection of patients. Online Supplement Code: this is the product of the research and enables the reader to verify results and potentially apply the methodology to their data. We have a strong commitment to open sourcing the analysis code to promote transparency and reproducibility and thus further future research in this area. This supplement provides the complete analysis code and processed data for the research presented within this manuscript. Within the ZIP folder, the file “Readme.md” provides instructions for building and running the code. If additional questions or issues arise with regard to usage of the code, do not hesitate to contact the authors. [file 9682138.f1.zip › CodeOnlineSupplement_CMMM_2711432/DiastolicPaper_OnlineSupplement/diastolicpaper/include/MCMC_Chain.hpp]

/*
 * Copyright (c) 2016-2018, by  Applied Mathematical Physiology Laboratory,
 *                                               Department of Anesthesiology and Intensive Care Medicine, 
 *                                               University of Bonn Medical Center
 *                                               CONTRIBUTORS: Maximilian Oremek maximilian.oremek@ukbonn.de
 *                                               AFFILIATION: Applied Mathematical Physiology Laboratory, PD. Dr. Sven Zenker
 *                                               
 *
 * All rights reserved.
 *
 * Redistribution and use in source and binary forms, with or without
 * modification, are permitted provided that the following conditions are met:
 *
 * 1. Redistributions of source code must retain the above copyright notice, 
 *   this list of conditions and the following disclaimer.
 * 2. Redistributions in binary form must reproduce the above copyright notice,
 *   this list of conditions and the following disclaimer in the documentation 
 *   and/or other materials provided with the distribution.
 * 3. Neither the name of the copyright holder nor the names of its contributors 
 *   may be used to endorse or promote products derived from this software 
 *   without specific prior written permission.
 *
 * THIS SOFTWARE IS PROVIDED BY THE COPYRIGHT HOLDERS AND CONTRIBUTORS "AS IS"
 * AND ANY EXPRESS OR IMPLIED WARRANTIES, INCLUDING, BUT NOT LIMITED TO, THE
 * IMPLIED WARRANTIES OF MERCHANTABILITY AND FITNESS FOR A PARTICULAR PURPOSE
 * ARE DISCLAIMED. IN NO EVENT SHALL THE COPYRIGHT HOLDER OR CONTRIBUTORS BE
 * LIABLE FOR ANY DIRECT, INDIRECT, INCIDENTAL, SPECIAL, EXEMPLARY, OR
 * CONSEQUENTIAL DAMAGES (INCLUDING, BUT NOT LIMITED TO, PROCUREMENT OF
 * SUBSTITUTE GOODS OR SERVICES; LOSS OF USE, DATA, OR PROFITS; OR BUSINESS
 * INTERRUPTION) HOWEVER CAUSED AND ON ANY THEORY OF LIABILITY, WHETHER IN
 * CONTRACT, STRICT LIABILITY, OR TORT (INCLUDING NEGLIGENCE OR OTHERWISE)
 * ARISING IN ANY WAY OUT OF THE USE OF THIS SOFTWARE, EVEN IF ADVISED OF THE
 * POSSIBILITY OF SUCH DAMAGE.
 */

/* 
 * File:   MCMC_Chain.hpp
 * Author: M.Oremek Maximilian.Oremek@uni-bonn.de
 *
 * Created on 11 May 2016, 17:38
 * 
 * This file specifies a class for chains of an Metropolis Sampler. It requires
 * a model object which specifies the likelihood and any additional functionality
 */

#ifndef MCMC_CHAIN_HPP
#define MCMC_CHAIN_HPP

#include <iostream>
#include <fstream>
#include <armadillo>
#include <cmath>
#include <string>
#include <vector>
#include <trng/yarn2.hpp>
#include <trng/uniform01_dist.hpp>
#include <trng/normal_dist.hpp>
#include <sys/stat.h>


#include    "Model.hpp"
#include    "Test_Model.hpp"
#include    "Diastolic_Model.hpp"
#include    "Diastolic_expanded_Model.hpp"


#include "Probability_Function.hpp"


using namespace std;
/*!
 * Template Class for the MCMC Chain.
 * This class contains the most important functions used during an MCMC run.
 */
template <typename T>
class MCMC_Chain {
public:

    MCMC_Chain() {

    }

    /*!
     * \brief initChain initialises the MCMC Chain object with all relevant information
     * \param initModel the initial model to use
     * \param number_of_steps number of steps to run sampling for
     * \param power_of_chain the power of the chain power = 1 means no PT or lowest chain. ie. assimimilating the true posterior
     * \param stepsize_of_chain step size of the proposal i.e. the scaling factor
     * \param R - Randomnumberstream from trng
     * \param CovarianceMatrix Either the CovarianceMatrix or the Proposalmatrix
     * \param isProposalMatrix is the Covariance the proposal matrix?
     * \param upperbound upperbound of proposal
     * \param lowerbound lowerbound of proposal
     */
    virtual void initChain(T* initModel, int number_of_steps, double power_of_chain, double stepsize_of_chain, trng::yarn2 *R, arma::mat CovarianceMatrix,bool isProposalMatrix,std::vector<double> upperbound, std::vector<double> lowerbound) = 0;

    /*!
     * \brief proposal virtual proposal function returns the vector of parameters
     * \param current_model current model with current parameter set
     * \param R Randomnumberstream from trng
     * \return vector<double> of parameters
     */
    virtual std::vector<double> proposal(T &current_model, trng::yarn2 *R) = 0;

    /*!
     * \brief executeChain virtual execute function
     */
    virtual void executeChain() = 0;
    /*!
     * \brief accept_reject virtual accept reject
     * \param proposed_model proposed move of  model
     * \param current_model previous model
     * \param R Randomnumberstream trng
     * \return returns model selected by accept reject
     */
    virtual T accept_reject(T *proposed_model, T *current_model, trng::yarn2 *R) = 0;

    /*General Functions needed by all derived*/

    /*!
     * \brief check_proposal check whether or not the model parameters are within limits
     * \param proposed_model enter the proposed model of the chain
     * \return true or false depending on whether or not within bounds
     */
    bool check_proposal(T* proposed_model) {

        bool check = true;
        std::vector<double> candidate = proposed_model->get_pars();
        if (candidate.size() == this->_lowerBounds.size() && this->_lowerBounds.size() == this->_upperBounds.size()) {
            for (unsigned int i = 0; i < candidate.size(); i++) {
                if (candidate[i] < this->_lowerBounds[i] || candidate[i] > this->_upperBounds[i]) {
                    check = false;
                    if (candidate[i] < this->_lowerBounds[i]) {
                        this->_negativeLimitCounter[i] = this->_negativeLimitCounter[i] + 1;
                    } else {
                        this->_positiveLimitCounter[i] = this->_positiveLimitCounter[i] + 1;
                    }
                }

            }
        } else {

            cout << "Size of lower-/upper- bound is not the same as size of the parameters !\n";
            exit(3001);
        }

        return check;
    }

    /*!
     * \brief set_chain_rank set the rank of the chain
     * \param nrank
     */
    void set_chain_rank(int nrank) {

        this->_chainRank = nrank;
    }

    /*!
     * \brief set_model set the initial model of the chain
     * \param Model
     */
    void set_model(T Model) {
        this->_modelPath[0] = Model;
    }

    /*!
     * \brief get_path return the parameter path from all models
     * \return std::vector<std::vector<>> of all parameters
     */
    std::vector<std::vector<double> >get_path() {

        if (this->_parameterPath.empty()) {
            this->extract_parametersFromModels();
        }

        return this->_parameterPath;
    }

    /*!
     * \brief extract_parametersFromModels extract the parameters from all models in case it has not been extracted yet
     */
    void extract_parametersFromModels() {

        int sizeOfPath = this->_modelPath.size();
        this->_parameterPath.resize(sizeOfPath);
        for (int i = 0; i<int(sizeOfPath); i++) {
            this->_parameterPath[i] = this->_modelPath[i].get_pars();
        }

    }


    /*!
     * \brief get_likelihood return the likelihood of the sampler within the chain at position x
     * \param position the position of the chain to extract position has to be less than chain length else returns zero.
     * \return likelihood saved at position
     */
    double get_likelihood(int position) {
        double value = 0;
        if (position < this->_modelPath.size()) {
            value = this->_modelPath[position].get_likelihood();
        }
        //TODO add exception

        return value;
    }

    /*!
     * \brief get_likelihoodOfLastState Get the likelihood saved in the models for the last evaluation
     * \return double of last likelihood
     */
    double get_likelihoodOfLastState() {
        return std::isfinite(this->_modelPath[this->_modelPath.size() - 1].get_likelihood()) ? this->_modelPath[this->_modelPath.size() - 1].get_likelihood() : std::numeric_limits<double>::epsilon();
    }

     /*!
     * \brief extract_likelihoodsFromModels extract the likelihoods from all models in case it has not been extracted yet
     */
    void extract_likelihoodsFromModels() {
        this->_likelihoodPath.resize(this->_modelPath.size());
        for (int i = 0; i<int(this->_modelPath.size()); i++) {
            this->_likelihoodPath[i] = this->get_powerOfChain()*this->_modelPath[i].get_likelihood();
        }

    }

    /*!
     * \brief get_parsOfLastState get the parameter of the last model evaluation
     * \return
     */
    vector<double> get_parsOfLastState() {

        return this->_modelPath[this->_modelPath.size() - 1].get_pars();
    }


    /*!
     * \brief get_LastState get the last model
     * \return
     */
    T get_LastState() {

        return this->_modelPath[this->_modelPath.size() - 1];
    }


    /*!
     * \brief get_acceptanceRate Calculate the acceptance rate
     * \return
     */
    double get_acceptanceRate() {
        this->_acceptanceRate = double(this->_acceptanceCount) / double(this->_modelPath.size() - 1);
        return this->_acceptanceRate;
    }


    /*!
     * \brief get_acceptanceCount get the acceptance count
     * \return
     */
    double get_acceptanceCount() {
        return this->_acceptanceCount;
    }

    /*!
     * \brief get_temperature get temperature of chain
     * \return
     */
    double get_temperature() {
        return 1/this->_powerOfChain;
    }

    /*!
     * \brief get_powerOfChain get power of chain
     * \return
     */
    double get_powerOfChain() {
        return this->_powerOfChain;
    }


    /*!
     * \brief get_numberOfSamples get number of samples to run chain for.
     * \return
     */
    double get_numberOfSamples() {
        return this->_numberofsteps;
    }

    /*!
     * \brief get_StepSize get the proposal scaling size
     * \return
     */
    double get_StepSize() {
        return this->_stepSize;
    }

    /*!
     * \brief adapt_StepSize acceptance rate dependent tuning of stepsize
     */
    void adapt_StepSize() {


        double new_proposal = this->_stepSize;
        double curr_acceptance = this->get_acceptanceRate() != 0 ? this->get_acceptanceRate() : 0.0001;
        new_proposal = 0.75*(curr_acceptance / 0.3) * this->_stepSize;
        //Lower Limit on where we go with proposals
        if (new_proposal <= 0.0001 && new_proposal < this->_stepSize) {
            new_proposal = this->_stepSize * 0.75;
            if (new_proposal <= 0.0001) {
                new_proposal = 0.0001;
            }
        }

                if (this->_chainRank == 0) {
                    //Keep record of new stepsizes in file
                    ofstream outfile;
                    outfile.open("stepsize.txt", ios_base::app);
                    outfile << this->_stepSize << " , " << new_proposal << " , " << this->get_acceptanceRate() << std::endl;
                    outfile.close();
                }

        this->_stepSize = new_proposal;
    }


    /*!
     * \brief writechain this function writes both the parameter stream and the likelihood stream to a folder.
     * A thinning factor of 100 is hardcoded as incrementor
     */
    void writechain() {
        std::ofstream outfile;
        std::ofstream outfile2;

        //cout << "In Write\n";

        string str = "Data_from_Chain";
        string str2 = "Likelihood_from_Chain";
        ostringstream strs;
        strs << (this->_chainRank + 1);
        str = str + "_" + strs.str();
        str2 = str2 + "_" + strs.str();

        //Get path if not yet in place from the modelobjects
        if (this->_parameterPath.empty()) {
            this->extract_parametersFromModels();

        }
        //Get likelihoods into likelihood_path vector if not already populated
        if (this->_likelihoodPath.empty()) {
            this->extract_likelihoodsFromModels();
        }


        //Open file check if is empty.If empty append first element of chain if full eliminate first element of path
        //as MCMC was previously run. The programm always needs to keep the last element of a block after writing

        //Now open file and append
        outfile.open(str, ios_base::app);
        outfile2.open(str2, ios_base::app);

        //Check if previously written. If not write the first element i.e. the startpoint and it's likelihood
        if (this->_previousWrite == 0) {
            //Likelihood
            outfile2 << this->_likelihoodPath[0] << "\n";

            //Parameters of startpoint
            //Loop over number of parameters for each state 
            for (int i = 0; i<int(this->_parameterPath[0].size()); i++) {

                outfile << this->_parameterPath[0][i] << "\t";
            }

            outfile << "\n";
        }

        //	cout << "Modelpath has size " << this->_modelPath.size() << std::endl;
        //	cout << "Chain has size" << this->_parameterPath.size() << "\n";

        //Erase startpoint as it is the last point of the previous chain. Avoids double counting
        this->_parameterPath.erase(this->_parameterPath.begin());
        this->_likelihoodPath.erase(this->_likelihoodPath.begin());

        //	 cout << "Chain has size" << this->_parameterPath.size() << "\n";


        //Append elements to file
        //For thining add 99 + 1( j++ from for loop) 100->200->300->400....
        //thus need initial increment by 98 + one j++(from for loop)
        //then need to add 99 + one j++(from for loop)

        int incrementor = 99;
        //incrementor=0;
        //	int lines_written_count=0;
        for (int j = incrementor; j<int(this->_parameterPath.size()); j++) {

            //Write the likelihoods
            outfile2 << this->_likelihoodPath[j] << "\n";

            //Loop over number of parameters for each state
            for (int i = 0; i<int(this->_parameterPath[j].size()); i++) {

                outfile << this->_parameterPath[j][i] << "\t";


            }

            outfile << "\n";

            //increment j+x to thin for every x+1th sample
            j = j + incrementor;
        }

        //	cout << "Lines written are " << lines_written_count << std::endl;
        outfile.close();
        outfile2.close();

        //Set parameter to written
        this->_previousWrite = 1;

        //cout << "Finished Write"<< std::endl;
    }

    /*!
     * \brief writechain this function writes both the parameter stream and the likelihood stream to a folder for the burn-in.
     * A thinning factor of 100 is hardcoded as incrementor
     */
    void writeburninchain() {
        std::ofstream outfile;
        std::ofstream outfile2;

        //cout << "In Write\n";

        string str = "Burnin_Data_from_Chain";
        string str2 = "Burnin_Likelihood_from_Chain";
        ostringstream strs;
        strs << (this->_chainRank + 1);
        str = str + "_" + strs.str();
        str2 = str2 + "_" + strs.str();

        //Get path if not yet in place from the modelobjects
        if (this->_parameterPath.empty()) {
            this->extract_parametersFromModels();

        }
        //Get likelihoods into likelihood_path vector if not already populated
        if (this->_likelihoodPath.empty()) {
            this->extract_likelihoodsFromModels();
        }


        //Open file check if is empty.If empty append first element of chain if full eliminate first element of path
        //as MCMC was previously run. The programm always needs to keep the last element of a block after writing

        //Now open file and append
        outfile.open(str, ios_base::app);
        outfile2.open(str2, ios_base::app);

        //Check if previously written. If not write the first element i.e. the startpoint and it's likelihood
        if (this->_previousWrite == 0) {
            //Likelihood
            outfile2 << this->_likelihoodPath[0] << "\n";

            //Parameters of startpoint
            //Loop over number of parameters for each state 
            for (int i = 0; i<int(this->_parameterPath[0].size()); i++) {

                outfile << this->_parameterPath[0][i] << "\t";
            }

            outfile << "\n";
        }

        //	cout << "Modelpath has size " << this->_modelPath.size() << std::endl;
        //	cout << "Chain has size" << this->_parameterPath.size() << "\n";

        //Erase startpoint as it is the last point of the previous chain. Avoids double counting
        this->_parameterPath.erase(this->_parameterPath.begin());
        this->_likelihoodPath.erase(this->_likelihoodPath.begin());

        //	 cout << "Chain has size" << this->_parameterPath.size() << "\n";


        //Append elements to file
        //For thining add 99 + 1( j++ from for loop) 100->200->300->400....
        //thus need initial increment by 98 + one j++(from for loop)
        //then need to add 99 + one j++(from for loop)
        
        
        int incrementor = 99;
        //incrementor=0;
        //	int lines_written_count=0;
        for (int j = incrementor; j<int(this->_parameterPath.size()); j++) {

            //Write the likelihoods
            outfile2 << this->_likelihoodPath[j] << "\n";

            //Loop over number of parameters for each state
            for (int i = 0; i<int(this->_parameterPath[j].size()); i++) {

                outfile << this->_parameterPath[j][i] << "\t";


            }

            outfile << "\n";

            //increment j+x to thin for every x+1th sample
            j = j + incrementor;
        }

        //	cout << "Lines written are " << lines_written_count << std::endl;
        outfile.close();
        outfile2.close();

        //Set parameter to written
        this->_previousWrite = 1;

        //cout << "Finished Write"<< std::endl;
    }

    /*!
     * \brief printProgBar print progress bar
     * \param percent integer between 0 and 100 to print the progress bar
     */
    void printProgBar(int percent) {
        string bar;

        for (int i = 0; i < 50; i++) {
            if (i < (percent / 2)) {
                bar.replace(i, 1, "=");
            } else if (i == (percent / 2)) {
                bar.replace(i, 1, ">");
            } else {
                bar.replace(i, 1, " ");
            }
        }

        cout << "\r" "[" << bar << "] ";
        cout.width(3);
        cout << percent << "%     " << std::flush;
    }

    //Parallel Tempering Swap
    /*!
     * \brief PT_swap_log Function which swaps the parameters between chains as PT Swap
     * \param parameters_before
     * \param log_likelihoods
     * \param numofcross
     * \param R
     * \param powers
     * \return
     */
    vector<vector<double> > PT_swap_log(vector<vector<double> > parameters_before, vector<double> log_likelihoods, int numofcross, trng::yarn2 *R, vector<double> powers) {

        //cout << "In Swap" << std::endl;
        vector<vector<double> >swapped = parameters_before;
        int start = 0;
        trng::uniform01_dist<>u;
        int swap_counter = 0;
        //int swap_happens=0;
        if (numofcross % 2 == 0) {
            start = 0;
        } else {
            start = 1;
        }
        //sigma=5*sigma;
        int numberofswaps = 0;
        for (std::size_t i = start; i < (log_likelihoods.size() - 1); i += 2) {
            double swaphappens = u(*R);
            if (swaphappens > 0.4) {
                double swap_prob = log(u(*R));
                double B1 = powers[i];
                double B2 = powers[i + 1];
                double likely = (B1 - B2)*((log_likelihoods[i] - log_likelihoods[i+1]));
                // cout << "B1 is "<< B1 << " and has likelihood " << likelihoods[i] <<endl;
                // cout << "B2 is "<< B2 << " and has likelihood " << likelihoods[i+1] <<endl;
                // cout << "Swap probability is " <<  likely << std::endl;
                if (swap_prob <= likely) {

                    swapped[i] = parameters_before[i + 1];
                    swapped[i + 1] = parameters_before[i];
                    swap_counter++;
                }

            }
            numberofswaps++;


        }

        double swap_percentage = double(swap_counter) / (double(numberofswaps));
        std::ofstream outfile;
        outfile.open("Stats_from_Swaps", ios_base::app);
       
        outfile << swap_percentage << std::endl;


        return swapped;

    }

    //Show counters
    /*!
     * \brief show_rejectionstats Print the counters to the console with regard to proposed values being greater than or smaller than the allowed upper- and lower-bound
     */
    void show_rejectionstats() {
        cout << "During the run, the chain rejected samples because they were outside of the prior bounds.\n" << "There were \t";
        for (int i = 0; i<int(this->_positiveLimitCounter.size()); i++) {
            cout << this->_positiveLimitCounter[i] << "\t";
        }
        cout << "too large \n" << "and there were \t";
        for (int i = 0; i<int(this->_negativeLimitCounter.size()); i++) {
            cout << this->_negativeLimitCounter[i] << "\t";
        }
        cout << "too small. Furthermore, the model counters are given below\n";

        this->_modelPath[this->_modelPath.size() - 1].show_counters();

    }

    /*!
     * \brief write_rejectionstats write to file the counters with regard to proposed values being greater than or smaller than the allowed upper- and lower-bound
     */
    void write_rejectionstats() {
        std::ofstream outfile;
        //        cout  << "In Stats Write\n";
        string str = "Stats_from_Chain";
        ostringstream strs;
        strs << (this->_chainRank + 1);
                str = str + "_" + strs.str();

        outfile.open(str, ios_base::app);
        outfile << "During the run, the chain rejected samples because they were outside of the prior bounds.\n" << "There were \t";
        for (int i = 0; i<int(this->_positiveLimitCounter.size()); i++) {
            outfile << this->_positiveLimitCounter[i] << "\t";
        }
        outfile << "too large \n" << "and there were \t";
        for (int i = 0; i<int(this->_negativeLimitCounter.size()); i++) {
            outfile << this->_negativeLimitCounter[i] << "\t";
        }
        outfile << "too small. Furthermore, the model counters are given below\n";

        this->_modelPath[this->_modelPath.size() - 1].write_counters(str);
        //	cout << "Finished Stats Write" << std::endl;
    }


    /*!
     * \brief write_burnin_rejectionstats write to seperate file for Burnin the counters with regard to proposed values being greater than or smaller than the allowed upper- and lower-bound
     */
    void write_burnin_rejectionstats() {
        std::ofstream outfile;
        //        cout  << "In Stats Write\n";
        string str = "Burnin_Stats_from_Chain";
        ostringstream strs;
        strs << (this->_chainRank + 1);
                str = str + "_" + strs.str();

        outfile.open(str, ios_base::app);
        outfile << "During the run, the chain rejected samples because they were outside of the prior bounds.\n" << "There were \t";
        for (int i = 0; i<int(this->_positiveLimitCounter.size()); i++) {
            outfile << this->_positiveLimitCounter[i] << "\t";
        }
        outfile << "too large \n" << "and there were \t";
        for (int i = 0; i<int(this->_negativeLimitCounter.size()); i++) {
            outfile << this->_negativeLimitCounter[i] << "\t";
        }
        outfile << "too small. Furthermore, the model counters are given below\n";

        this->_modelPath[this->_modelPath.size() - 1].write_counters(str);
        //	cout << "Finished Stats Write" << std::endl;
    }

    /*!
     * \brief write_BurninAcceptanceRate write acceptance rates to seperate file during Burnin
     */
    void write_BurninAcceptanceRate() {
        std::ofstream outfile;
        string str = "Burnin_Acceptance_from_Chain";
        ostringstream strs;
        strs << (this->_chainRank + 1);
                str = str + "_" + strs.str();
        outfile.open(str, ios_base::app);
        outfile << this->get_acceptanceRate() << std::endl;
        outfile.close();
    }


    /*!
     * \brief write_AcceptanceRate write the acceptance rate into file
     */
    void write_AcceptanceRate() {
        std::ofstream outfile;
        string str = "Acceptance_from_Chain";
        ostringstream strs;
        strs << (this->_chainRank + 1);
                str = str + "_" + strs.str();
        outfile.open(str, ios_base::app);
        outfile << this->get_acceptanceRate() << std::endl;
        outfile.close();
    }

    virtual ~MCMC_Chain() {
    }

protected:
    double _acceptanceRate = 0;
    int _acceptanceCount = 0;

    //Stores parameter path, likelihoods and the modelobjects used
    std::vector<std::vector<double> > _parameterPath;
    std::vector<double> _likelihoodPath;
    std::vector<T> _modelPath;
    //Flag to see if path was previously written 0 file has not been written to
    int _previousWrite = 0;

    double _powerOfChain = 1;
    int _chainRank = 0;
    int _numberofsteps;
    //Proposalwidth can be used to store gamma
    double _stepSize;
    trng::yarn2 *_Randstream;
    std::vector<double> _lowerBounds, _upperBounds;
    std::vector<int> _positiveLimitCounter, _negativeLimitCounter;

    arma::mat _covarianceMatrix;
    arma::mat _proposalMatrix;


};


#endif /* MCMC_CHAIN_HPP */
