# Supplementary material for: Model-Based Quantification of Left Ventricular Diastolic Function in Critically Ill Patients with Atrial Fibrillation from Routine Data: A Feasibility Study
Source: Comput Math Methods Med. 2019 May 16;2019:9682138. doi: 10.1155/2019/9682138 (PMC6541946; doi:10.1155/2019/9682138)
Supplement: Supplementary Materials — Online Supplement Expanded Methods and Results: this document provides further details on methodological considerations and details about the model employed. Furthermore, the Results section includes figures of the entire cohort corresponding to those displayed in the manuscript for a selection of patients. Online Supplement Code: this is the product of the research and enables the reader to verify results and potentially apply the methodology to their data. We have a strong commitment to open sourcing the analysis code to promote transparency and reproducibility and thus further future research in this area. This supplement provides the complete analysis code and processed data for the research presented within this manuscript. Within the ZIP folder, the file “Readme.md” provides instructions for building and running the code. If additional questions or issues arise with regard to usage of the code, do not hesitate to contact the authors. [file 9682138.f1.zip › CodeOnlineSupplement_CMMM_2711432/DiastolicPaper_OnlineSupplement/diastolicpaper/include/Model.hpp]

/*
 * Copyright (c) 2016-2018, by  Applied Mathematical Physiology Laboratory,
 *                                               Department of Anesthesiology and Intensive Care Medicine, 
 *                                               University of Bonn Medical Center
 *                                               CONTRIBUTORS: Maximilian Oremek maximilian.oremek@ukbonn.de
 *                                               AFFILIATION: Applied Mathematical Physiology Laboratory, PD. Dr. Sven Zenker
 *                                               
 *
 * All rights reserved.
 *
 * Redistribution and use in source and binary forms, with or without
 * modification, are permitted provided that the following conditions are met:
 *
 * 1. Redistributions of source code must retain the above copyright notice, 
 *   this list of conditions and the following disclaimer.
 * 2. Redistributions in binary form must reproduce the above copyright notice,
 *   this list of conditions and the following disclaimer in the documentation 
 *   and/or other materials provided with the distribution.
 * 3. Neither the name of the copyright holder nor the names of its contributors 
 *   may be used to endorse or promote products derived from this software 
 *   without specific prior written permission.
 *
 * THIS SOFTWARE IS PROVIDED BY THE COPYRIGHT HOLDERS AND CONTRIBUTORS "AS IS"
 * AND ANY EXPRESS OR IMPLIED WARRANTIES, INCLUDING, BUT NOT LIMITED TO, THE
 * IMPLIED WARRANTIES OF MERCHANTABILITY AND FITNESS FOR A PARTICULAR PURPOSE
 * ARE DISCLAIMED. IN NO EVENT SHALL THE COPYRIGHT HOLDER OR CONTRIBUTORS BE
 * LIABLE FOR ANY DIRECT, INDIRECT, INCIDENTAL, SPECIAL, EXEMPLARY, OR
 * CONSEQUENTIAL DAMAGES (INCLUDING, BUT NOT LIMITED TO, PROCUREMENT OF
 * SUBSTITUTE GOODS OR SERVICES; LOSS OF USE, DATA, OR PROFITS; OR BUSINESS
 * INTERRUPTION) HOWEVER CAUSED AND ON ANY THEORY OF LIABILITY, WHETHER IN
 * CONTRACT, STRICT LIABILITY, OR TORT (INCLUDING NEGLIGENCE OR OTHERWISE)
 * ARISING IN ANY WAY OUT OF THE USE OF THIS SOFTWARE, EVEN IF ADVISED OF THE
 * POSSIBILITY OF SUCH DAMAGE.
 */


/* 
 * File:   Models.hpp
 * Author: M.Oremek Maximilian.Oremek@uni-bonn.de
 *
 * Created on 11 May 2016, 17:57
 */

#ifndef MODELS_HPP
#define MODELS_HPP

#include <vector>
#include <string>
#include <iostream>
#include <fstream>
#include <armadillo>
#include <iostream>


/*!
 * \brief The Model class
 *
 * This class implements basics requirements for models to be used. The models require a minimum number of functions such as
 * initalisation, calculation of likelihood and some getter and setter functions to be used.
 */
class Model {
public:

    Model(){}

    virtual ~Model() {
    }

    /*
     * These are the likelihood calculation functions
     *
     *
     * */
    virtual bool calculatelikelihood() = 0;
    virtual bool calculatelikelihoodlog() = 0;
    virtual bool calculatelikelihoodlog_nonadolc()=0; 

    /*!
     * \brief initModel initialises the basic parameters of a model object
     * \param init_parameters
     * \param init_auxillary_data
     * \param sigma_sq
     * \param powerlikelihood
     * \param transformed
     */
    virtual void initModel(std::vector<double> init_parameters, void* init_auxillary_data, double sigma_sq, double powerlikelihood, std::vector<int> transformed) 
    {
        this->set_pars(init_parameters);
        this->set_auxillary(init_auxillary_data);
        this->set_sigma_sq(sigma_sq);
        this->set_powerofchain(powerlikelihood);
        this->set_transformed(transformed);
        this->matEigenvaluesofHessian.reset();
        this->matEigenvectorsofHessian.reset();
        this->matHessian.reset();

    }

    /*!
     * \brief set_transformed sets the transformed vector which allows for log transformation in parameter space.
     * \param t
     */
    void set_transformed(std::vector<int> t) {
        this->transformed_vec = t;
    }

    /*!
     * \brief set_pars sets the initial parameters  of the model
     * \param t
     */
    void set_pars(std::vector<double> t) {
        this->par = t;
    }

    /*!
     * \brief set_sigma_sq set the associated measurement error of the model
     * \param l
     */
    void set_sigma_sq(double t) {
        this->sigma_sq = t;
    }

    /*!
     * \brief set_auxillary set additional data required to solve the model
     * \param aux_data
     */
    void set_auxillary(void* aux_data) {
        this->auxillary_data = aux_data;
    }

    /*!
     * \brief set_powerofchain set power of chain
     * \param power
     */
    void set_powerofchain(double power) {
        this->power_of_chain = power;
    }

    //Getters for private variables

    std::vector<int> get_transformed_vec() {
        return this->transformed_vec;
    }

    std::vector<double> get_pars() {
        return  this->par;
    }

    double get_likelihood() {
        //check if value is avaibale before returning
        return this->likelihoodvalue;
    }
    

    double get_log_likelihood() {
        //check if value is avaibale before returning
        if (this->likelihoodvalue == 0) {
            this->calculatelikelihoodlog();
        }
        return this->likelihoodvalue;
    }
    
     double get_log_likelihood_nonadolc() {
        //check if value is avaibale before returning
        if (this->likelihoodvalue == 0) {
            this->calculatelikelihoodlog_nonadolc();
        }
        return this->likelihoodvalue;
    }


    arma::mat get_mateigenvalues_ofHessian() {
        //check if value is avaibale before returning
        if (this->matEigenvaluesofHessian.is_empty() && this->vecEigenvaluesofHessian.is_empty()) {
           this->calculatelikelihoodlog();
            int number_of_elements=this->vecEigenvaluesofHessian.n_elem;
            this->matEigenvaluesofHessian = arma::eye(number_of_elements, number_of_elements);
            for (int i = 0; i<int(number_of_elements); i++) {
                this->matEigenvaluesofHessian(i, i) = this->vecEigenvaluesofHessian(i);
            }
        } else {
            if (this->matEigenvaluesofHessian.is_empty() && !(this->vecEigenvaluesofHessian.is_empty())) {
                 int number_of_elements=this->vecEigenvaluesofHessian.n_elem;
                this->matEigenvaluesofHessian = arma::eye(number_of_elements,number_of_elements);
                for (int i = 0; i<int(number_of_elements); i++) {
                    this->matEigenvaluesofHessian(i, i) = this->vecEigenvaluesofHessian(i);
                }
            }
        }


        
        return this->matEigenvaluesofHessian;
    }

    arma::vec get_veceigenvalues_ofHessian() {
        //check if value is avaibale before returning
        if (this->vecEigenvaluesofHessian.is_empty()) {
           this->calculatelikelihoodlog();
        }
        return this->vecEigenvaluesofHessian;
    }

    arma::mat get_mateigenvector_ofHessian() {
        //check if value is avaibale before returning
        if (this->matEigenvectorsofHessian.is_empty()) {
           this->calculatelikelihoodlog();
        }
        return this->matEigenvectorsofHessian;
    }

    arma::mat get_Hessian() {
        //check if value is avaibale before returning
        if (this->matHessian.is_empty()) {
           this->calculatelikelihoodlog();
        }
        return this->matHessian;
    }

    arma::mat get_Gradient() {
        //check if value is avaibale before returning
        if (this->matGradient.is_empty()) {
           this->calculatelikelihoodlog();
        }
        return this->matGradient;
    }
    //Return values for likelihood calculation

    double get_sigma_sq() {
        return this->sigma_sq;
    }

    double get_temperature_of_chain() {
        return 1 / this->power_of_chain;
    };

    double get_power_of_chain() {
        return this->power_of_chain;
    };

    void* get_auxillary_data() {
        return this->auxillary_data;
    };

    
    
    void write_eigenvalues_accept()
    {
        std::ofstream outfile;
        std::string str = "accepted_eigenvalues";
        outfile.open(str, std::ios_base::app);
        for(int i=0;i<int(this->vecEigenvaluesofHessian.n_rows);i++)
        {
            outfile << this->vecEigenvaluesofHessian(i);
            if(i<int(this->vecEigenvaluesofHessian.n_rows)-1)
            {
              outfile << " , "; 
            }
        }
        outfile << "\n";
        outfile.close();
        
    };
    
    void write_eigenvalues_reject()
    {
        std::ofstream outfile;
       
        std::string str = "rejected_eigenvalues";
        outfile.open(str, std::ios_base::app);
        for(int i=0;i<int(this->vecEigenvaluesofHessian.n_rows);i++)
        {
            outfile << this->vecEigenvaluesofHessian(i);
            if(i<int(this->vecEigenvaluesofHessian.n_rows)-1)
            {
              outfile << " , "; 
            }
        }
        outfile << "\n";
        outfile.close();
        
    };
    
      virtual void write_counters(std::string str)
      {
          std::ofstream outfile;
          outfile.open(str,std::ios_base::app);
          outfile << "No counter was specified for this model";
          outfile.close();
          
      }
      
     virtual void show_counters()
      {
          std::cout << "No counter was specified for this model";
          
      }
    

protected:
    
    //If any parameters are log transformed
    // bool transformed_bool=false;
    std::vector<int> transformed_vec;
    //Parameters of model
    std::vector<double> par;
    //Measurement error
    double sigma_sq;
    //Temperature in PT setting
    double power_of_chain;
    //Additional data required by model
    void* auxillary_data;

    //Derived values 
    double likelihoodvalue = 0;
    arma::vec vecEigenvaluesofHessian;
    arma::mat matEigenvaluesofHessian;
    arma::mat matEigenvectorsofHessian;
    arma::mat matHessian;
    arma::mat matGradient;
    

    // Private Setters for derived values

    void set_likelihood(double l) {
        this->likelihoodvalue = l;
    };


    void set_mateigenvalues_ofHessian(arma::mat eigenvalues) {
        this->matEigenvaluesofHessian = eigenvalues;
    };

    void set_veceigenvalues_ofHessian(arma::vec eigenvalues) {
        this->vecEigenvaluesofHessian = eigenvalues;
    };

    void set_mateigenvectors_ofHessian(arma::mat eigenvectors) {
        this->matEigenvectorsofHessian = eigenvectors;
    };

    void set_mathessian(arma::mat hessian) {
        this->matHessian = hessian;
    };
    
    
    void set_matgradient(arma::mat grad) {
        this->matGradient = grad;
    };

    

};


#endif /* MODELS_HPP */
