# Supplementary material for: Model-Based Quantification of Left Ventricular Diastolic Function in Critically Ill Patients with Atrial Fibrillation from Routine Data: A Feasibility Study
Source: Comput Math Methods Med. 2019 May 16;2019:9682138. doi: 10.1155/2019/9682138 (PMC6541946; doi:10.1155/2019/9682138)
Supplement: Supplementary Materials — Online Supplement Expanded Methods and Results: this document provides further details on methodological considerations and details about the model employed. Furthermore, the Results section includes figures of the entire cohort corresponding to those displayed in the manuscript for a selection of patients. Online Supplement Code: this is the product of the research and enables the reader to verify results and potentially apply the methodology to their data. We have a strong commitment to open sourcing the analysis code to promote transparency and reproducibility and thus further future research in this area. This supplement provides the complete analysis code and processed data for the research presented within this manuscript. Within the ZIP folder, the file “Readme.md” provides instructions for building and running the code. If additional questions or issues arise with regard to usage of the code, do not hesitate to contact the authors. [file 9682138.f1.zip › CodeOnlineSupplement_CMMM_2711432/DiastolicPaper_OnlineSupplement/diastolicpaper/include/Probability_Function.hpp]

/*
 * Copyright (c) 2016-2018, by  Applied Mathematical Physiology Laboratory,
 *                                               Department of Anesthesiology and Intensive Care Medicine, 
 *                                               University of Bonn Medical Center
 *                                               CONTRIBUTORS: Maximilian Oremek maximilian.oremek@ukbonn.de
 *                                               AFFILIATION: Applied Mathematical Physiology Laboratory, PD. Dr. Sven Zenker
 *                                               
 *
 * All rights reserved.
 *
 * Redistribution and use in source and binary forms, with or without
 * modification, are permitted provided that the following conditions are met:
 *
 * 1. Redistributions of source code must retain the above copyright notice, 
 *   this list of conditions and the following disclaimer.
 * 2. Redistributions in binary form must reproduce the above copyright notice,
 *   this list of conditions and the following disclaimer in the documentation 
 *   and/or other materials provided with the distribution.
 * 3. Neither the name of the copyright holder nor the names of its contributors 
 *   may be used to endorse or promote products derived from this software 
 *   without specific prior written permission.
 *
 * THIS SOFTWARE IS PROVIDED BY THE COPYRIGHT HOLDERS AND CONTRIBUTORS "AS IS"
 * AND ANY EXPRESS OR IMPLIED WARRANTIES, INCLUDING, BUT NOT LIMITED TO, THE
 * IMPLIED WARRANTIES OF MERCHANTABILITY AND FITNESS FOR A PARTICULAR PURPOSE
 * ARE DISCLAIMED. IN NO EVENT SHALL THE COPYRIGHT HOLDER OR CONTRIBUTORS BE
 * LIABLE FOR ANY DIRECT, INDIRECT, INCIDENTAL, SPECIAL, EXEMPLARY, OR
 * CONSEQUENTIAL DAMAGES (INCLUDING, BUT NOT LIMITED TO, PROCUREMENT OF
 * SUBSTITUTE GOODS OR SERVICES; LOSS OF USE, DATA, OR PROFITS; OR BUSINESS
 * INTERRUPTION) HOWEVER CAUSED AND ON ANY THEORY OF LIABILITY, WHETHER IN
 * CONTRACT, STRICT LIABILITY, OR TORT (INCLUDING NEGLIGENCE OR OTHERWISE)
 * ARISING IN ANY WAY OUT OF THE USE OF THIS SOFTWARE, EVEN IF ADVISED OF THE
 * POSSIBILITY OF SUCH DAMAGE.
 */

/* 
 * File:   proability_functions.hpp
 * Author: M.Oremek Maximilian.Oremek@uni-bonn.de
 *
 * Created on May 18, 2016, 1:16 PM
 */

#ifndef PROABILITY_FUNCTIONS_HPP
#define PROABILITY_FUNCTIONS_HPP


#include <armadillo>
#include <cmath>
#include <vector>
#include <iostream>
#include <trng/yarn2.hpp>
#include <trng/yarn2.hpp>


/*!
 * \brief The Probability_Function class
 *
 * Class Probability Function includes code snippets for testing the Sampler Code Snippet as well as the Sampling routine.
 * Additionally, it includes pdf functions for N dimensions using the armadillo library as covariance matrix.
*/
class Probability_Function {
public:
    Probability_Function(){
    std::cout << "Empty Constructor is used\n";
    std::cout << "Only works for testing purposes!\n";
    }

    /*!
     * \brief Probability_Function
     * \param in_mu - input means of distribution
     * \param in_covariance - input covariance matrix
     *
     * Function initialises a Probability Function object with a given mu and covariance matrix
     */
    Probability_Function(std::vector<double> in_mu, arma::mat in_covariance){
        if(!in_mu.empty())
        {    
            this->mu=in_mu;
        }
        else
        {
            std::cout << "Cannot preform a Probability Calculation without Mean!" << std::endl;
            std::cout << "Exiting" << std::endl;
            exit(200);
        }
        if(!in_covariance.is_empty())
        {    
            this->Covariance=in_covariance;
        }
        else
        {
            std::cout << "Cannot preform a Probability Calculation without Covariance!" << std::endl;
            std::cout << "Exiting" << std::endl;
            exit(201);
        }
    }
    
    /*!
     * \brief Probability_Function
     * \param in_mu - input means of distribution
     * \param in_eigenvalues - input eigenvalues of the covariance matrix
     * \param in_eigenvectors - input eigenvectors of the covariance matrix
     */
    Probability_Function(std::vector<double> in_mu, arma::mat in_eigenvalues,arma::mat in_eigenvectors){
        this->mu=in_mu;
        if(!in_eigenvalues.is_empty() && !in_eigenvectors.is_empty())
        {    
                  this->Eigenvalues=in_eigenvalues;      
                  this->Eigenvectors=in_eigenvectors;
        }
        else
        {
            std::cout << "Cannot preform a Probability Calculation without decomposition!" << std::endl;
            std::cout << "Exiting" << std::endl;
            exit(202);
        }
  
    }
    

    /*!
     * \brief get_probability_pos
     * \param positions vector containing the N-D position for a given probabilty functions
     * \return probability value of N_D Gaussian at this position
     *
     * The function returns the probability value for an N_D Gaussian with previously determined Mu and Covariance of N_D distribution
     * at a postion given by the input vector
     */
    double get_probability_pos(std::vector<double> positions)
    {
        if(this->Eigenvalues.is_empty() || this->Eigenvectors.is_empty())
        {
             arma::vec vecEv;
             arma::eig_sym(vecEv, this->Eigenvectors, this->Covariance);
               this->Eigenvalues=arma::eye(vecEv.size(),vecEv.size());
           for(arma::uword i=0;i<(vecEv.size());i++)
           {
               this->Eigenvalues(i,i)=vecEv(i);
           }

        }
        if(positions.size() != this->mu.size())
        {
            std::cout << "Position and size of distribution does not fit!" << std::endl;
            exit(2001);
        }
        return this->N_D_Gaussian_pdf(positions,this->mu,this->Eigenvalues,this->Eigenvectors);
    }
    
    /*!
     * \brief get_log_probability_pos
     * \param positions vector containing the N-D position for a given probabilty functions
     * \return probability value of N_D Gaussian at this position
     *
     * The function returns the ln probability value for an N_D Gaussian with previously determined Mu and Covariance of N_D distribution
     * at a postion given by the input vector
     */
    double get_log_probability_pos(std::vector<double> positions)
    {
        
        if(this->Eigenvalues.is_empty() || this->Eigenvectors.is_empty())
        {
             arma::vec vecEv;
             arma::eig_sym(vecEv, this->Eigenvectors, this->Covariance);
               this->Eigenvalues=arma::eye(vecEv.size(),vecEv.size());
           for(arma::uword i=0;i<(vecEv.size());i++)
           {
               this->Eigenvalues(i,i)=vecEv(i);
           }

        }
        return this->N_D_Gaussian_pdf_log(positions,this->mu,this->Eigenvalues,this->Eigenvectors);
    }
    
    /*!
     * \brief get_samples_N_D_Gaussian
     * \param number_of_samples - M integer number of samples
     * \return vector of size N Dimension * M Samples returned from the proability function
     */
    std::vector< std::vector<double> >get_samples_N_D_Gaussian(int number_of_samples)
    {
        trng::yarn2 RandomStream;
        std::vector< std::vector<double> > sample( number_of_samples);
        if(this->Eigenvalues.is_empty() || this->Eigenvectors.is_empty())
        {
             arma::vec vecEv;
             arma::eig_sym(vecEv, this->Eigenvectors, this->Covariance);
               this->Eigenvalues=arma::eye(vecEv.size(),vecEv.size());
           for( arma::uword i=0;i<(vecEv.size());i++)
           {
               this->Eigenvalues(i,i)=vecEv(i);
           }

        }
        
        for(int i=0;i<number_of_samples;i++)
        {
            sample[i]=this->proposal(&RandomStream);
        }
        return sample;
        
    }
    
    /*!
     * \brief test_probability_functions
     *
     * Function to test the probability function by evaluation on a grid
     */
    void test_probability_functions();
    /*!
     * \brief test_sampler
     *
     * Function which tests the sampler by drawing samples from the N_D GAussian
     */
    void test_sampler();
    
    virtual ~Probability_Function(){
        
    }
    
private:
    arma::mat Covariance;
    arma::mat Eigenvalues;
    arma::mat Eigenvectors;
    std::vector<double> mu;
   //Probability functions
    double N_D_Gaussian_pdf(std::vector<double> x, std::vector<double> mu, arma::mat matEv, arma::mat matEigenvectors);
    double N_D_Gaussian_pdf_log(std::vector<double> x, std::vector<double> mu, arma::mat matEv, arma::mat matEigenvectors);
    //Sample from an N_D_Gaussian
    std::vector<double> proposal(trng::yarn2 *R);
};

#endif /* PROABILITY_FUNCTIONS_HPP */
