# Supplementary material for: Model-Based Quantification of Left Ventricular Diastolic Function in Critically Ill Patients with Atrial Fibrillation from Routine Data: A Feasibility Study
Source: Comput Math Methods Med. 2019 May 16;2019:9682138. doi: 10.1155/2019/9682138 (PMC6541946; doi:10.1155/2019/9682138)
Supplement: Supplementary Materials — Online Supplement Expanded Methods and Results: this document provides further details on methodological considerations and details about the model employed. Furthermore, the Results section includes figures of the entire cohort corresponding to those displayed in the manuscript for a selection of patients. Online Supplement Code: this is the product of the research and enables the reader to verify results and potentially apply the methodology to their data. We have a strong commitment to open sourcing the analysis code to promote transparency and reproducibility and thus further future research in this area. This supplement provides the complete analysis code and processed data for the research presented within this manuscript. Within the ZIP folder, the file “Readme.md” provides instructions for building and running the code. If additional questions or issues arise with regard to usage of the code, do not hesitate to contact the authors. [file 9682138.f1.zip › CodeOnlineSupplement_CMMM_2711432/DiastolicPaper_OnlineSupplement/diastolicpaper/include/test_gaussian.hpp]

/*
 * Copyright (c) 2016-2018, by  Applied Mathematical Physiology Laboratory,
 *                                               Department of Anesthesiology and Intensive Care Medicine, 
 *                                               University of Bonn Medical Center
 *                                               CONTRIBUTORS: Maximilian Oremek maximilian.oremek@ukbonn.de
 *                                               AFFILIATION: Applied Mathematical Physiology Laboratory, PD. Dr. Sven Zenker
 *                                               
 *
 * All rights reserved.
 *
 * Redistribution and use in source and binary forms, with or without
 * modification, are permitted provided that the following conditions are met:
 *
 * 1. Redistributions of source code must retain the above copyright notice, 
 *   this list of conditions and the following disclaimer.
 * 2. Redistributions in binary form must reproduce the above copyright notice,
 *   this list of conditions and the following disclaimer in the documentation 
 *   and/or other materials provided with the distribution.
 * 3. Neither the name of the copyright holder nor the names of its contributors 
 *   may be used to endorse or promote products derived from this software 
 *   without specific prior written permission.
 *
 * THIS SOFTWARE IS PROVIDED BY THE COPYRIGHT HOLDERS AND CONTRIBUTORS "AS IS"
 * AND ANY EXPRESS OR IMPLIED WARRANTIES, INCLUDING, BUT NOT LIMITED TO, THE
 * IMPLIED WARRANTIES OF MERCHANTABILITY AND FITNESS FOR A PARTICULAR PURPOSE
 * ARE DISCLAIMED. IN NO EVENT SHALL THE COPYRIGHT HOLDER OR CONTRIBUTORS BE
 * LIABLE FOR ANY DIRECT, INDIRECT, INCIDENTAL, SPECIAL, EXEMPLARY, OR
 * CONSEQUENTIAL DAMAGES (INCLUDING, BUT NOT LIMITED TO, PROCUREMENT OF
 * SUBSTITUTE GOODS OR SERVICES; LOSS OF USE, DATA, OR PROFITS; OR BUSINESS
 * INTERRUPTION) HOWEVER CAUSED AND ON ANY THEORY OF LIABILITY, WHETHER IN
 * CONTRACT, STRICT LIABILITY, OR TORT (INCLUDING NEGLIGENCE OR OTHERWISE)
 * ARISING IN ANY WAY OUT OF THE USE OF THIS SOFTWARE, EVEN IF ADVISED OF THE
 * POSSIBILITY OF SUCH DAMAGE.
 */
/* 
 * File:   test_gaussian.hpp
 * Author: M.Oremek Maximilian.Oremek@uni-bonn.de
 *
 * Created on 4. Mai 2016, 13:47
 */

#ifndef TEST_GAUSSIAN_HPP
#define TEST_GAUSSIAN_HPP

#include     <cmath>
#include     <iostream>
#include     <stdlib.h>
#include     <fstream>
#include     <vector>

#include     <cstdlib>
#include     <limits>
#include     <armadillo>


#include "exceptions.hpp"


/*!
 * \brief The Sdata_test struct
 *
 *  Data Structure containing the additional data required when testing the gaussians.
 *
 *  x - contains x coordinates of grid
 *  y - contains y coordinates of grid
 *  observed_probabilities - (x*y) sized vector containing the probability of the function evaluated
 *                            over the grid
 */
struct Sdata_test
{
    std::vector<double> x;
    std::vector<double> y;
    std::vector<double> observed_probabilities;
};


/*!
 * twoDGaussian
 *
 * Function which takes the x and y position in addition to the mean_x, mean_y as well as sigma x,y
 * plus the correlation factor rho.
 *
 * For further information http://mathworld.wolfram.com/BivariateNormalDistribution.html
 */
template<typename T>
T twoDGaussian(T x_coord, T y_coord, double mu_x, double mu_y, double sigmax,double sigmay, double rho)
{
    T sigmax_sq=sigmax*sigmax;
    T sigmay_sq=sigmay*sigmay;
    T rho_sq= rho*rho;
    T delta_x=(x_coord-mu_x);
    T delta_y=(y_coord-mu_y);
    T x_term=(delta_x*delta_x)/(sigmax_sq);
    T y_term=(delta_y*delta_y)/(sigmay_sq);
    T xy_term=(2*(rho)*(delta_x)*(delta_y))/(sigmax*sigmay);
    T exponent=(x_term-xy_term+y_term)/(2*(1-rho_sq));
    T coefficient=(2*M_PI*sigmax*sigmay)*sqrt(1-rho_sq);
    return (1/coefficient)*exp(-1*exponent);
}


/*!
 * probabilityGaussianMixture
 *
 * This function returns the normalise mixture of Gaussians for a position x,y as a vector
 */
template<typename T,typename A>
T probabilityGaussianMixture(std::vector<T,A> const position)
{
    //Divide by three to normalise the probability
    T value=(twoDGaussian(position[0],position[1],-15,-15,3.87,3.87,-0.94)+twoDGaussian(position[0],position[1],0,0,3.87,3.87,-0.94)+twoDGaussian(position[0],position[1],15,15,3.87,3.87,-0.94))/3;
    //T value=two_D_Gaussian(position[0],position[1],0,0,3.87,3.87,0.94);
    return value;  
   
}

/*!
 *
 * likelihood_log_function_test
 *
 * This function returns the log likelihood at a position as defined by pars
 * Structure of the other inputs is as used by the real model.
 *
 * transformed vector is used if the transformation to log space is wanted i.e. sampling in log space.
 * sigma_sq is the assumed measurement uncertainty we are wishing to sample
 *
 */
template <typename T, typename A>
T likelihood_log_function_test(std::vector<T, A> pars, void* auxillary_data, std::vector<int> transformed, double sigma_sq) {
   
    //Sigma_sq is not used in this scenario as we are not creating a gaussian probability from least squares rather getting the
    //porbability directly from the Gaussian Function.
    T likelihood = 0;
    try{
        T probabilityatpoint=probabilityGaussianMixture(pars);
        //Calculate log likelihood with regards to chain
        if (!transformed.empty()) {
            //transform stores the indeces of parameters to be transformed
            T coefficient_prior = 0;
            for (int i = 0; i<int(transformed.size()); i++) {
                coefficient_prior += log(pars[transformed[i]]);
                //cout << "coeff" << coefficient_prior<<endl;
            }

            likelihood = (log(probabilityatpoint)/(sigma_sq)) + coefficient_prior;
        } 
        else {

            likelihood = (log(probabilityatpoint)/(sigma_sq));

//            if(likelihood>0)
//            {
//                std::cout << "likelihood " << likelihood << " probability " << probabilityatpoint << std::endl;
//            }
        }
    }
    catch(...)
    {
       
       variance_adouble_ex* var_ex= new variance_adouble_ex;
       throw var_ex;
    }

//    std::cout << "Likelihood is " << likelihood << std::endl;
    return likelihood;
}


/*!
 * \brief cal_gaussian
 * \param x x-position
 * \param y y-position
 * \param pars parameter to evaluate
 * \param matCovariance- Covariance Matrix
 * \return
 */
std::vector<double>cal_gaussian(std::vector<double> x,std::vector<double> y,std::vector<double> pars,arma::mat matCovariance);

/*!
 * \brief generate_test
 * \param indata structure with the grid initialised so that the probability can be calculated
 */
void generate_test(struct Sdata_test* indata);


#endif /* TEST_GAUSSIAN_HPP */
