# Supplementary material for: Model-Based Quantification of Left Ventricular Diastolic Function in Critically Ill Patients with Atrial Fibrillation from Routine Data: A Feasibility Study
Source: Comput Math Methods Med. 2019 May 16;2019:9682138. doi: 10.1155/2019/9682138 (PMC6541946; doi:10.1155/2019/9682138)
Supplement: Supplementary Materials — Online Supplement Expanded Methods and Results: this document provides further details on methodological considerations and details about the model employed. Furthermore, the Results section includes figures of the entire cohort corresponding to those displayed in the manuscript for a selection of patients. Online Supplement Code: this is the product of the research and enables the reader to verify results and potentially apply the methodology to their data. We have a strong commitment to open sourcing the analysis code to promote transparency and reproducibility and thus further future research in this area. This supplement provides the complete analysis code and processed data for the research presented within this manuscript. Within the ZIP folder, the file “Readme.md” provides instructions for building and running the code. If additional questions or issues arise with regard to usage of the code, do not hesitate to contact the authors. [file 9682138.f1.zip › CodeOnlineSupplement_CMMM_2711432/DiastolicPaper_OnlineSupplement/diastolicpaper/src/Diastolic_expanded_Model.cpp]

/*
 * Copyright (c) 2016-2018, by  Applied Mathematical Physiology Laboratory,
 *                                               Department of Anesthesiology and Intensive Care Medicine, 
 *                                               University of Bonn Medical Center
 *                                               CONTRIBUTORS: Maximilian Oremek maximilian.oremek@ukbonn.de
 *                                               AFFILIATION: Applied Mathematical Physiology Laboratory, PD. Dr. Sven Zenker
 *                                               
 *
 * All rights reserved.
 *
 * Redistribution and use in source and binary forms, with or without
 * modification, are permitted provided that the following conditions are met:
 *
 * 1. Redistributions of source code must retain the above copyright notice, 
 *   this list of conditions and the following disclaimer.
 * 2. Redistributions in binary form must reproduce the above copyright notice,
 *   this list of conditions and the following disclaimer in the documentation 
 *   and/or other materials provided with the distribution.
 * 3. Neither the name of the copyright holder nor the names of its contributors 
 *   may be used to endorse or promote products derived from this software 
 *   without specific prior written permission.
 *
 * THIS SOFTWARE IS PROVIDED BY THE COPYRIGHT HOLDERS AND CONTRIBUTORS "AS IS"
 * AND ANY EXPRESS OR IMPLIED WARRANTIES, INCLUDING, BUT NOT LIMITED TO, THE
 * IMPLIED WARRANTIES OF MERCHANTABILITY AND FITNESS FOR A PARTICULAR PURPOSE
 * ARE DISCLAIMED. IN NO EVENT SHALL THE COPYRIGHT HOLDER OR CONTRIBUTORS BE
 * LIABLE FOR ANY DIRECT, INDIRECT, INCIDENTAL, SPECIAL, EXEMPLARY, OR
 * CONSEQUENTIAL DAMAGES (INCLUDING, BUT NOT LIMITED TO, PROCUREMENT OF
 * SUBSTITUTE GOODS OR SERVICES; LOSS OF USE, DATA, OR PROFITS; OR BUSINESS
 * INTERRUPTION) HOWEVER CAUSED AND ON ANY THEORY OF LIABILITY, WHETHER IN
 * CONTRACT, STRICT LIABILITY, OR TORT (INCLUDING NEGLIGENCE OR OTHERWISE)
 * ARISING IN ANY WAY OUT OF THE USE OF THIS SOFTWARE, EVEN IF ADVISED OF THE
 * POSSIBILITY OF SUCH DAMAGE.
 */
/* 
 * File:   Diastolic_expanded_Model.cpp
 * Author: M.Oremek Maximilian.Oremek@uni-bonn.de
 * 
 * Created on 16 May 2017, 11:07
 */


#include <armadillo>
#include <iostream>
#include <fstream>
#include <cmath>
#include <string>
#include <vector>
#include <cstdlib>
#include <limits>
#include <ctime>
#include <stdexcept>


#include "include/Diastolic_expanded_Model.hpp"
#include "include/Model.hpp"

#include "include/diastolicmodel.hpp"


/*!
 * \brief Diastolic_expanded_Model::Diastolic_expanded_Model
 * \param init_parameters initial parameters of model
 * \param init_auxillary_data input and observed variables contained within the struct Sdata_diastolic
 * \param sigma_sq the assumed error to calculate the likelihood
 * \param powerofchain the power of the chain to calculate likelihood
 * \param transformed vector<int> containing the dimension whichshould be transformed
 */
Diastolic_expanded_Model::Diastolic_expanded_Model(std::vector<double> init_parameters, void* init_auxillary_data, double sigma_sq,double powerofchain,std::vector<int> transformed) {
    this->initModel(init_parameters,init_auxillary_data,sigma_sq,powerofchain,transformed);
    this->negvedcounter=0;
    this->negxcounter=0;

}
/*!
 * \brief Diastolic_expanded_Model::calculatelikelihoodlog
 * \return returns false as the Hessian ADOLC Method has not been implemented.
 */
bool Diastolic_expanded_Model::calculatelikelihoodlog() {

    return false;
}

/*!
 * \brief Diastolic_expanded_Model::calculatelikelihood
 * \return returns false as decided on sampling in log likelihood space
 */
bool Diastolic_expanded_Model ::calculatelikelihood() {


    return false;

}

/*!
 * \brief Diastolic_expanded_Model::calculatelikelihoodlog_nonadolc
 * \return returns false if likelihood can not be computed, ture if likelihood can be computed.
 */
bool Diastolic_expanded_Model::calculatelikelihoodlog_nonadolc() {

    //Set up variables
    bool accept = true;

    double likelihood = 0;
    //get independent variables into adoubles and transform any log transformed variables
   std::vector<double> pars(this->get_pars().size());

    for (std::size_t i = 0; i<(this->get_pars().size()); i++) {
        pars[i] = (this->get_pars()[i]);
        //Check if need to transform variables.
        if (!this->get_transformed_vec().empty()) {
            for (std::size_t j = 0; j<(this->get_transformed_vec().size()); j++) {
                if (int(i) == this->get_transformed_vec()[j]) {
                    pars[i] = exp(pars[i]);
                }
            }
        }
    }
    //Get the resulting likelihood. If the likelihood_function encounters an error
    //reject parameters set via accept=false
   int throwingnegved_diastolic=0;
   bool validCalculation=true;
        likelihood = (likelihood_log_function_diastolicexpanded(pars, this->get_auxillary_data(), this->get_transformed_vec(), this->get_sigma_sq(),validCalculation,throwingnegved_diastolic));
        if(throwingnegved_diastolic!=0 || !validCalculation)
        {
            this->negxcounter=this->negxcounter+1;
            if(throwingnegved_diastolic!=0 ){
                this->negvedcounter=this->negvedcounter+1;
            }
            //Error in evaluation set accept false and end tape so that adolc stops diff
            accept = false;
//            std::cout << "likelihood if not accepted " << likelihood<< std::endl;
        }
    this->set_likelihood(likelihood);

    return accept;


}
