# Supplementary material for: Model-Based Quantification of Left Ventricular Diastolic Function in Critically Ill Patients with Atrial Fibrillation from Routine Data: A Feasibility Study
Source: Comput Math Methods Med. 2019 May 16;2019:9682138. doi: 10.1155/2019/9682138 (PMC6541946; doi:10.1155/2019/9682138)
Supplement: Supplementary Materials — Online Supplement Expanded Methods and Results: this document provides further details on methodological considerations and details about the model employed. Furthermore, the Results section includes figures of the entire cohort corresponding to those displayed in the manuscript for a selection of patients. Online Supplement Code: this is the product of the research and enables the reader to verify results and potentially apply the methodology to their data. We have a strong commitment to open sourcing the analysis code to promote transparency and reproducibility and thus further future research in this area. This supplement provides the complete analysis code and processed data for the research presented within this manuscript. Within the ZIP folder, the file “Readme.md” provides instructions for building and running the code. If additional questions or issues arise with regard to usage of the code, do not hesitate to contact the authors. [file 9682138.f1.zip › CodeOnlineSupplement_CMMM_2711432/DiastolicPaper_OnlineSupplement/diastolicpaper/src/fitting.cpp]

/*
 * Copyright (c) 2016-2018, by  Applied Mathematical Physiology Laboratory,
 *                                               Department of Anesthesiology and Intensive Care Medicine, 
 *                                               University of Bonn Medical Center
 *                                               CONTRIBUTORS: Maximilian Oremek maximilian.oremek@ukbonn.de
 *                                               AFFILIATION: Applied Mathematical Physiology Laboratory, PD. Dr. Sven Zenker
 *                                               
 *
 * All rights reserved.
 *
 * Redistribution and use in source and binary forms, with or without
 * modification, are permitted provided that the following conditions are met:
 *
 * 1. Redistributions of source code must retain the above copyright notice, 
 *   this list of conditions and the following disclaimer.
 * 2. Redistributions in binary form must reproduce the above copyright notice,
 *   this list of conditions and the following disclaimer in the documentation 
 *   and/or other materials provided with the distribution.
 * 3. Neither the name of the copyright holder nor the names of its contributors 
 *   may be used to endorse or promote products derived from this software 
 *   without specific prior written permission.
 *
 * THIS SOFTWARE IS PROVIDED BY THE COPYRIGHT HOLDERS AND CONTRIBUTORS "AS IS"
 * AND ANY EXPRESS OR IMPLIED WARRANTIES, INCLUDING, BUT NOT LIMITED TO, THE
 * IMPLIED WARRANTIES OF MERCHANTABILITY AND FITNESS FOR A PARTICULAR PURPOSE
 * ARE DISCLAIMED. IN NO EVENT SHALL THE COPYRIGHT HOLDER OR CONTRIBUTORS BE
 * LIABLE FOR ANY DIRECT, INDIRECT, INCIDENTAL, SPECIAL, EXEMPLARY, OR
 * CONSEQUENTIAL DAMAGES (INCLUDING, BUT NOT LIMITED TO, PROCUREMENT OF
 * SUBSTITUTE GOODS OR SERVICES; LOSS OF USE, DATA, OR PROFITS; OR BUSINESS
 * INTERRUPTION) HOWEVER CAUSED AND ON ANY THEORY OF LIABILITY, WHETHER IN
 * CONTRACT, STRICT LIABILITY, OR TORT (INCLUDING NEGLIGENCE OR OTHERWISE)
 * ARISING IN ANY WAY OUT OF THE USE OF THIS SOFTWARE, EVEN IF ADVISED OF THE
 * POSSIBILITY OF SUCH DAMAGE.
 */

/* 
 * File:   fitting.cpp
 * Author: M.Oremek Maximilian.Oremek@uni-bonn.de
 *
 */

#include <vector>
#include <iostream>
#include <fstream>
#include <cmath>
#include <limits>
#include <stdexcept>
#include <armadillo>
//ADOLC for Hessian Step
#include <adolc/adolc.h>
#include <adolc/adouble.h>

#include "include/diastolicmodel.hpp"
#include "include/filter.hpp"
#include "include/fitting.hpp"
#include "include/exceptions.hpp"


using namespace std;
/*!
 * \brief initial_fit_diastolic_simple uses the nlopt library to fit the objective function
 * \param pars initial parameters used as initial guess
 * \param data the auxillary data required by the model
 * \param numberofevaluations number of iterations the nlopt algorithm should take
 * \return  parameters of best fit as vector
 */
vector<double> initial_fit_diastolic_simple(vector<double> pars, struct Sdata_diastolic data, int numberofevaluations) {
    //Unpack Sdata_systolic
    vector<double> return_pars(pars.size());
    return_pars = pars;
    nlopt::opt opt(nlopt::LN_SBPLX, pars.size());
    //create lower bounds
    vector<double> lowerbounds(pars.size());
    vector<double> upperbounds(pars.size());
    for (unsigned int i = 0; i < lowerbounds.size(); i++) {
        lowerbounds[i] = 0;
        upperbounds[i] = 400;
    }


    //k1
    //lowerbounds[0] = -400;
    //upperbounds[0] = 0;
    //C
   // lowerbounds[3] = -400;
   // upperbounds[3] = 0;
    opt.set_lower_bounds(lowerbounds);
    opt.set_upper_bounds(upperbounds);
    opt.set_maxeval(numberofevaluations);
    double best_var;


    opt.set_min_objective(objective_func_diastolic_simple, static_cast<void *> (&data));
    nlopt::result ret =opt.optimize(return_pars, best_var);

    cout << "NLOpt returned " << ret <<"\n";
    cout << "Best LSQ  seen is " << best_var << std::endl;
    if (ret<0)
    {
        cout << " Optimization failed\n";
        exit(2000);
    }
            
   
    return return_pars;
}

/*!
 * \brief objective_func_diastolic_simple is the implementation of the objetive function as required by the nlopt library
 * \param pars parameters to fit the model
 * \param grad gradient as a vector for gradient based algorithms (not implemented here)
 * \param data_struct the auxillary data required by the model
 * \return returns least squares estimate
 */
double objective_func_diastolic_simple(const vector<double> &pars, vector<double> &grad, void* data_struct) {

    struct Sdata_diastolic *v = static_cast<Sdata_diastolic*> (data_struct);
    double var = 0;
    int throwingned_vedcounter = 0;
    var = least_squares_diastolicsimple<double>(pars, data_struct, throwingned_vedcounter);

    if (var == -1 || throwingned_vedcounter !=0) {
        var = pow(v->observed.size(), 7);
    }
    // std::cout << " in var func variance "<< std::setprecision(20)<<(var) << std::endl;
    //    std::cout << " in var func variance "<< log(var) << std::endl;

    return (var);
}


/*!
 * \brief eval_covariance_at_point_diastolic_simple is a function using ADOLC to evalute the covariance matrix at a point
 * \param fitpars parameters at which to investigate the covariance
 * \param aux_data auxillary data required to solve the model
 */
void eval_covariance_at_point_diastolic_simple(vector<double> fitpars, struct Sdata_diastolic aux_data) {

    //Empty transform vector for possible transformation of parameters
    vector<int> transformed;

    //Set up the arma matrix
    arma::mat mathessian(fitpars.size(), fitpars.size());
    mathessian = arma::zeros(arma::uword(fitpars.size()), arma::uword(fitpars.size()));
    arma::mat matgradient(fitpars.size(), 1);
    //Two empty for the decomposition
    arma::mat mateigenmatrix;
    arma::vec veceigenvalues;
    /*ADOLC part for numeric decomposition */
    /*Produces a tape to get Hessian*/
    short int tag = 0;
    trace_on(tag, 1);
    //define independent variables
    adouble likelihood_ad = 0;
    double likelihood = 0;
    //get independent variables into adoubles and transform any log transformed variables
    vector<adouble> pars(fitpars.size());

    for (int i = 0; i<int(fitpars.size()); i++) {
        pars[i] <<= (fitpars[i]);

    }
    //Check if calculation is valid
    bool validCalculation = true;
    //likelihood in log-space    (parameters,auxillaray, transformed, powerofchain, sigma_sq assumed
    likelihood_ad = likelihood_log_function_diastolicsimple(pars, static_cast<void *> (&aux_data), transformed, 196, validCalculation, 0.0);
    //Return ADOLC to double
    likelihood_ad >>= likelihood;

    //End of ADOLC differentiation
    trace_off();


    //If valid evaluation of model evaluate the Hessian and the Covariance matrix
    if (validCalculation) {
        //Get Hessian from tape
        double** phessian = nullptr;
        double* ppars = nullptr;
           ppars = new double [fitpars.size()];
        //Get gradient as well
        double* pgradient = nullptr;

        phessian = new double *[fitpars.size()];
     
        pgradient = new double[fitpars.size()];


        //Initialise phessian as array of array to hold matrix of hessian and
        //set ppars to be the array of values at which to evaluate the Hessian
        for (int i = 0; i<int(fitpars.size()); i++) {
            phessian[i] = new double[fitpars.size()];
            for (int j = 0; j<int(fitpars.size()); j++) {
                phessian[i][j] = -1000;
            }
            pgradient[i] = -1000;
            ppars[i] = fitpars[i];
        }

        //Actually get the Hessian
        int goodnessofderivative = hessian(tag, int(fitpars.size()), ppars, phessian);
        int goodnessofgradient = gradient(tag, int(fitpars.size()), ppars, pgradient);

        cout << "The Hessian was found to be " << goodnessofderivative << endl;
        cout << "The Gradient was found to be " << goodnessofgradient << endl;

        //Need to check Hessian for Nan values as pointer showed issues previously
        //Also read from array of pointers into arma::mat object
        try {
            //Populate the armadillo object
            for (arma::uword i = 0; i < arma::uword(fitpars.size()); i++) {
                //Populate Gradient
                matgradient(i, 0) = pgradient[i];
                //Populate Hessian
                for (arma::uword j = 0; j < arma::uword(fitpars.size()); j++) {
                    //the pointer matrix passed from ADOLC only contains the lower
                    //half of the Hessian. To get the full matrix need to fill values
                    if (j <= i) {
                        mathessian(i, j) = (phessian[i][j]);
                    } else {
                        mathessian(i, j) = (phessian[j][i]);

                    }

                    //If Hessian contains nan values throw exception
                    if (std::isnan(phessian[j][i])) {
                        nanhessian* nanh = new nanhessian;
                        throw nanh;
                    }


                }
            }

            ofstream out;
            out.open("gradient_at_fitpars_simple.txt");
            for (size_t i = 0; i<(fitpars.size()); i++) {

                out << (matgradient(i, 0));
                if (i < (fitpars.size() - 1)) {
                    out << "\t";
                }
            }
            out.close();


            out.open("hessian_at_fitpars_simple.txt");
            for (size_t i = 0; i<(fitpars.size()); i++) {
                for (size_t j = 0; j<(fitpars.size()); j++) {
                    out << (mathessian(i, j));
                    if (j < fitpars.size() - 1) {
                        out << "\t";
                    }


                }
                out << "\n";
            }

            out.close();

            mathessian = -1 * mathessian;
            //Once we have the Hessian deconstruct the Eigenvector and Matrix of the Covariance
            //Decompose the Hessian
            arma::eig_sym(veceigenvalues, mateigenmatrix, mathessian);

            //Delocate hessian pointer
            for (int i = 0; i<int(fitpars.size()); i++) {
                delete[] phessian[i];
            }
            delete[] phessian;
            //delocate parameter pointer
            delete[] ppars;
            //delocate gradient pointer
            delete[] pgradient;

            out.open("naiveEigenvalues_simple.txt");
            cout << " Eigenvalues before Regularisation " << endl;
            for (int i = 0; i<int(veceigenvalues.size()); i++) {

                cout << veceigenvalues(i) << "\t";
                out << veceigenvalues(i) << "\t";
            }
            out.close();

            //Now check if eigenvalues are negative and regularise Hessian by adding fixed Identity matrix
            //to the eigenvalues till all values are positive. i.e. add the negative eigenvalue an revert Hessian
            bool notsemipositive = true;
            while (notsemipositive) {
                int counter = 0;
                for (int i = 0; i<int(veceigenvalues.size()); i++) {

                    if (veceigenvalues(i) < 0) {
                        counter++;
                    }
                }


                out.open("Eigenvectors_at_fitpars_simple.txt");
                for (size_t i = 0; i<(fitpars.size()); i++) {
                    for (size_t j = 0; j<(fitpars.size()); j++) {
                        out << (mateigenmatrix(i, j));
                        if (int(j) < int(fitpars.size() - 1)) {
                            out << "\t";
                        }


                    }
                    out << "\n";
                }
                out.close();


                if (counter != 0) {

                    arma::mat veceigenvalues_new = arma::eye(veceigenvalues.size(), veceigenvalues.size());
                    double smallesteigenvalue = (veceigenvalues.min());
                    cout << "smallest eigenvalue= " << smallesteigenvalue << endl;

                    for (arma::uword i = 0; i < arma::uword(fitpars.size()); i++) {
                        veceigenvalues_new(i, i) = veceigenvalues(i) + abs(smallesteigenvalue) + 0.000001;
                    }


                    arma::mat mathessian_new;
                    mathessian_new = (mateigenmatrix)*(veceigenvalues_new) * inv(mateigenmatrix);
                    arma::eig_sym(veceigenvalues, mateigenmatrix, mathessian_new);

                    cout << "Eigenvalues" << endl;

                    for (arma::uword i = 0; i < veceigenvalues.size(); i++) {
                        cout << veceigenvalues(i) << "\t";
                    }
                    cout << endl;
                }
                else {
                    notsemipositive = false;
                }
            }


            cout << "Eigenvalues regularised" << endl;

            //Now calculate the covariance Matric
            arma::mat matEigenvaluesofCovariance = arma::eye(veceigenvalues.size(), veceigenvalues.size());
            for (arma::uword i = 0; i < veceigenvalues.size(); i++) {
                matEigenvaluesofCovariance(i, i) = 1 / (veceigenvalues(i));
                cout << veceigenvalues(i) << "\t";
            }
            cout << endl;
            //Inverse from Eigenvalue Decomposition is Q a-1 Q-1
            //Decomposition is QaQ-1

            arma::mat Covariance = (mateigenmatrix)*(matEigenvaluesofCovariance) * inv(mateigenmatrix);

            out.open("covariance_at_fitpars_simple.txt");
            for (size_t i = 0; i<(fitpars.size()); i++) {
                for (size_t j = 0; j<(fitpars.size()); j++) {

                    out << (Covariance(i, j));
                    if (i < (fitpars.size() - 1)) {
                        out << "\t";
                    }
                }


                out << "\n";
            }

            out.close();

            //Now calculate the error estimate from the diagonal

            out.open("error_estimate_at_fitpars_simple.txt");
            for (size_t i = 0; i<(fitpars.size()); i++) {


                out << sqrt(Covariance(i, i));
                if (i < (fitpars.size() - 1)) {
                    out << "\t";
                }


            }

            out.close();

        } catch (...) {
            mathessian = arma::zeros(int(fitpars.size()), int(fitpars.size()));
            cout << "\n NAN found! The Hessian is: " << std::endl;
            for (size_t i = 0; i<(fitpars.size()); i++) {
                for (size_t j = 0; j<(fitpars.size()); j++) {
                    cout << (phessian[j][i]) << "\t";
                }

                cout << "\n";
            }
            cout << "\n\n";

            //Delocate hessian pointer
            for (int i = 0; i<int(fitpars.size()); i++) {
                delete[] phessian[i];
            }
            delete[] phessian;
            //delocate parameter pointer
            delete[] ppars;
            //delocate gradient pointer
            delete[] pgradient;
        }


    }

}


/*!
 * \brief initial_fit_diastolic_expanded uses the nlopt library to fit the objective function
 * \param pars initial parameters used as initial guess
 * \param data the auxillary data required by the model
 * \param numberofevaluations number of iterations the nlopt algorithm should take
 * \return  parameters of best fit as vector
 */
vector<double> initial_fit_diastolic_expanded(vector<double> pars, struct Sdata_diastolic data, int numberofevaluations) {
    //Unpack Sdata_systolic
    vector<double> return_pars(7);
    return_pars = pars;
    nlopt::opt opt(nlopt::LN_SBPLX, 7);
    //create lower bounds
    vector<double> lowerbounds(7);
    vector<double> upperbounds(7);
    for (unsigned int i = 0; i < lowerbounds.size(); i++) {
        lowerbounds[i] = 0;
        upperbounds[i] = 400;
    }


    //k1
//    lowerbounds[0] = -400;
//    upperbounds[0] = 0;
//    //C
//    lowerbounds[3] = -400;
//    upperbounds[3] = 0;
    opt.set_lower_bounds(lowerbounds);
    opt.set_upper_bounds(upperbounds);
    opt.set_maxeval(numberofevaluations);
    double best_var;


    opt.set_min_objective(objective_func_diastolic_expanded, static_cast<void *> (&data));
    nlopt::result ret =opt.optimize(return_pars, best_var);

    cout << "NLOpt returned " << ret <<"\n";
    cout << "Best Likelihood seen is " << best_var/300 << std::endl;
    if (ret<0)
    {
        cout << " Optimization failed\n";
        exit(2000);
    }
    return return_pars;
}


/*!
 * \brief objective_func_diastolic_expanded is the implementation of the objetive function as required by the nlopt library
 * \param pars parameters to fit the model
 * \param grad gradient as a vector for gradient based algorithms (not implemented here)
 * \param data_struct the auxillary data required by the model
 * \return returns least squares estimate
 */
double objective_func_diastolic_expanded(const vector<double> &pars, vector<double> &grad, void* data_struct) {

    struct Sdata_diastolic *v = static_cast<Sdata_diastolic*> (data_struct);
    double var = 0;
    int throwingned_vedcounter = 0;
    var = least_squares_diastolicexpanded<double>(pars, data_struct, throwingned_vedcounter);

    if (var == -1 || throwingned_vedcounter !=0) {
        var = pow(v->observed.size(), 7);
    }
    // std::cout << " in var func variance "<< std::setprecision(20)<<(var) << std::endl;
    //    std::cout << " in var func variance "<< log(var) << std::endl;

    return (var);
}


/*!
 * \brief eval_covariance_at_point_diastolic_expanded is a function using ADOLC to evalute the covariance matrix at a point
 * \param fitpars parameters at which to investigate the covariance
 * \param aux_data auxillary data required to solve the model
 */
void eval_covariance_at_point_diastolic_expanded(vector<double> fitpars, struct Sdata_diastolic aux_data) {

    //Empty transform vector for possible transformation of parameters
    vector<int> transformed;
    
    //Set up the arma matrix
    arma::mat mathessian(fitpars.size(), fitpars.size());
    mathessian = arma::zeros(arma::uword(fitpars.size()), arma::uword(fitpars.size()));
    arma::mat matgradient(fitpars.size(), 1);
    //Two empty for the decomposition
    arma::mat mateigenmatrix;
    arma::vec veceigenvalues;
    /*ADOLC part for numeric decomposition */
    /*Produces a tape to get Hessian*/
    short int tag = 0;
    trace_on(tag, 1);
    //define independent variables
    adouble likelihood_ad = 0;
    double likelihood = 0;
    //get independent variables into adoubles and transform any log transformed variables
    vector<adouble> pars(fitpars.size());

    for (size_t i = 0; i<(fitpars.size()); i++) {
        pars[i] <<= (fitpars[i]);

    }
    //Check if calculation is valid
    bool validCalculation = true;
   
    //likelihood in log-space    (parameters,auxillaray, transformed, powerofchain, sigma_sq assumed
    likelihood_ad = likelihood_log_function_diastolicexpanded(pars, static_cast<void *> (&aux_data), transformed, 196, validCalculation, 0.0);
    //Return ADOLC to double
    likelihood_ad >>= likelihood;

    //End of ADOLC differentiation
    trace_off();


    //If valid evaluation of model evaluate the Hessian and the Covariance matrix
    if (validCalculation) {
        //Get Hessian from tape
        double** phessian = nullptr;
        double* ppars = nullptr;
        //Get gradient as well
        double* pgradient = nullptr;

        phessian = new double *[fitpars.size()];
        ppars = new double [fitpars.size()];
        pgradient = new double[fitpars.size()];


        //Initialise phessian as array of array to hold matrix of hessian and
        //set ppars to be the array of values at which to evaluate the Hessian
        for (int i = 0; i<int(fitpars.size()); i++) {
            phessian[i] = new double[fitpars.size()];
            pgradient[i] = -1000;
            ppars[i] = fitpars[i];
        }
        //Initialise pHessian
        for (int i = 0; i<int(fitpars.size()); i++) {

            for (int j = 0; j<int(fitpars.size()); j++) {
                phessian[i][j] = -1000;
            }
        }

        //Actually get the Hessian
        int goodnessofderivative = hessian(tag, int(fitpars.size()), ppars, phessian);
        int goodnessofgradient = gradient(tag, int(fitpars.size()), ppars, pgradient);

        cout << "The Hessian was found to be " << goodnessofderivative << endl;
        cout << "The Gradient was found to be " << goodnessofgradient << endl;

        //Need to check Hessian for Nan values as pointer showed issues previously
        //Also read from array of pointers into arma::mat object
        try {
            //Populate the armadillo object
            for (arma::uword i = 0; i < arma::uword(fitpars.size()); i++) {
                //Populate Gradient
                matgradient(i, 0) = pgradient[i];
                //Populate Hessian
                for (arma::uword j = 0; j < arma::uword(fitpars.size()); j++) {
                    //the pointer matrix passed from ADOLC only contains the lower
                    //half of the Hessian. To get the full matrix need to fill values
                    if (j <= i) {
                        mathessian(i, j) = (phessian[i][j]);
                    } else {
                        mathessian(i, j) = (phessian[j][i]);

                    }

                    //If Hessian contains nan values throw exception
                    if (std::isnan(phessian[j][i])) {
                        nanhessian* nanh = new nanhessian;
                        throw nanh;
                    }

                    //Use -1*Hessian for the decomposition as in equation 17 of Qi and Minka Paper
                    mathessian(i, j) = -1 * (mathessian(i, j));
                }

            }
            ofstream out;
            out.open("gradient_at_fitpars_expanded.txt");
            for (size_t i = 0; i<(fitpars.size()); i++) {

                out << (matgradient(i, 0));
                if (i < (fitpars.size() - 1)) {
                    out << "\t";
                }
            }
            out.close();

            out.open("hessian_at_fitpars_expanded.txt");
            for (size_t i = 0; i<(fitpars.size()); i++) {
                for (size_t j = 0; j<(fitpars.size()); j++) {
                    out << (mathessian(i, j));
                    if (j < (fitpars.size() - 1)) {
                        out << "\t";
                    }


                }
                out << "\n";
            }

            out.close();

            //Once we have the Hessian deconstruct the Eigenvector and Matrix of the Covariance
            //Decompose the Hessian
            arma::eig_sym(veceigenvalues, mateigenmatrix, mathessian);

            //Delocate hessian pointer
            for (size_t i = 0; i<(fitpars.size()); i++) {
                delete[] phessian[i];
            }
            delete[] phessian;
            //delocate parameter pointer
            delete[] ppars;
            //delocate gradient pointer
            delete[] pgradient;

            out.open("naiveEigenvalues_simple.txt");
            cout << " Eigenvalues before Regularisation " << endl;
            for (size_t i = 0; i<(veceigenvalues.size()); i++) {

                cout << veceigenvalues(i) << "\t";
                out << veceigenvalues(i) << "\t";
            }
            out.close();

            //Now check if eigenvalues are negative and regularise Hessian by adding fixed Identity matrix
            //to the eigenvalues till all values are positive. i.e. add the negative eigenvalue an revert Hessian
            bool notsemipositive = true;
            while (notsemipositive) {
                int counter = 0;
                for (int i = 0; i<int(veceigenvalues.size()); i++) {

                    if (veceigenvalues(i) < 0) {
                        counter++;
                    }
                }


                out.open("Eigenvectors_at_fitpars_expanded.txt");
                for (int i = 0; i<int(fitpars.size()); i++) {
                    for (int j = 0; j<int(fitpars.size()); j++) {
                        out << (mateigenmatrix(i, j));
                        if (int(j) < int(fitpars.size() - 1)) {
                            out << "\t";
                        }


                    }
                    out << "\n";
                }

                out.close();


                if (counter != 0) {

                    arma::mat veceigenvalues_new = arma::eye(veceigenvalues.size(), veceigenvalues.size());
                    double smallesteigenvalue = (veceigenvalues.min());
                    cout << "smallest eigenvalue= " << smallesteigenvalue << endl;

                    for (arma::uword i = 0; i < arma::uword(fitpars.size()); i++) {
                        veceigenvalues_new(i, i) = veceigenvalues(i) + abs(smallesteigenvalue) + 0.000001;
                    }


                    arma::mat mathessian_new;
                    mathessian_new = (mateigenmatrix)*(veceigenvalues_new) * inv(mateigenmatrix);
                    arma::eig_sym(veceigenvalues, mateigenmatrix, mathessian_new);

                    cout << "Eigenvalues after Regulasation" << endl;

                    for (arma::uword i = 0; i < veceigenvalues.size(); i++) {
                        cout << veceigenvalues(i) << "\t";
                    }
                    cout << endl;
                }
                else {
                    notsemipositive = false;
                }
            }


            //Now calculate the covariance Matric
            arma::mat matEigenvaluesofCovariance = arma::eye(veceigenvalues.size(), veceigenvalues.size());
            for (arma::uword i = 0; i < veceigenvalues.size(); i++) {
                matEigenvaluesofCovariance(i, i) = 1 / (veceigenvalues(i));

            }


            //Inverse from Eigenvalue Decomposition is Q a-1 Q-1
            //Decomposition is QaQ-1

            arma::mat Covariance = (mateigenmatrix)*(matEigenvaluesofCovariance) * inv(mateigenmatrix);

            out.open("covariance_at_fitpars_expanded.txt");
            for (int i = 0; i<int(fitpars.size()); i++) {
                for (int j = 0; j<int(fitpars.size()); j++) {

                    out << (Covariance(i, j));
                    if (i < int(fitpars.size() - 1)) {
                        out << "\t";
                    }
                }


                out << "\n";
            }

            out.close();

            //Now calculate the error estimate from the diagonal

            out.open("error_estimate_at_fitpars_expanded.txt");
            for (int i = 0; i<int(fitpars.size()); i++) {


                out << sqrt(Covariance(i, i));
                if (i < int(fitpars.size() - 1)) {
                    out << "\t";
                }


            }

            out.close();

        } catch (...) {
            mathessian = arma::zeros(int(fitpars.size()), int(fitpars.size()));
            cout << "\n NAN found! The Hessian is: " << std::endl;
            for (int i = 0; i<int(fitpars.size()); i++) {
                for (int j = 0; j<int(fitpars.size()); j++) {
                    cout << (phessian[j][i]) << "\t";
                }

                cout << "\n";
            }
            cout << "\n\n";

            //Delocate hessian pointer
            for (int i = 0; i<int(fitpars.size()); i++) {
                delete[] phessian[i];
            }
            delete[] phessian;
            //delocate parameter pointer
            delete[] ppars;
            //delocate gradient pointer
            delete[] pgradient;
        }


    }


}
