# Supplementary material for: Model-Based Quantification of Left Ventricular Diastolic Function in Critically Ill Patients with Atrial Fibrillation from Routine Data: A Feasibility Study
Source: Comput Math Methods Med. 2019 May 16;2019:9682138. doi: 10.1155/2019/9682138 (PMC6541946; doi:10.1155/2019/9682138)
Supplement: Supplementary Materials — Online Supplement Expanded Methods and Results: this document provides further details on methodological considerations and details about the model employed. Furthermore, the Results section includes figures of the entire cohort corresponding to those displayed in the manuscript for a selection of patients. Online Supplement Code: this is the product of the research and enables the reader to verify results and potentially apply the methodology to their data. We have a strong commitment to open sourcing the analysis code to promote transparency and reproducibility and thus further future research in this area. This supplement provides the complete analysis code and processed data for the research presented within this manuscript. Within the ZIP folder, the file “Readme.md” provides instructions for building and running the code. If additional questions or issues arise with regard to usage of the code, do not hesitate to contact the authors. [file 9682138.f1.zip › CodeOnlineSupplement_CMMM_2711432/DiastolicPaper_OnlineSupplement/diastolicpaper/src/Probability_Function.cpp]

/*
 * Copyright (c) 2016-2018, by  Applied Mathematical Physiology Laboratory,
 *                                               Department of Anesthesiology and Intensive Care Medicine, 
 *                                               University of Bonn Medical Center
 *                                               CONTRIBUTORS: Maximilian Oremek maximilian.oremek@ukbonn.de
 *                                               AFFILIATION: Applied Mathematical Physiology Laboratory, PD. Dr. Sven Zenker
 *                                               
 *
 * All rights reserved.
 *
 * Redistribution and use in source and binary forms, with or without
 * modification, are permitted provided that the following conditions are met:
 *
 * 1. Redistributions of source code must retain the above copyright notice, 
 *   this list of conditions and the following disclaimer.
 * 2. Redistributions in binary form must reproduce the above copyright notice,
 *   this list of conditions and the following disclaimer in the documentation 
 *   and/or other materials provided with the distribution.
 * 3. Neither the name of the copyright holder nor the names of its contributors 
 *   may be used to endorse or promote products derived from this software 
 *   without specific prior written permission.
 *
 * THIS SOFTWARE IS PROVIDED BY THE COPYRIGHT HOLDERS AND CONTRIBUTORS "AS IS"
 * AND ANY EXPRESS OR IMPLIED WARRANTIES, INCLUDING, BUT NOT LIMITED TO, THE
 * IMPLIED WARRANTIES OF MERCHANTABILITY AND FITNESS FOR A PARTICULAR PURPOSE
 * ARE DISCLAIMED. IN NO EVENT SHALL THE COPYRIGHT HOLDER OR CONTRIBUTORS BE
 * LIABLE FOR ANY DIRECT, INDIRECT, INCIDENTAL, SPECIAL, EXEMPLARY, OR
 * CONSEQUENTIAL DAMAGES (INCLUDING, BUT NOT LIMITED TO, PROCUREMENT OF
 * SUBSTITUTE GOODS OR SERVICES; LOSS OF USE, DATA, OR PROFITS; OR BUSINESS
 * INTERRUPTION) HOWEVER CAUSED AND ON ANY THEORY OF LIABILITY, WHETHER IN
 * CONTRACT, STRICT LIABILITY, OR TORT (INCLUDING NEGLIGENCE OR OTHERWISE)
 * ARISING IN ANY WAY OUT OF THE USE OF THIS SOFTWARE, EVEN IF ADVISED OF THE
 * POSSIBILITY OF SUCH DAMAGE.
 */
/* 
 * File:   proability_functions.cpp
 * Author: M.Oremek Maximilian.Oremek@uni-bonn.de
 *
 * Created on May 18, 2016, 1:17 PM
 */
#include    <vector>
#include    <cmath>
#include    <armadillo>
#include    <cstdlib>
#include    <iostream>
#include    <fstream>
#include    <trng/yarn2.hpp>
#include    <trng/normal_dist.hpp> 

#include "include/Probability_Function.hpp"


using namespace std;

//Probability of a N_D Gaussian given x, mu and the decomposition of the Covariance
/*!
 * \brief Probability_Function::N_D_Gaussian_pdf
 * \param x - position vector
 * \param mu - means of distribution
 * \param matEv - matrix of the eigenvalues
 * \param matEigenvectors - matrix of Eigenvectors
 * \return - the probability value of a N_D Gaussian
 *
 * The function returns the probability value of a N dimensional Gaussian as defined by the means and eigendecomposition of the covariance matrix
 */
double Probability_Function::N_D_Gaussian_pdf(vector<double> x, vector<double> mu, arma::mat matEv, arma::mat matEigenvectors) {


    double prob;
    if (x.size() != mu.size()) {
        cout << " Means and Values are of different size\n" << x.size() << "\t" << mu.size() << std::endl;
        exit(2000);
    }

    //x -mu
    arma::mat matXminmu(int(x.size()), 1);
    //Invert
    arma::mat matDfromEV(size(matEv), arma::fill::zeros);
    arma::mat matInvcovar;
    //calculate matrix product in exponent
    arma::mat matExponent;


    //Get matirx x-mu
    for (int i = 0; i<int(x.size()); i++) {
        matXminmu(i, 0) = (x[i] - mu[i]);

    }

    //Get determinant from decomposition and sqrt of eigenvalues
    double determinant = 1;
    for (int i = 0; i<int(x.size()); i++) {
        determinant = determinant * double(matEv(i, i));
        matDfromEV(i, i) = 1 / matEv(i, i);
    }

    matInvcovar = (matEigenvectors * matDfromEV * inv(matEigenvectors));
//    cout << "Inverse of Covariance is " << std::endl;
//            for(int i=0;i<int(mu.size());i++)
//            {
//                for(int j=0;j<int(mu.size());j++)
//                {
//                    cout << matInvcovar(i,j)<< "\t";
//                }
//             cout <<"\n";       
//            }
//    cout <<"\n";
    matExponent = matInvcovar*matXminmu;

    arma::mat matrix_prod = matXminmu.t() * matExponent;

    //Now get the scaling cofactor
    double cofactor = (sqrt(determinant));
    double twopi_pow_sqrt = sqrt(pow(2 * M_PI, int(x.size())));
    cofactor = cofactor*twopi_pow_sqrt;
    cofactor = 1 / cofactor;
    //Now get probability
    prob = cofactor * exp(-0.5 * matrix_prod(0));

    return prob;
}

// Log Probability of a N_D Gaussian given x, mu and the decomposition of the Covariance
/*!
 * \brief Probability_Function::N_D_Gaussian_pdf_log
 * \param x - position vector
 * \param mu - means of distribution
 * \param matEv - matrix of the eigenvalues
 * \param matEigenvectors - matrix of Eigenvectors
 * \return - the probability value of a N_D Gaussian
 *
 * The function returns the logarithmic probability value of a N dimensional Gaussian as defined by the means and eigendecomposition of the covariance matrix
 */
double Probability_Function::N_D_Gaussian_pdf_log(vector<double> x, vector<double> mu, arma::mat matEv, arma::mat matEigenvectors) {

    double prob;
    if (x.size() != mu.size()) {
        cout << " Means and Values are of different size\n" << x.size() << "\t" << mu.size() << std::endl;
        exit(2000);
    }

    //x -mu
    arma::mat matXminmu(int(x.size()), 1);
    //Invert
    arma::mat matDfromEV(size(matEv), arma::fill::zeros);
    arma::mat matInvcovar;
    //calculate matrix product in exponent
    arma::mat matExponent;
    //Get matirx x-mu
    for (int i = 0; i<int(x.size()); i++) {
        matXminmu(i, 0) = (x[i] - mu[i]);
    }

    double determinant = 1;
//    cout << "the Covariance Eigenvalues are :\n";
    for (int i = 0; i<int(x.size()); i++) {
        determinant = determinant * double(matEv(i, i));
//        cout<< matEv(i,i) << "\t";
        matDfromEV(i, i) = 1 / matEv(i, i);
    }
    
//                   cout << "\n";
//                   cout << "Eigenvector from Covariance are \n";
//                   for(int i=0;i< int(mu.size());i++)
//                   {
//                       for(int j=0;j<int(mu.size());j++)
//                       {
//                           cout << matEigenvectors(i,j) << "\t";
//                        }
//                       cout <<endl;
//                   }
//                   cout << std::endl;
                       

    matInvcovar = ((matEigenvectors) * matDfromEV * inv(matEigenvectors));
//    cout << " in log probability Inverse of Covariance is " << std::endl;
//            for(int i=0;i<int(mu.size());i++)
//            {
//                for(int j=0;j<int(mu.size());j++)
//                {
//                    cout << matInvcovar(i,j)<< "\t";
//                }
//             cout <<"\n";       
//            }
//    cout <<"\n";    
    matExponent = matInvcovar*matXminmu;

    arma::mat matrix_prod = matXminmu.t() * matExponent;

    //Calculate the scaling cofactor
    double cofactor = (sqrt(determinant));
    double twopi_pow_sqrt = sqrt(pow(2 * M_PI, int(x.size())));
    cofactor = cofactor*twopi_pow_sqrt;
    cofactor = 1 / cofactor;
    //Now the probability
    prob = cofactor * exp(-0.5 * matrix_prod(0));
    prob = log(prob);

    return prob;
}


/*!
 * \brief Probability_Function::proposal
 * \param R - Randomstream from trng library
 * \return - return the parameter vector from the proposal distribution
 */
vector<double> Probability_Function::proposal(trng::yarn2 *R) {

    std::vector<double> pars = this->mu;
    std::vector<double> candidate(pars.size(), 0);
    arma::mat matEv = this->Eigenvalues;
    arma::mat matEigenvectors = this->Eigenvectors;
    arma::mat matRandnum(int(pars.size()), 1);
    arma::mat matEv_sqrt(size(matEv), arma::fill::zeros);
    arma::mat matEigenproduct1(int(pars.size()), int(pars.size()));
    arma::mat matEigenproduct2(int(pars.size()), int(pars.size()));

    trng::normal_dist<> n(0, 1);
    for (int i = 0; i<int(pars.size()); i++) {
        //populate the random numbers
        matRandnum(i, 0) = n(*R);
    }

    //Get S^1/2
    //      cout <<"Eigenvalues \n";
    for (int i = 0; i<int(int(pars.size())); i++) {
        matEv_sqrt(i, i) = sqrt(matEv(i, i));
    }
    //Now get A
    matEigenproduct1 = matEigenvectors*matEv_sqrt;

    // Now get A*z
    matEigenproduct2 = matEigenproduct1*matRandnum;

    for (int i = 0; i<int(pars.size()); i++) {

        candidate[i] = pars[i]+(matEigenproduct2(i, 0));

    }

    return candidate;
};

/*!
 * \brief test_probability_functions
 *
 * Function to test the probability function by evaluation on a grid
 */
void Probability_Function::test_probability_functions() {

    arma::mat eigenvalues(2, 2);
    eigenvalues(0, 0) = 1;
    eigenvalues(1, 1) = 100;
    eigenvalues(0, 1) = eigenvalues(1, 0) = 0;

    arma::mat matCovariance(2, 2);
    matCovariance(0, 0) = 15;
    matCovariance(1, 1) = 15;
    matCovariance(1, 0) = 14.1;
    matCovariance(0, 1) = 14.1;
    arma::mat invcovar=inv(matCovariance);
    cout << "inverse of covariance is:"<< std::endl;
    for(int i=0;i<2;i++)
    {
        cout << invcovar(i,0) << " , " << invcovar(i,1)<< std::endl;
    }
    cout << std::endl;
    //arma::mat matEVT=Eigenvalues.t();
    arma::vec vecEV;
    arma::mat matEigenvector(2, 2);
    arma::eig_sym(vecEV, matEigenvector, matCovariance);

    cout << "Size of VecEV " << size(vecEV) << std::endl;
    for (int i = 0; i<int(2); i++) {
        cout << "Eigenvalues: " << vecEV(i) << std::endl;
        eigenvalues(i,i)=vecEV(i);
        cout << "Eigenvector " << matEigenvector(i, 0) << " , " << matEigenvector(i, 1) << std::endl;
    }
    cout <<endl;
    vector<double> x;
    vector<double> y;
    int resol = 1000;
    for (int counted = 0; counted < resol; counted++) {
        x.push_back((counted * (20.0 + 20.0) / resol) - 20.0);
        y.push_back((counted * (20.0 + 20.0) / resol) - 20.0);
    }

    vector<double> mus(2);
    mus[0] = 0;
    mus[1] = 0;

    this->mu = mus;
    this->Eigenvalues = eigenvalues;
    this->Eigenvectors = matEigenvector;
    vector<double> values(x.size() * y.size());
    // cout << pars[0] << "\t" << pars[1] << "\t" << pars[2] << std::endl;
    for (unsigned int i = 0; i < x.size(); i++) {
        for (unsigned j = 0; j < y.size(); j++) {
            vector<double> current_pos(2);
            current_pos[0] = x[i];
            current_pos[1] = y[j];
            double temp = this->get_probability_pos(current_pos);
            values[int(y.size() * i) + j] = temp;
        }
    }

    ofstream out;
    out.open("actualdist.txt");
    for (int i = 0; i<int(x.size()); i++) {
        for (int j = 0; j<int(y.size()); j++) {
            out << values[int(y.size() * i) + j];
            if (j<int(y.size() - 1)) {
                out << "\t";
            }
        }
        out << "\n";
    }

    out.close();

    values.clear();
    values.resize(x.size() * y.size());
    // cout << pars[0] << "\t" << pars[1] << "\t" << pars[2] << std::endl;
    for (unsigned int i = 0; i < x.size(); i++) {
        for (unsigned j = 0; j < y.size(); j++) {
            vector<double> current_pos(2);
            current_pos[0] = x[i];
            current_pos[1] = y[j];
            double temp = this->get_log_probability_pos(current_pos);
                    values[int(y.size() * i) + j] = temp;
        }
    }


    out.open("actualdist_log.txt");
    for (int i = 0; i<int(x.size()); i++) {
        for (int j = 0; j<int(y.size()); j++) {
            out << values[int(y.size() * i) + j];
            if (j<int(y.size() - 1)) {
                out << "\t";
            }
        }
        out << "\n";
    }

    out.close();


}

/*!
 * \brief test_sampler
 *
 * Function which tests the sampler by drawing samples from the N_D GAussian
 */
void Probability_Function::test_sampler() {

    trng::yarn2 Randstream;

    arma::mat eigenvalues(2,2);
    eigenvalues(0, 0) = 1;
    eigenvalues(1, 1) = 100;
    eigenvalues(0, 1) = eigenvalues(1, 0) = 0;

    arma::mat matCovariance(2, 2);
    matCovariance(0, 0) = 50.5;
    matCovariance(1, 1) = 50.5;
    matCovariance(1, 0) = 49.5;
    matCovariance(0, 1) = 49.5;

    //arma::mat matEVT=Eigenvalues.t();
    arma::vec vecEV;
    arma::mat matEigenvector(2, 2);
    arma::eig_sym(vecEV, matEigenvector, matCovariance);

    cout << "Size of VecEV " << size(vecEV) << std::endl;
    for (int i = 0; i<int(2); i++) {
        cout << "Eigenvalues: " << vecEV(i) << std::endl;

        cout << "Eigenvector " << matEigenvector(i, 0) << " , " << matEigenvector(i, 1) << std::endl;
    }

    vector<double> centers(2);
    centers[0]=0;
    centers[1]=0;
    this->mu = centers;
    this->Eigenvalues = eigenvalues;
    this->Eigenvectors = matEigenvector;

    vector<vector<double> >candidate = this->get_samples_N_D_Gaussian(10000);

    ofstream out;

    out.open("Testproposal.txt");
    for (int i = 0; i<int(candidate.size()); i++) {
        for (int j = 0; j<int(candidate[i].size()); j++) {
            out << candidate[i][j] << "\t";
        }
        out << "\n";
    }
    out.close();


}
