# Supplementary material for: Model-Based Quantification of Left Ventricular Diastolic Function in Critically Ill Patients with Atrial Fibrillation from Routine Data: A Feasibility Study
Source: Comput Math Methods Med. 2019 May 16;2019:9682138. doi: 10.1155/2019/9682138 (PMC6541946; doi:10.1155/2019/9682138)
Supplement: Supplementary Materials — Online Supplement Expanded Methods and Results: this document provides further details on methodological considerations and details about the model employed. Furthermore, the Results section includes figures of the entire cohort corresponding to those displayed in the manuscript for a selection of patients. Online Supplement Code: this is the product of the research and enables the reader to verify results and potentially apply the methodology to their data. We have a strong commitment to open sourcing the analysis code to promote transparency and reproducibility and thus further future research in this area. This supplement provides the complete analysis code and processed data for the research presented within this manuscript. Within the ZIP folder, the file “Readme.md” provides instructions for building and running the code. If additional questions or issues arise with regard to usage of the code, do not hesitate to contact the authors. [file 9682138.f1.zip › CodeOnlineSupplement_CMMM_2711432/DiastolicPaper_OnlineSupplement/diastolicpaper/src/readdata_java.cpp]

/*
 * Copyright (c) 2016-2018, by  Applied Mathematical Physiology Laboratory,
 *                                               Department of Anesthesiology and Intensive Care Medicine, 
 *                                               University of Bonn Medical Center
 *                                               CONTRIBUTORS: Maximilian Oremek maximilian.oremek@ukbonn.de
 *                                               AFFILIATION: Applied Mathematical Physiology Laboratory, PD. Dr. Sven Zenker
 *                                               
 *
 * All rights reserved.
 *
 * Redistribution and use in source and binary forms, with or without
 * modification, are permitted provided that the following conditions are met:
 *
 * 1. Redistributions of source code must retain the above copyright notice, 
 *   this list of conditions and the following disclaimer.
 * 2. Redistributions in binary form must reproduce the above copyright notice,
 *   this list of conditions and the following disclaimer in the documentation 
 *   and/or other materials provided with the distribution.
 * 3. Neither the name of the copyright holder nor the names of its contributors 
 *   may be used to endorse or promote products derived from this software 
 *   without specific prior written permission.
 *
 * THIS SOFTWARE IS PROVIDED BY THE COPYRIGHT HOLDERS AND CONTRIBUTORS "AS IS"
 * AND ANY EXPRESS OR IMPLIED WARRANTIES, INCLUDING, BUT NOT LIMITED TO, THE
 * IMPLIED WARRANTIES OF MERCHANTABILITY AND FITNESS FOR A PARTICULAR PURPOSE
 * ARE DISCLAIMED. IN NO EVENT SHALL THE COPYRIGHT HOLDER OR CONTRIBUTORS BE
 * LIABLE FOR ANY DIRECT, INDIRECT, INCIDENTAL, SPECIAL, EXEMPLARY, OR
 * CONSEQUENTIAL DAMAGES (INCLUDING, BUT NOT LIMITED TO, PROCUREMENT OF
 * SUBSTITUTE GOODS OR SERVICES; LOSS OF USE, DATA, OR PROFITS; OR BUSINESS
 * INTERRUPTION) HOWEVER CAUSED AND ON ANY THEORY OF LIABILITY, WHETHER IN
 * CONTRACT, STRICT LIABILITY, OR TORT (INCLUDING NEGLIGENCE OR OTHERWISE)
 * ARISING IN ANY WAY OUT OF THE USE OF THIS SOFTWARE, EVEN IF ADVISED OF THE
 * POSSIBILITY OF SUCH DAMAGE.
 */

/* 
 * File:   readdata_java.cpp
 * Author: M.Oremek Maximilian.Oremek@ukb.uni-bonn.de
 *
 * Created on December 20, 2016, 6:43 PM
 */

#include <vector>
#include <string>
#include <cstring>
#include <fstream>
#include <iostream>

#include <sys/stat.h>
#include <sys/types.h>
#include <unistd.h>
#include <dirent.h>
#include <stdlib.h>
#include <sstream>
#include <ctime>
#include <experimental/filesystem>

#include "include/readdata_java.hpp"

using namespace std;

/*!
 * \brief readfile_text
 * \param filename - string for filename as in full path
 * \return - vector of double values
 *
 * Function reads textfile with value  seperated by new line
 */
vector<double> readfile_text(string filename) {
    vector<double> data;
    ifstream infile(filename.c_str());
    double val;
    
    if (infile.good()) {
        while (infile >> val) {
           
            data.push_back(val);

        }
    } else {
        cout << "file " << filename << " not found." << std::endl;
        exit(20000);
    }

    return data;
}

/*!
 * \brief getfilelist
 * \param directory - string for path above the directory
 * \param fileend - string for file ending
 * \return
 *
 * function listing all files/ directories ending with a fileend
 *
 */
vector<string> getfilelist(string directory, string fileend) {
    DIR *dir;
    vector<string> filename;
    if ((dir = opendir(directory.c_str())) != NULL) {
        struct dirent* files;
        while ((files = readdir(dir)) != NULL) {
            if (!strcmp(files->d_name, ".")) continue;
            if (!strcmp(files->d_name, "..")) continue;
            if (files->d_name[0] == '.') continue;

            //Look for files ending with fileend string and push_back into file list
            if (strstr(files->d_name, fileend.c_str())) {
                filename.push_back(files->d_name);
            }
        }
    }
    //cout << filename[0]<< std::endl;
    return filename;

}

/*!
 * \brief data_acquisition_diastolic
 * \param foldername
 * \param t_fill
 * \param observed_pp
 * \param patientid
 * \param resultdir
 *
 * Function returns the filling times and pulse pressure measurements from the directory
 */
void data_acquisition_diastolic(string foldername,vector<double>& t_fill, vector<double>& observed_pp, string patientid, string resultdir )
{
    cout << "result dir is " << resultdir << std::endl;
    cout << "patient id is" << patientid << std::endl;
    cout << "pathtodata is" << foldername<< std::endl;
   
    chdir(resultdir.c_str());
    //ONLY FOR UNIX USAGE

    mkdir(patientid.c_str(), 0777);


    chdir(patientid.c_str());
    //Tell user what patient we are working on
    cout << "################################\n";
    cout << "Patient is " << patientid << std::endl;
    cout << "In directory " << foldername+"/"+patientid+"/" << std::endl;
    
    
    
    vector<string> filenames;
    filenames.push_back(foldername+"/"+patientid+"/pps.txt");
    filenames.push_back(foldername+"/"+patientid+"/rrs.txt");
    


    observed_pp =readfile_text(filenames[0]);
    t_fill=readfile_text(filenames[1]);


}
