# Supplementary material for: Model-Based Quantification of Left Ventricular Diastolic Function in Critically Ill Patients with Atrial Fibrillation from Routine Data: A Feasibility Study
Source: Comput Math Methods Med. 2019 May 16;2019:9682138. doi: 10.1155/2019/9682138 (PMC6541946; doi:10.1155/2019/9682138)
Supplement: Supplementary Materials — Online Supplement Expanded Methods and Results: this document provides further details on methodological considerations and details about the model employed. Furthermore, the Results section includes figures of the entire cohort corresponding to those displayed in the manuscript for a selection of patients. Online Supplement Code: this is the product of the research and enables the reader to verify results and potentially apply the methodology to their data. We have a strong commitment to open sourcing the analysis code to promote transparency and reproducibility and thus further future research in this area. This supplement provides the complete analysis code and processed data for the research presented within this manuscript. Within the ZIP folder, the file “Readme.md” provides instructions for building and running the code. If additional questions or issues arise with regard to usage of the code, do not hesitate to contact the authors. [file 9682138.f1.zip › CodeOnlineSupplement_CMMM_2711432/DiastolicPaper_OnlineSupplement/diastolicpaper/UbuntuDebian/CMakeLists.txt]

cmake_minimum_required( VERSION 3.1 FATAL_ERROR )

set(CMAKE_CXX_COMPILER "mpic++")
project( diastolicpaper LANGUAGES CXX VERSION 1.0)


set(CMAKE_CXX_STANDARD 14)
set(CMAKE_CXX_STANDARD_REQUIRED ON)

set(CMAKE_CXX_FLAGS_DEBUG "-g -ggdb -O0 -pg -fsanitize=undefined  -fopenmp -std=c++17 -std=gnu++17 -lstdc++fs")
set(CMAKE_CXX_FLAGS_RELEASE "-O2  -fopenmp -std=c++17 -std=gnu++17 -lstdc++fs")
set(CMAKE_BUILD_TYPE RELEASE)
set(EXECUTABLE_OUTPUT_PATH "${CMAKE_CURRENT_SOURCE_DIR}/bin")


LINK_DIRECTORIES(/usr/local/lib/)
LINK_DIRECTORIES(/usr/local/lib64/)

#include ADOLC
find_library(adolc REQUIRED)

#include armadillo
find_library(armadillo REQUIRED)

#include boost library
find_package(Boost COMPONENTS mpi serialization REQUIRED)
if (Boost_FOUND)
    include_directories(${Boost_INCLUDE_DIR})
    add_definitions( "-DHAS_BOOST" )
endif()

#include nlopt
find_library(nlopt_cxx REQUIRED)

#include trng
find_library(trng4 REQUIRED)


#include the headers
include_directories(${CMAKE_CURRENT_SOURCE_DIR})
include_directories(${CMAKE_CURRENT_SOURCE_DIR}/include)

#include /usr/local/include
include_directories(/usr/local/include)

add_definitions ( -Wall )
set ( HEADERS
        include/Diastolic_expanded_Model.hpp
        include/Diastolic_Model.hpp
        include/diastolicmodel.hpp
        include/exceptions.hpp
        include/executeDiastolicModel.hpp
        include/executeTest.hpp
        include/execution_functions.hpp
        include/filter.hpp
        include/fitting.hpp
        include/MCMC_Block_Chain.hpp
        include/MCMC_Chain.hpp
        include/Model.hpp
        include/Probability_Function.hpp
        include/readdata_java.hpp
        include/test_gaussian.hpp
        include/Test_Model.hpp
        )

set ( SOURCES
        src/Diastolic_expanded_Model.cpp
        src/Diastolic_Model.cpp
        src/fitting.cpp
        src/main.cpp
        src/Probability_Function.cpp
        src/readdata_java.cpp
        src/test_gaussian.cpp
        src/Test_Model.cpp
        )


add_executable ( sampler_diastolicpaper ${SOURCES} ${UIS} ${RSCS} ${TRS} ${MOCS} )
target_link_libraries ( sampler_diastolicpaper adolc armadillo ${Boost_LIBRARIES} nlopt trng4 )
