# Supplementary material for: Model-Based Quantification of Left Ventricular Diastolic Function in Critically Ill Patients with Atrial Fibrillation from Routine Data: A Feasibility Study
Source: Comput Math Methods Med. 2019 May 16;2019:9682138. doi: 10.1155/2019/9682138 (PMC6541946; doi:10.1155/2019/9682138)
Supplement: Supplementary Materials — Online Supplement Expanded Methods and Results: this document provides further details on methodological considerations and details about the model employed. Furthermore, the Results section includes figures of the entire cohort corresponding to those displayed in the manuscript for a selection of patients. Online Supplement Code: this is the product of the research and enables the reader to verify results and potentially apply the methodology to their data. We have a strong commitment to open sourcing the analysis code to promote transparency and reproducibility and thus further future research in this area. This supplement provides the complete analysis code and processed data for the research presented within this manuscript. Within the ZIP folder, the file “Readme.md” provides instructions for building and running the code. If additional questions or issues arise with regard to usage of the code, do not hesitate to contact the authors. [file 9682138.f1.zip › CodeOnlineSupplement_CMMM_2711432/DiastolicPaper_OnlineSupplement/matlab/modchol.m]

 function [l,d]=modchol(A)
       % PURPOSE: Modified Cholesky algorithm of Elizabeth Eskow and Robert B. Schnabel
       %          Performs a modified cholesky factorization
       %          of a SYMMETRIC MATRIX A, of the form P'*A*P + d = L*L'
       % -----------------------------------------------------------------------------
       % USAGE: [l,d] = modchol(A)
       % where: A = symmetric input matrix
       %        L = cholesky matrix
       %        d = the minimal diagonal increment according to the Gerschgorin Circle Theorem
       % ------------------------------------------------------------------------------
       % NOTES: Useful for dealing with ill-conditioned numerical hessians and the like
       % Schnabel, R. B. and Eskow, E. 1990. "A New Modified Cholesky Factorization."
       % SIAM Journal of Scientific Statistical  Computing 11, 1136-58.)
       %
       % Altman, M., J. Gill and M. P. McDonald.  2003.  Numerical Issues in Statistical
       % Computing for the Social Scientist}.  John Wiley \& Sons, has a nice
       % discussion of this and R-code for this algorithm at:
       % http://www.hmdc.harvard.edu/numerical_issues/
       % ------------------------------------------------------------------------------

       % Jim LeSage

       n=max(size(A));
       gamma=max(abs(diag(A)));
       psi=max(max(abs(A-diag(diag(A)))));
       delta=eps*max(gamma+psi,1);
       Bet=sqrt( max([gamma,psi/sqrt(n^2-1),eps]));
       for k=1:n
       c(k,k)=A(k,k);
       end;
       [q,dummy]=max(abs(diag(c)));
       for j=1:n %compute jth col of L
               l(j,j)=1;
               for s=1:j-1
               l(j,s)=c(j,s)/d(s);
               end
               for i=j+1:n
               lc=0;
                       for s=1:j-1
                       lc=lc+l(j,s)*c(i,s);
                       end;
               c(i,j)=A(i,j)-lc;
               end
               theta(j)=0;
               if (j <=n)
               mc=0;
                       for i=j+1:n
                               if abs(c(i,j)) >mc
                               mc= abs(c(i,j)) ;
                               end
                               theta(j)=mc;
                       end
               end;
               tt=[abs(c(j,j)),(theta(j)/Bet)^2,delta];
               d(j)=max(tt);
               if (j<n)
                       for i=j+1:n
                       c(i,i)=c(i,i)-c(i,j)^2/d(j);
                       end;
               end;
       end
