# Supplementary material for: Model-Based Quantification of Left Ventricular Diastolic Function in Critically Ill Patients with Atrial Fibrillation from Routine Data: A Feasibility Study
Source: Comput Math Methods Med. 2019 May 16;2019:9682138. doi: 10.1155/2019/9682138 (PMC6541946; doi:10.1155/2019/9682138)
Supplement: Supplementary Materials — Online Supplement Expanded Methods and Results: this document provides further details on methodological considerations and details about the model employed. Furthermore, the Results section includes figures of the entire cohort corresponding to those displayed in the manuscript for a selection of patients. Online Supplement Code: this is the product of the research and enables the reader to verify results and potentially apply the methodology to their data. We have a strong commitment to open sourcing the analysis code to promote transparency and reproducibility and thus further future research in this area. This supplement provides the complete analysis code and processed data for the research presented within this manuscript. Within the ZIP folder, the file “Readme.md” provides instructions for building and running the code. If additional questions or issues arise with regard to usage of the code, do not hesitate to contact the authors. [file 9682138.f1.zip › CodeOnlineSupplement_CMMM_2711432/DiastolicPaper_OnlineSupplement/python/plotting_diastolic.py]

import numpy as np
from numpy.random import *
from scipy import *
import scipy.stats as sts
from sys import *
import os
import os.path
from datetime import datetime
import matplotlib as mlp
mlp.use('agg')
import  matplotlib.pyplot as plt
import pandas as pd
from mpl_toolkits.mplot3d import Axes3D
from multiprocessing import Pool;

from diastolicmodel import *
from scipy.stats import pearsonr
 

def plotter_parallel(pathtodata):
  print('In Plotter')
  subdirs=os.listdir(pathtodata)
  inputs_array=subdirs;
  for i in range(0,np.size(subdirs)):
    inputs_array[i]=[subdirs[i],pathtodata];
  with Pool(6) as p:
    p.map(plotter_diastolic,inputs_array )

def plotter_parallel_extended(pathtodata):
  print('In Plotter')
  subdirs=os.listdir(pathtodata)
  inputs_array=subdirs;
  for i in range(0,np.size(subdirs)):
    inputs_array[i]=[subdirs[i],pathtodata];
  with Pool(6) as p:
    p.map(plotter_diastolic_extended,inputs_array )


def plotter_diastolic(input_array):
  [subdirname,pathtodata]=input_array;
  if(subdirname.startswith('mgh')):
        print(subdirname)
        os.chdir(pathtodata+subdirname)
        x=np.random.randn(100,7)
        if(os.path.exists('Data_from_Chain_1')):
               x=np.loadtxt('Data_from_Chain_1')
        plotsandhists(x,subdirname)

        print(subdirname+ "finished plotsanddatafull")
        histogram_likelihood_diastolic(x)
        print(subdirname + "finished likelihood")


def plotter_diastolic_extended(input_array):
    [subdirname,pathtodata]=input_array;
    if(subdirname.startswith('mgh')):
        print(subdirname)
        os.chdir(pathtodata+subdirname)
        x=np.random.randn(100,7)
        if(os.path.exists('Data_from_Chain_1')):
               x=np.loadtxt('Data_from_Chain_1')
        plotsandhists_expanded(x,subdirname)

        #plots_nloptonly(x,subdirname)
        print(subdirname+ "finished plotsanddatafull")
        histogram_likelihood_diastolic_expanded(x)
        print(subdirname + "finished likelihood")


def plotsandhists(x,subdirname):
  #Take care of transformation
  x[:,0]=-1*exp(x[:,0])
  x[:,1]=exp(x[:,1])
  x[:,3]=-1*exp(x[:,3])
  path=str(os.getcwd())
  pathtoresultfile= "diastolic_results.csv"
  patient_info=pd.DataFrame(data=None,index=[0],columns=['Patient' , 'nlopt_k1',  'nlopt_percent_k1' , 'nlopt_kelv' , 'nlopt_percent_kelv' , 'nlopt_k3' , 'nlopt_percent_k3' , 'nlopt_c' , 'nlopt_percent_c' , 'nlopt_scale' , 'nlopt_percent_scale' , 'nlopt_shift' , 'nlopt_percent_shift' , 'nlopt_percentage_residual_outliers' , 'nlopt_sum_of_residuals' , 'nlopt_mean_of_residuals' , 'nlopt_Rsq' , 'median_k1' , 'iqr_k1' , 'median_kelv' , 'iqr_kelv' , 'median_k3' , 'iqr_k3' , 'median_c' , 'iqr_c' , 'median_scale' , 'iqr_scale' , 'median_shift' , 'iqr_shift' , 'median_percentage_residual_outliers' , 'median_sum_of_residuals' , 'median_mean_of_residuals' , 'median_Rsq' , 'likelihood_k1' , 'like_percent_k1' , 'likelihood_kelv','like_percent_kelv','likelihood_k3','like_percent_k3','likelihood_c','like_percent_c','likelihood_scale','like_percent_scale','likelihood_shift','like_percent_shift','likelihood_percentage_residual_outliers','likelihood_sum_of_residuals','likelihood_mean_of_residuals','likelihood_Rsq'])

  patient_info['Patient']=str(subdirname);

  t_fill=np.loadtxt("rrs.txt")
  t_fill=t_fill[:800]
  pp=np.loadtxt("pps.txt")
  pp=pp[:800]
  
  
  plt.hist(t_fill,100,normed=1)
  plt.title("Distribution of Filling Times")
  plt.xlabel("Diastolic Filling Times (s)")
  plt.ylabel("Frequency")
  plt.savefig("t_fill_distribution")
  plt.close()

  plt.hist(pp,100,normed=1.0)
  plt.title("Distribution of Observed Amplitudes")
  plt.xlabel("PP (mmHg)")
  plt.ylabel("Frequency")
  plt.savefig("ObservedAmplitudes_distribution")
  plt.close()
  
  
  plt.plot(t_fill)
  plt.title("Timeseries of Filling Times")
  plt.xlabel("Heartbeats")
  plt.ylabel("Time (s)")
  plt.savefig("filling times")
  plt.close()
  
  plt.plot(pp)
  plt.title("Timeseries of Pulse Pressures")
  plt.xlabel("Heartbeats")
  plt.ylabel("PP (mmHg)")
  plt.savefig("Observed Amplitudes")
  plt.close()
  
 
  #fitpars=np.loadtxt("fitpars.txt")
  fitpars=x[0,:]
  pred=nonlinfunction_diastolicsimple(t_fill,fitpars)
 
  #All plots in the respective folder
  dir = "nlopt"
  if not os.path.exists(dir):
      os.makedirs(dir)
  os.chdir(dir)


  plt.title("Pulse Pressure vs Filling Time for MLE")
  plt.xlabel("prior RRI (s)")
  plt.ylabel("PP (mmHg)")
  plt.plot(t_fill,pp,'x')
  plt.plot(t_fill,pred,'kx')
  x1,x2,y1,y2 = plt.axis()
  plt.axis((0.3,1.6,y1,y2))
  plt.savefig("tfill_vs_pp_fitpars")
  plt.close()
  
  res=(pred-pp)
  res_fitpars=res
  #Percentage of outlier residuals assuming a normal distribution
  residual_out_sum=0;
  for counter in range(0,np.size(res)):
      if(abs(res[counter]>=np.std(res))):
             residual_out_sum=residual_out_sum+1
  
  plt.hist(res,100,normed=1)
  plt.xlabel(" Residuals")
  plt.ylabel("Frequency")
  plt.savefig("hist_residuals_fitpars")
  plt.close()
  res_sq=np.sum(res**2)
  meandata=np.mean(pp)
  denominator=np.sum((pp-meandata)**2)
  explained=1-res_sq/denominator
  
  p=pearsonr(pp,pred)
  
  patient_info['nlopt_k1']=fitpars[0]
  patient_info['nlopt_kelv']=fitpars[1]
  patient_info['nlopt_k3']=fitpars[2]
  patient_info['nlopt_c']=fitpars[3]
  patient_info['nlopt_scale']=fitpars[4]
  patient_info['nlopt_shift']=fitpars[5]
  patient_info['nlopt_percentage_residual_outliers']=(residual_out_sum/np.size(res))
  patient_info['nlopt_sum_of_residuals']=(np.sum(res))
  patient_info['nlopt_mean_of_residuals']=(np.mean(res))
  patient_info['nlopt_Rsq']=p[0]**2

  
  plt.title( "Residual vs filling interval MLE")
  plt.xlabel("T filling (s)")
  plt.ylabel(" Residual" )
  plt.plot(t_fill,res,'x')
  plt.savefig("residual_fitpars vs t_fill")
  plt.close()
  
  plt.title( "Residual vs Observed")
  plt.xlabel("PP (mmHg)")
  plt.ylabel(" Residual" )
  plt.plot(pp,res,'x')
  plt.savefig("residual_fitpars vs pp")
  plt.close()

  plt.title( "Residual vs Predicted")
  plt.xlabel("PP (mmHg)")
  plt.ylabel(" Residual" )
  plt.plot(pred,res,'x')
  plt.savefig("residual_fitpars vs pred")
  plt.close()
  
  plt.title( "Residual Ordered Plot")
  plt.xlabel("Heartbeat")
  plt.ylabel("Residual" )
  plt.plot(res,'x')
  plt.savefig("residual_fitpars_ordered_plot")
  plt.close()

  
  mean      = np.mean([pp, pred], axis=0)
  diff      = pp - pred                   # Difference between data1 and data2
  md        = np.mean(diff)                   # Mean of the difference
  sd        = np.std(diff, axis=0)            # Standard deviation of the difference
  
  plt.scatter(mean, diff)
  plt.axhline(md,           color='gray', linestyle='--')
  plt.axhline(md + 1.96*sd, color='gray', linestyle='--')
  plt.axhline(md - 1.96*sd, color='gray', linestyle='--')
  plt.title("Bland Altmann")
  plt.ylabel("Difference Pulse Pressure (mmHg)")
  plt.xlabel("Average Pulse Pressure (mmHg)")
  plt.savefig("Bland_Altmann_plot_fitpars")
  plt.close()

  
  plt.title("Residual vs pre filling interval MLE")
  plt.xlabel("T filling (s)")
  plt.ylabel(" Residual" )
  plt.plot(t_fill[0:-1],res[1:],'x')
  plt.savefig("residual_fitpars vs pre filling interval")
  plt.close()
  
  plt.title("True vs Predicted MLE")
  plt.xlabel("Measured PP")
  plt.ylabel("Predicted PP" )
  plt.plot(pp,pred,'x')
  plt.savefig("True vs Predicted Parameters fitpars")
  plt.close()
  
  
  os.chdir(path)
  
  dir = "median"
  if not os.path.exists(dir):
      os.makedirs(dir)
  os.chdir(dir)
  
  #calculate the median value in 1D
  median_values=np.zeros(np.size(x,1))
  iqr=np.zeros(np.size(x,1))
  for i in range(0,np.size(x,1)):
     median_values[i]=median(x[:,i])
     q75, q25 = np.percentile(x[:,i], [75 ,25])
     iqr[i] = q75 - q25
  
  np.savetxt('median parameters.txt', median_values, delimiter=',')
  np.savetxt('interquantilerange.txt',iqr,delimiter=',')
  
  pred_median=nonlinfunction_diastolicsimple(t_fill,median_values)
  plt.title("Pulse Pressure vs Filling Time for median")
  plt.xlabel("prior RRI (s)")
  plt.ylabel("PP (mmHg)")
  plt.plot(t_fill,pp,'x')
  plt.plot(t_fill,pred_median,'kx')
  x1,x2,y1,y2 = plt.axis()
  plt.axis((0.3,1.6,y1,y2))
  plt.savefig("tfill_vs_pp_median")
  plt.close()
  
  res=(pred_median-pp)
  res_median=res
  #Percentage of outlier residuals assuming a normal distribution
  residual_out_sum=0;
  for counter in range(0,np.size(res)):
      if(abs(res[counter]>=np.std(res))):
             residual_out_sum=residual_out_sum+1
  
  plt.hist(res,100,normed=1)
  plt.xlabel(" Residuals")
  plt.ylabel("Frequency")
  plt.savefig("hist_residuals_median")
  plt.close()
  res_sq=np.sum(res**2)
  meandata=np.mean(pp)
  denominator=np.sum((pp-meandata)**2)
  explained=1-res_sq/denominator
  
  p=pearsonr(pp,pred_median)
  print(pearsonr(pp,pred_median))
  
  patient_info['median_k1']=median_values[0]
  patient_info['iqr_k1']=iqr[0]
  patient_info['median_kelv']=median_values[1]
  patient_info['iqr_kelv']=iqr[1]
  patient_info['median_k3']=median_values[2]
  patient_info['iqr_k3']=iqr[2]
  patient_info['median_c']=median_values[3]
  patient_info['iqr_c']=iqr[3]
  patient_info['median_scale']=median_values[4]
  patient_info['iqr_scale']=iqr[4]
  patient_info['median_shift']=median_values[5]
  patient_info['iqr_shift']=iqr[5]
  patient_info['median_percentage_residual_outliers']=(residual_out_sum)/np.size(res)
  patient_info['median_sum_of_residuals']=(np.sum(res))
  patient_info['median_mean_of_residuals']=(np.mean(res))
  patient_info['median_Rsq']=p[0]**2
  
  plt.title( "Residual vs filling interval Median")
  plt.xlabel("T filling (s)")
  plt.ylabel(" Residual" )
  plt.plot(t_fill,res,'x')
  plt.savefig("residual_median vs t_fill")
  plt.close()
  
  plt.title( "Residual vs Observed Median")
  plt.xlabel("PP (mmHg)")
  plt.ylabel(" Residual" )
  plt.plot(pp,res,'x')
  plt.savefig("residual_median vs pp")
  plt.close()

  plt.title( "Residual vs Predicted Median")
  plt.xlabel("PP (mmHg)")
  plt.ylabel(" Residual" )
  plt.plot(pred_median,res,'x')
  plt.savefig("residual_median vs pred")
  plt.close()
  
  plt.title( "Residual Ordered Plot Median")
  plt.xlabel("Heartbeat")
  plt.ylabel("Residual" )
  plt.plot(res,'x')
  plt.savefig("residual_median_ordered_plot")
  plt.close()

  
  mean      = np.mean([pp, pred], axis=0)
  diff      = pp - pred                   # Difference between data1 and data2
  md        = np.mean(diff)                   # Mean of the difference
  sd        = np.std(diff, axis=0)            # Standard deviation of the difference
  
  plt.scatter(mean, diff)
  plt.axhline(md,           color='gray', linestyle='--')
  plt.axhline(md + 1.96*sd, color='gray', linestyle='--')
  plt.axhline(md - 1.96*sd, color='gray', linestyle='--')
  plt.title("Bland Altmann Median")
  plt.ylabel("Difference Pulse Pressure (mmHg)")
  plt.xlabel("Average Pulse Pressure (mmHg)")
  plt.savefig("Bland_Altmann_plot_median")
  plt.close()

  
  plt.title("Residual vs pre filling interval Median")
  plt.xlabel("T filling (s)")
  plt.ylabel(" Residual" )
  plt.plot(t_fill[0:-1],res[1:],'x')
  plt.savefig("residual_median vs pre filling interval")
  plt.close()
  
  plt.title("True vs Predicted Median")
  plt.xlabel("Measured PP")
  plt.ylabel("Predicted PP" )
  plt.plot(pp,pred,'x')
  plt.savefig("True vs Predicted Parameters Median")
  plt.close()
  
  os.chdir(path)
  

  
  likelihoods=np.loadtxt("Likelihood_from_Chain_1")
  
  
  dir = "best_likelihood"
  if not os.path.exists(dir):
      os.makedirs(dir)
  os.chdir(dir)
  
  
  
  index=likelihoods.argmax()
  best_like_pars=x[index,:]
  np.savetxt('likelihood_parameters.txt', best_like_pars, delimiter=',',newline=" \t")
  
  pred=nonlinfunction_diastolicsimple(t_fill,best_like_pars)
  plt.title("Pulse Pressure vs Filling Time for likelihood")
  plt.xlabel("prior RRI (s)")
  plt.ylabel("PP (mmHg)")
  plt.plot(t_fill,pp,'x')
  plt.plot(t_fill,pred,'kx')
  x1,x2,y1,y2 = plt.axis()
  plt.axis((0.3,1.6,y1,y2))
  plt.savefig("tfill_vs_pp_likelihood")
  plt.close()
  
  res=(pred-pp)
  res_likelihood=res
  #Percentage of outlier residuals assuming a normal distribution
  residual_out_sum=0;
  for counter in range(0,np.size(res)):
      if(abs(res[counter]>=np.std(res))):
             residual_out_sum=residual_out_sum+1
  
  plt.hist(res,100,normed=1)
  plt.xlabel(" Residuals")
  plt.ylabel("Frequency")
  plt.savefig("hist_residuals_likeklihood")
  plt.close()
  res_sq=np.sum(res**2)
  meandata=np.mean(pp)
  denominator=np.sum((pp-meandata)**2)
  explained=1-res_sq/denominator
  
  p=pearsonr(pp,pred)
  
  patient_info['likelihood_k1']=best_like_pars[0]
  patient_info['likelihood_kelv']=best_like_pars[1]
  patient_info['likelihood_k3']=best_like_pars[2]
  patient_info['likelihood_c']=best_like_pars[3]
  patient_info['likelihood_scale']=best_like_pars[4]
  patient_info['likelihood_shift']=best_like_pars[5]
  patient_info['likelihood_percentage_residual_outliers']=(residual_out_sum/np.size(res))
  patient_info['likelihood_sum_of_residuals']=(np.sum(res))
  patient_info['likelihood_mean_of_residuals']=(np.mean(res))
  patient_info['likelihood_Rsq']=p[0]**2
  
  plt.title( "Residual vs filling interval Best Likelihood")
  plt.xlabel("T filling (s)")
  plt.ylabel(" Residual" )
  plt.plot(t_fill,res,'x')
  plt.savefig("residual_best_like vs t_fill")
  plt.close()
  
  plt.title( "Residual vs Observed Best Likelihood")
  plt.xlabel("PP (mmHg)")
  plt.ylabel(" Residual" )
  plt.plot(pp,res,'x')
  plt.savefig("residual_best_like vs pp")
  plt.close()

  plt.title( "Residual vs Predicted Best Likelihood")
  plt.xlabel("PP (mmHg)")
  plt.ylabel(" Residual" )
  plt.plot(pred_median,res,'x')
  plt.savefig("residual_best_like_ vs pred")
  plt.close()
  
  plt.title( "Residual Ordered Plot Best Likelihood")
  plt.xlabel("Heartbeat")
  plt.ylabel("Residual" )
  plt.plot(res,'x')
  plt.savefig("residual_best_like_ordered_plot")
  plt.close()

  
  mean      = np.mean([pp, pred], axis=0)
  diff      = pp - pred                   # Difference between data1 and data2
  md        = np.mean(diff)                   # Mean of the difference
  sd        = np.std(diff, axis=0)            # Standard deviation of the difference
  
  plt.scatter(mean, diff)
  plt.axhline(md,           color='gray', linestyle='--')
  plt.axhline(md + 1.96*sd, color='gray', linestyle='--')
  plt.axhline(md - 1.96*sd, color='gray', linestyle='--')
  plt.title("Bland Altmann Best Likelihood")
  plt.ylabel("Difference Pulse Pressure (mmHg)")
  plt.xlabel("Average Pulse Pressure (mmHg)")
  plt.savefig("Bland_Altmann_plot_best_like")
  plt.close()

  
  plt.title("Residual vs pre filling interval Best Likelihood")
  plt.xlabel("T filling (s)")
  plt.ylabel(" Residual" )
  plt.plot(t_fill[0:-1],res[1:],'x')
  plt.savefig("residual_best_like vs pre filling interval")
  plt.close()
  
  plt.title("True vs Predicted Best Likelihood")
  plt.xlabel("Measured PP")
  plt.ylabel("Predicted PP" )
  plt.plot(pp,pred,'x')
  plt.savefig("True vs Predicted Parameters best_like")
  plt.close()
  
  os.chdir(path)
  
  #Calcualte percentile of each data point away from median
  percentiles_likelihood=np.zeros(np.size(x,1))
  percentiles_fitpars=np.zeros(np.size(x,1))
  for i in range(0,np.size(x,1)):
     percentiles_fitpars[i]=sts.percentileofscore(x[:,i], fitpars[i]);
     percentiles_likelihood[i]=sts.percentileofscore(x[:,i],best_like_pars[i]);
  
  np.savetxt('percentile_fitpars.txt', percentiles_fitpars, delimiter=',',newline=" \t")
  np.savetxt('percentiles_likelihood.txt', percentiles_likelihood, delimiter=',',newline=" \t")
  
  patient_info['nlopt_percent_k1']=percentiles_fitpars[0]
  patient_info['nlopt_percent_kelv']=percentiles_fitpars[1]
  patient_info['nlopt_percent_k3']=percentiles_fitpars[2]
  patient_info['nlopt_percent_c']=percentiles_fitpars[3]
  patient_info['nlopt_percent_scale']=percentiles_fitpars[4]
  patient_info['nlopt_percent_shift']=percentiles_fitpars[5]
  patient_info['like_percent_k1']=percentiles_likelihood[0]
  patient_info['like_percent_kelv']=percentiles_likelihood[1]
  patient_info['like_percent_k3']=percentiles_likelihood[2]
  patient_info['like_percent_c']=percentiles_likelihood[3]
  patient_info['like_percent_scale']=percentiles_likelihood[4]
  patient_info['like_percent_shift']=percentiles_likelihood[5]

  patient_info.to_csv(pathtoresultfile)
  
  labels=["k1","β","k3","C","scale","shift"]
  labels_file=["k1","kelv","k3","C","scale","shift"]
  for i in range(0,np.size(x,1)):
    plt.hist(x[:,i],100,normed=1)
    plt.xlabel(labels[i])
    plt.ylabel("Likelihood")
    plt.savefig("hist_"+labels_file[i])
    plt.axvline(x=median_values[i],linewidth=2,color='r',label="Median Parameter")
    plt.axvline(x=median_values[i]-iqr[i],linewidth=2,linestyle="--",color='r')
    plt.axvline(x=median_values[i]+iqr[i],linewidth=2,linestyle="--",color='r',label="IQR Range")
    plt.axvline(x=fitpars[i],linewidth=2,color='y',label="Non-Linear Parameter")
    plt.legend()
    plt.savefig("hist_"+labels_file[i]+"_values")
    plt.close()
    plt.plot(x[:,i],"x")
    plt.ylabel(labels[i])
    plt.xlabel("steps_taken")
    plt.savefig("path_"+labels_file[i])
    plt.close()
    
    
  for i in range(0,np.size(x,1)-1):
    j=1
    while i+j<np.size(x,1):
      plt.hist2d(x[:,i],x[:,i+j],100,normed=True)
      plt.xlabel(labels[i])
      plt.ylabel(labels[i+j])
      plt.savefig(labels_file[i]+"_vs_"+labels_file[i+j])
      plt.axvline(x=fitpars[i], color='k',label="NLopt Value of "+labels[i])
      plt.axhline(y=fitpars[i+j], color='k',label="NLopt Value of "+labels[i+j])
      plt.legend()
      plt.savefig(labels_file[i]+"_vs_"+labels_file[i+j]+"with_NLopt")
      plt.close()
      j=j+1

def histogram_likelihood_diastolic(pars):
  t_fill=np.loadtxt("rrs.txt")
  t_fill=t_fill[:800]
  pp=np.loadtxt("pps.txt")
  pp=pp[:800]
  

  likelihoods=np.loadtxt("Likelihood_from_Chain_1")
  plt.hist(likelihoods,50)
  plt.xlabel("Log Likelihood")
  plt.savefig("histogram_likelihoods")
  plt.close()
	  
  index=likelihoods.argmax()
  best_pars=pars[index,:]
  pred=nonlinfunction_diastolicsimple(t_fill,best_pars)
  #p=spearmanr(pp,pred)
  p=pearsonr(pp,pred)
  np.savetxt("best_pars_likelihood",pars[index,:])
  #pandas dataframe to get plots
  df =pd.DataFrame(data=pars, columns=["k1","β","k3","C","scale","shift"])
  df["Likelihood"]=likelihoods;
  labels=["k1","β","k3","C","scale","shift"]
  labels_file=["k1","kelv","k3","C","scale","shift"]
  pd.scatter_matrix(df)
  plt.savefig("Scatter_Matrix_All_Pars")
  plt.close()
  for i in range(0,np.size(labels)):
    plt.hist2d(df[labels[i]],df['Likelihood'],100,normed=True)
    plt.xlabel(labels[i])
    plt.ylabel("Likelihood")
    plt.savefig(labels_file[i]+"_vs_"+"Likelihood")
    plt.close()
    
    
def plotsandhists_expanded(x,subdirname):
  #Take care of transformation
  x[:,0]=-1*exp(x[:,0])
  x[:,1]=exp(x[:,1])
  x[:,3]=-1*exp(x[:,3])
  path=str(os.getcwd())
  pathtoresultfile= "diastolic_results_expanded.csv"
  patient_info=pd.DataFrame(data=None,index=[0],columns=['Patient' , 'nlopt_k1',  'nlopt_percent_k1' , 'nlopt_kelv' , 'nlopt_percent_kelv' , 'nlopt_k3' , 'nlopt_percent_k3' , 'nlopt_c' , 'nlopt_percent_c' , 'nlopt_scale' , 'nlopt_percent_scale' , 'nlopt_shift' , 'nlopt_percent_shift','nlopt_preRRI','nlopt_percent_preRRI' , 'nlopt_percentage_residual_outliers' , 'nlopt_sum_of_residuals' , 'nlopt_mean_of_residuals' , 'nlopt_Rsq' , 'median_k1' , 'iqr_k1' , 'median_kelv' , 'iqr_kelv' , 'median_k3' , 'iqr_k3' , 'median_c' , 'iqr_c' , 'median_scale' , 'iqr_scale' , 'median_shift' , 'iqr_shift','median_preRRI','iqr_preRRI' , 'median_percentage_residual_outliers' , 'median_sum_of_residuals' , 'median_mean_of_residuals' , 'median_Rsq' , 'likelihood_k1' , 'like_percent_k1' , 'likelihood_kelv','like_percent_kelv','likelihood_k3','like_percent_k3','likelihood_c','like_percent_c','likelihood_scale','like_percent_scale','likelihood_shift','like_percent_shift','likelihood_preRRI','like_percent_preRRI' ,'likelihood_percentage_residual_outliers','likelihood_sum_of_residuals','likelihood_mean_of_residuals','likelihood_Rsq'])

  patient_info['Patient']=str(subdirname);

  t_fill=np.loadtxt("rrs.txt")
  t_fill=t_fill[:800]
  pp=np.loadtxt("pps.txt")
  pp=pp[1:800]
  
  
  plt.hist(t_fill,100,normed=1)
  plt.title("Distribution of Filling Times")
  plt.xlabel("Diastolic Filling Times (s)")
  plt.ylabel("Frequency")
  plt.savefig("t_fill_distribution")
  plt.close()

  plt.hist(pp,100,normed=1.0)
  plt.title("Distribution of Observed Amplitudes")
  plt.xlabel("PP (mmHg)")
  plt.ylabel("Frequency")
  plt.savefig("ObservedAmplitudes_distribution")
  plt.close()
  
  
  plt.plot(t_fill)
  plt.title("Timeseries of Filling Times")
  plt.xlabel("Heartbeats")
  plt.ylabel("Time (s)")
  plt.savefig("filling times")
  plt.close()
  
  plt.plot(pp)
  plt.title("Timeseries of Pulse Pressures")
  plt.xlabel("Heartbeats")
  plt.ylabel("PP (mmHg)")
  plt.savefig("Observed Amplitudes")
  plt.close()
  
 
  #fitpars=np.loadtxt("fitpars.txt")
  fitpars=x[0,:]
  pred=nonlinfunction_diastolicexpanded(t_fill,fitpars)
 
  #All plots in the respective folder
  dir = "nlopt"
  if not os.path.exists(dir):
      os.makedirs(dir)
  os.chdir(dir)


  plt.title("Pulse Pressure vs Filling Time for MLE")
  plt.xlabel("prior RRI (s)")
  plt.ylabel("PP (mmHg)")
  plt.plot(t_fill[1:],pp,'x')
  plt.plot(t_fill[1:],pred,'kx')
  x1,x2,y1,y2 = plt.axis()
  plt.axis((0.3,1.6,y1,y2))
  plt.savefig("tfill_vs_pp_fitpars")
  plt.close()
  
  res=(pred-pp)
  res_fitpars=res
  #Percentage of outlier residuals assuming a normal distribution
  residual_out_sum=0;
  for counter in range(0,np.size(res)):
      if(abs(res[counter]>=np.std(res))):
             residual_out_sum=residual_out_sum+1
  
  plt.hist(res,100,normed=1)
  plt.xlabel(" Residuals")
  plt.ylabel("Frequency")
  plt.savefig("hist_residuals_fitpars")
  plt.close()
  res_sq=np.sum(res**2)
  meandata=np.mean(pp)
  denominator=np.sum((pp-meandata)**2)
  explained=1-res_sq/denominator
  
  p=pearsonr(pp,pred)
  
  patient_info['nlopt_k1']=fitpars[0]
  patient_info['nlopt_kelv']=fitpars[1]
  patient_info['nlopt_k3']=fitpars[2]
  patient_info['nlopt_c']=fitpars[3]
  patient_info['nlopt_scale']=fitpars[4]
  patient_info['nlopt_shift']=fitpars[5]
  patient_info['nlopt_preRRI']=fitpars[6]
  patient_info['nlopt_percentage_residual_outliers']=(residual_out_sum/np.size(res))
  patient_info['nlopt_sum_of_residuals']=(np.sum(res))
  patient_info['nlopt_mean_of_residuals']=(np.mean(res))
  patient_info['nlopt_Rsq']=p[0]**2

  
  plt.title( "Residual vs filling interval MLE")
  plt.xlabel("T filling (s)")
  plt.ylabel(" Residual" )
  plt.plot(t_fill[1:],res,'x')
  plt.savefig("residual_fitpars vs t_fill")
  plt.close()
  
  plt.title( "Residual vs Observed")
  plt.xlabel("PP (mmHg)")
  plt.ylabel(" Residual" )
  plt.plot(pp,res,'x')
  plt.savefig("residual_fitpars vs pp")
  plt.close()

  plt.title( "Residual vs Predicted")
  plt.xlabel("PP (mmHg)")
  plt.ylabel(" Residual" )
  plt.plot(pred,res,'x')
  plt.savefig("residual_fitpars vs pred")
  plt.close()
  
  plt.title( "Residual Ordered Plot")
  plt.xlabel("Heartbeat")
  plt.ylabel("Residual" )
  plt.plot(res,'x')
  plt.savefig("residual_fitpars_ordered_plot")
  plt.close()

  
  mean      = np.mean([pp, pred], axis=0)
  diff      = pp - pred                   # Difference between data1 and data2
  md        = np.mean(diff)                   # Mean of the difference
  sd        = np.std(diff, axis=0)            # Standard deviation of the difference
  
  plt.scatter(mean, diff)
  plt.axhline(md,           color='gray', linestyle='--')
  plt.axhline(md + 1.96*sd, color='gray', linestyle='--')
  plt.axhline(md - 1.96*sd, color='gray', linestyle='--')
  plt.title("Bland Altmann")
  plt.ylabel("Difference Pulse Pressure (mmHg)")
  plt.xlabel("Average Pulse Pressure (mmHg)")
  plt.savefig("Bland_Altmann_plot_fitpars")
  plt.close()

  
  plt.title("Residual vs pre filling interval MLE")
  plt.xlabel("T filling (s)")
  plt.ylabel(" Residual" )
  plt.plot(t_fill[0:-1],res,'x')
  plt.savefig("residual_fitpars vs pre filling interval")
  plt.close()
  
  plt.title("True vs Predicted MLE")
  plt.xlabel("Measured PP")
  plt.ylabel("Predicted PP" )
  plt.plot(pp,pred,'x')
  plt.savefig("True vs Predicted Parameters fitpars")
  plt.close()
  
  
  os.chdir(path)
  
  dir = "median"
  if not os.path.exists(dir):
      os.makedirs(dir)
  os.chdir(dir)
  
  #calculate the median value in 1D
  median_values=np.zeros(np.size(x,1))
  iqr=np.zeros(np.size(x,1))
  for i in range(0,np.size(x,1)):
     median_values[i]=median(x[:,i])
     q75, q25 = np.percentile(x[:,i], [75 ,25])
     iqr[i] = q75 - q25
  
  np.savetxt('median parameters.txt', median_values, delimiter=',')
  np.savetxt('interquantilerange.txt',iqr,delimiter=',')
  
  pred_median=nonlinfunction_diastolicexpanded(t_fill,median_values)
  plt.title("Pulse Pressure vs Filling Time for median")
  plt.xlabel("prior RRI (s)")
  plt.ylabel("PP (mmHg)")
  plt.plot(t_fill[1:],pp,'x')
  plt.plot(t_fill[1:],pred_median,'kx')
  x1,x2,y1,y2 = plt.axis()
  plt.axis((0.3,1.6,y1,y2))
  plt.savefig("tfill_vs_pp_median")
  plt.close()
  
  res=(pred_median-pp)
  res_median=res
  #Percentage of outlier residuals assuming a normal distribution
  residual_out_sum=0;
  for counter in range(0,np.size(res)):
      if(abs(res[counter]>=np.std(res))):
             residual_out_sum=residual_out_sum+1
  
  plt.hist(res,100,normed=1)
  plt.xlabel(" Residuals")
  plt.ylabel("Frequency")
  plt.savefig("hist_residuals_median")
  plt.close()
  res_sq=np.sum(res**2)
  meandata=np.mean(pp)
  denominator=np.sum((pp-meandata)**2)
  explained=1-res_sq/denominator
  
  p=pearsonr(pp,pred_median)
  print(pearsonr(pp,pred_median))
  
  patient_info['median_k1']=median_values[0]
  patient_info['iqr_k1']=iqr[0]
  patient_info['median_kelv']=median_values[1]
  patient_info['iqr_kelv']=iqr[1]
  patient_info['median_k3']=median_values[2]
  patient_info['iqr_k3']=iqr[2]
  patient_info['median_c']=median_values[3]
  patient_info['iqr_c']=iqr[3]
  patient_info['median_scale']=median_values[4]
  patient_info['iqr_scale']=iqr[4]
  patient_info['median_shift']=median_values[5]
  patient_info['iqr_shift']=iqr[5]
  patient_info['median_preRRI']=median_values[6]
  patient_info['iqr_preRRI']=iqr[6]
  patient_info['median_percentage_residual_outliers']=(residual_out_sum)/np.size(res)
  patient_info['median_sum_of_residuals']=(np.sum(res))
  patient_info['median_mean_of_residuals']=(np.mean(res))
  patient_info['median_Rsq']=p[0]**2
  
  plt.title( "Residual vs filling interval Median")
  plt.xlabel("T filling (s)")
  plt.ylabel(" Residual" )
  plt.plot(t_fill[1:],res,'x')
  plt.savefig("residual_median vs t_fill")
  plt.close()
  
  plt.title( "Residual vs Observed Median")
  plt.xlabel("PP (mmHg)")
  plt.ylabel(" Residual" )
  plt.plot(pp,res,'x')
  plt.savefig("residual_median vs pp")
  plt.close()

  plt.title( "Residual vs Predicted Median")
  plt.xlabel("PP (mmHg)")
  plt.ylabel(" Residual" )
  plt.plot(pred_median,res,'x')
  plt.savefig("residual_median vs pred")
  plt.close()
  
  plt.title( "Residual Ordered Plot Median")
  plt.xlabel("Heartbeat")
  plt.ylabel("Residual" )
  plt.plot(res,'x')
  plt.savefig("residual_median_ordered_plot")
  plt.close()

  
  mean      = np.mean([pp, pred], axis=0)
  diff      = pp - pred                   # Difference between data1 and data2
  md        = np.mean(diff)                   # Mean of the difference
  sd        = np.std(diff, axis=0)            # Standard deviation of the difference
  
  plt.scatter(mean, diff)
  plt.axhline(md,           color='gray', linestyle='--')
  plt.axhline(md + 1.96*sd, color='gray', linestyle='--')
  plt.axhline(md - 1.96*sd, color='gray', linestyle='--')
  plt.title("Bland Altmann Median")
  plt.ylabel("Difference Pulse Pressure (mmHg)")
  plt.xlabel("Average Pulse Pressure (mmHg)")
  plt.savefig("Bland_Altmann_plot_median")
  plt.close()

  
  plt.title("Residual vs pre filling interval Median")
  plt.xlabel("T filling (s)")
  plt.ylabel(" Residual" )
  plt.plot(t_fill[0:-1],res,'x')
  plt.savefig("residual_median vs pre filling interval")
  plt.close()
  
  plt.title("True vs Predicted Median")
  plt.xlabel("Measured PP")
  plt.ylabel("Predicted PP" )
  plt.plot(pp,pred,'x')
  plt.savefig("True vs Predicted Parameters Median")
  plt.close()
  
  os.chdir(path)
  

  
  likelihoods=np.loadtxt("Likelihood_from_Chain_1")
  
  
  dir = "best_likelihood"
  if not os.path.exists(dir):
      os.makedirs(dir)
  os.chdir(dir)
  
  
  
  index=likelihoods.argmax()
  best_like_pars=x[index,:]
  np.savetxt('likelihood_parameters.txt', best_like_pars, delimiter=',',newline=" \t")
  
  pred=nonlinfunction_diastolicexpanded(t_fill,best_like_pars)
  plt.title("Pulse Pressure vs Filling Time for likelihood")
  plt.xlabel("prior RRI (s)")
  plt.ylabel("PP (mmHg)")
  plt.plot(t_fill[1:],pp,'x')
  plt.plot(t_fill[1:],pred,'kx')
  x1,x2,y1,y2 = plt.axis()
  plt.axis((0.3,1.6,y1,y2))
  plt.savefig("tfill_vs_pp_likelihood")
  plt.close()
  
  res=(pred-pp)
  res_likelihood=res
  #Percentage of outlier residuals assuming a normal distribution
  residual_out_sum=0;
  for counter in range(0,np.size(res)):
      if(abs(res[counter]>=np.std(res))):
             residual_out_sum=residual_out_sum+1
  
  plt.hist(res,100,normed=1)
  plt.xlabel(" Residuals")
  plt.ylabel("Frequency")
  plt.savefig("hist_residuals_likeklihood")
  plt.close()
  res_sq=np.sum(res**2)
  meandata=np.mean(pp)
  denominator=np.sum((pp-meandata)**2)
  explained=1-res_sq/denominator
  
  p=pearsonr(pp,pred)
  
  patient_info['likelihood_k1']=best_like_pars[0]
  patient_info['likelihood_kelv']=best_like_pars[1]
  patient_info['likelihood_k3']=best_like_pars[2]
  patient_info['likelihood_c']=best_like_pars[3]
  patient_info['likelihood_scale']=best_like_pars[4]
  patient_info['likelihood_shift']=best_like_pars[5]
  patient_info['likelihood_preRRI']=best_like_pars[6]
  patient_info['likelihood_percentage_residual_outliers']=(residual_out_sum/np.size(res))
  patient_info['likelihood_sum_of_residuals']=(np.sum(res))
  patient_info['likelihood_mean_of_residuals']=(np.mean(res))
  patient_info['likelihood_Rsq']=p[0]**2
  
  plt.title( "Residual vs filling interval Best Likelihood")
  plt.xlabel("T filling (s)")
  plt.ylabel(" Residual" )
  plt.plot(t_fill[1:],res,'x')
  plt.savefig("residual_best_like vs t_fill")
  plt.close()
  
  plt.title( "Residual vs Observed Best Likelihood")
  plt.xlabel("PP (mmHg)")
  plt.ylabel(" Residual" )
  plt.plot(pp,res,'x')
  plt.savefig("residual_best_like vs pp")
  plt.close()

  plt.title( "Residual vs Predicted Best Likelihood")
  plt.xlabel("PP (mmHg)")
  plt.ylabel(" Residual" )
  plt.plot(pred_median,res,'x')
  plt.savefig("residual_best_like_ vs pred")
  plt.close()
  
  plt.title( "Residual Ordered Plot Best Likelihood")
  plt.xlabel("Heartbeat")
  plt.ylabel("Residual" )
  plt.plot(res,'x')
  plt.savefig("residual_best_like_ordered_plot")
  plt.close()

  
  mean      = np.mean([pp, pred], axis=0)
  diff      = pp - pred                   # Difference between data1 and data2
  md        = np.mean(diff)                   # Mean of the difference
  sd        = np.std(diff, axis=0)            # Standard deviation of the difference
  
  plt.scatter(mean, diff)
  plt.axhline(md,           color='gray', linestyle='--')
  plt.axhline(md + 1.96*sd, color='gray', linestyle='--')
  plt.axhline(md - 1.96*sd, color='gray', linestyle='--')
  plt.title("Bland Altmann Best Likelihood")
  plt.ylabel("Difference Pulse Pressure (mmHg)")
  plt.xlabel("Average Pulse Pressure (mmHg)")
  plt.savefig("Bland_Altmann_plot_best_like")
  plt.close()

  
  plt.title("Residual vs pre filling interval Best Likelihood")
  plt.xlabel("T filling (s)")
  plt.ylabel(" Residual" )
  plt.plot(t_fill[0:-1],res,'x')
  plt.savefig("residual_best_like vs pre filling interval")
  plt.close()
  
  plt.title("True vs Predicted Best Likelihood")
  plt.xlabel("Measured PP")
  plt.ylabel("Predicted PP" )
  plt.plot(pp,pred,'x')
  plt.savefig("True vs Predicted Parameters best_like")
  plt.close()
  
  os.chdir(path)
  
  #Calcualte percentile of each data point away from median
  percentiles_likelihood=np.zeros(np.size(x,1))
  percentiles_fitpars=np.zeros(np.size(x,1))
  for i in range(0,np.size(x,1)):
     percentiles_fitpars[i]=sts.percentileofscore(x[:,i], fitpars[i]);
     percentiles_likelihood[i]=sts.percentileofscore(x[:,i],best_like_pars[i]);
  
  np.savetxt('percentile_fitpars.txt', percentiles_fitpars, delimiter=',',newline=" \t")
  np.savetxt('percentiles_likelihood.txt', percentiles_likelihood, delimiter=',',newline=" \t")
  
  patient_info['nlopt_percent_k1']=percentiles_fitpars[0]
  patient_info['nlopt_percent_kelv']=percentiles_fitpars[1]
  patient_info['nlopt_percent_k3']=percentiles_fitpars[2]
  patient_info['nlopt_percent_c']=percentiles_fitpars[3]
  patient_info['nlopt_percent_scale']=percentiles_fitpars[4]
  patient_info['nlopt_percent_shift']=percentiles_fitpars[5]
  patient_info['nlopt_percent_preRRI']=percentiles_fitpars[6]

  patient_info['like_percent_k1']=percentiles_likelihood[0]
  patient_info['like_percent_kelv']=percentiles_likelihood[1]
  patient_info['like_percent_k3']=percentiles_likelihood[2]
  patient_info['like_percent_c']=percentiles_likelihood[3]
  patient_info['like_percent_scale']=percentiles_likelihood[4]
  patient_info['like_percent_shift']=percentiles_likelihood[5]
  patient_info['like_percent_preRRI']=percentiles_fitpars[6]


  patient_info.to_csv(pathtoresultfile)
  
  labels=["k1","β","k3","C","scale","shift","Pre-FF"]
  labels_file=["k1","kelv","k3","C","scale","shift","pre_ff"]
  for i in range(0,np.size(x,1)):
    plt.hist(x[:,i],100,normed=1)
    plt.xlabel(labels[i])
    plt.ylabel("Frequency")
    plt.savefig("hist_"+labels_file[i])
    plt.axvline(x=median_values[i],linewidth=2,color='r',label="Median Parameter")
    plt.axvline(x=median_values[i]-iqr[i],linewidth=2,linestyle="--",color='r')
    plt.axvline(x=median_values[i]+iqr[i],linewidth=2,linestyle="--",color='r',label="IQR Range")
    plt.axvline(x=fitpars[i],linewidth=2,color='y',label="Non-Linear Parameter")
    plt.legend()
    plt.savefig("hist_"+labels_file[i]+"_values")
    plt.close()
    plt.plot(x[:,i],"x")
    plt.ylabel(labels[i])
    plt.xlabel("steps_taken")
    plt.savefig("path_"+labels_file[i])
    plt.close()
    
    
  for i in range(0,np.size(x,1)-1):
    j=1
    while i+j<np.size(x,1):
      plt.hist2d(x[:,i],x[:,i+j],100,normed=True)
      plt.xlabel(labels[i])
      plt.ylabel(labels[i+j])
      plt.savefig(labels_file[i]+"_vs_"+labels_file[i+j])
      plt.axvline(x=fitpars[i], color='k',label="NLopt Value of "+labels[i])
      plt.axhline(y=fitpars[i+j], color='k',label="NLopt Value of "+labels[i+j])
      plt.legend()
      plt.savefig(labels_file[i]+"_vs_"+labels_file[i+j]+"with_NLopt")
      plt.close()
      j=j+1

def histogram_likelihood_diastolic_expanded(pars):
  likelihoods=np.loadtxt("Likelihood_from_Chain_1")
  plt.hist(likelihoods,50)
  plt.xlabel("Log Likelihood")
  plt.savefig("histogram_likelihoods")
  plt.close()
	  
  t_fill=np.loadtxt("rrs.txt")
  t_fill=t_fill[:800]
  pp=np.loadtxt("pps.txt")
  pp=pp[1:800]
  
  index=likelihoods.argmax()
  best_pars=pars[index,:]
  best_pars[0]=(best_pars[0])
  best_pars[1]=(best_pars[1])
  best_pars[3]=(best_pars[3])
  pred=nonlinfunction_diastolicexpanded(t_fill,best_pars)
  #p=spearmanr(pp,pred)
  p=pearsonr(pp,pred)
  np.savetxt("best_pars_likelihood",pars[index,:])
  #pandas dataframe to get plots
  df =pd.DataFrame(data=pars, columns=["k1","β","k3","C","scale","shift","Pre-FF"])
  df["Likelihood"]=likelihoods;
  labels=["k1","β","k3","C","scale","shift","Pre-FF"]
  labels_file=["k1","kelv","k3","C","scale","shift","pre_ff"]
  pd.scatter_matrix(df)
  plt.savefig("Scatter_Matrix_All_Pars")
  plt.close()
  for i in range(0,np.size(labels)):
    plt.hist2d(df[labels[i]],df['Likelihood'],100,normed=True)
    plt.xlabel(labels[i])
    plt.ylabel("Likelihood")
    plt.savefig(labels_file[i]+"_vs_"+"Likelihood")
    plt.close()
    
  
