# Supplementary material for: Model-Based Quantification of Left Ventricular Diastolic Function in Critically Ill Patients with Atrial Fibrillation from Routine Data: A Feasibility Study
Source: Comput Math Methods Med. 2019 May 16;2019:9682138. doi: 10.1155/2019/9682138 (PMC6541946; doi:10.1155/2019/9682138)
Supplement: Supplementary Materials — Online Supplement Expanded Methods and Results: this document provides further details on methodological considerations and details about the model employed. Furthermore, the Results section includes figures of the entire cohort corresponding to those displayed in the manuscript for a selection of patients. Online Supplement Code: this is the product of the research and enables the reader to verify results and potentially apply the methodology to their data. We have a strong commitment to open sourcing the analysis code to promote transparency and reproducibility and thus further future research in this area. This supplement provides the complete analysis code and processed data for the research presented within this manuscript. Within the ZIP folder, the file “Readme.md” provides instructions for building and running the code. If additional questions or issues arise with regard to usage of the code, do not hesitate to contact the authors. [file 9682138.f1.zip › CodeOnlineSupplement_CMMM_2711432/DiastolicPaper_OnlineSupplement/Readme.md]

# Code Supplement to "Model-based quantification of left ventricular diastolic function in critically ill patients with atrial fibrillation from routine data: a feasibility study" by N.Kiefer, M.Oremek, A. Hoeft and S. Zenker

The work include in this archive represents the code supplement to the paper "Model-based quantification of left ventricular diastolic function in critically ill patients with atrial fibrillation from routine data: a feasibility study" by N.Kiefer, M.Oremek, A. Hoeft and S. Zenker published in Computational and Mathematical Methods in Medicine. 

## Structure

The projects  contains several directories. These and the files included are listed in the table below.

| Directory        | Contents           |
| :-------------|:-------------| 
|Readme.md    | This file containing information and instructions |
|LICENSE.txt     |  License File applicable to all code unless otherwise stated  |
| data  | Directory containing the input data. These are the RR Intervals and Pulse Pressures for each patient plus a PatientInfo file. This file details the segements taken from the database|
| diastolicpaper | This directory contains the source code for the sampler|
|DiastolicSimpleModel | Output directory pre created  for Simple Model|
|DiastolicExtendedModel| Output directory pre created  for Simple Model|
|matlab| The matlab code for Uncertainity Evaluation|
|python | The python code for plotting, analysis and summary|
|settingsFilesDiastolicModels | settings files for sampler execution for both diastolic models and hessian evaluation|
|settingsFilesTestModel | settings files for testing the sampler


## Getting Started

As there are various differences in package installation between distribution, the code has only been extensively tested with Arch Linux, Debian Stretch, Ubuntu 18.04 and Cent OS 7.x(RWTH-Aachen cluster). General package installation and version numbers should be observed.Installation of the Prerequisites requires root access, else paths in the cmake file need to be adapted. 

For the python visualisation code, pip package management or the distribution can be used.

### Prerequisites

First, we will list the required packages before going into the detail of installation of packages.


1. List of required third-party tools
    
    *General packages
        *GCC 7.2+ or compatible compilers
        *OPENMPI 1.10+
        *OPENMP 3.0+ ( should be included as libgomp in gcc 6.0 and above)
        *python 3.x
    
    *CPP libraries
     *ADOL-C 2.6.2+
     *Armadillo 7.9+
     *Boost 1.56+
     *NLopt CXX 2.4.2
     *TRNG (Tina's Random Number generator) 4.17
     
    *Python Packages
     * numpy 1.10.1+
     * matplotlib 1.5.2+
     * multiprocessing 0.70.2+
     * pandas 0.19.0+
     * scipy 0.17.1
     
     MATLAB R2017a or above
     
2. Installing CPP libraries

    1. Install general packages
    
        Install gcc, openmpi and python3 from the distribution package management
        
    2. Install CPP Libraries
    
        Due to interdepence of the ADOLC and Armadillo with boost libraries, start by installing boost. Most distributions allow the installation of boost as a pre-compiled package. Important install the development version of the library else you will not be able to compile or execute the code.
        
        * Arch Linux -> sudo pacman -Sy boost boost-libs
        * Cent OS -> enable the EPEL repository, then execute -> sudo yum install boost boost-devel
        * Debian Stretch -> sudo apt-get install libboost-all-dev
        
        Once boost is installed, ADOL-C can be installed.
        
        *ADOLC
        
            wget https://www.coin-or.org/download/source/ADOL-C/ADOL-C-2.6.3.tgz
            tar -xvf ADOL-C-2.6.3.tgz
            cd ADOL-C-2.6.3/
            ./configure --prefix=/usr/local/
            make
            sudo make install
        
        *Armadillo
            
            Either install as development version using the distribution package mangager  as in Arch Linux (AUR) and Debian Stretch ( sudo apt-get install libarmadillo-dev)
            
            or  
            
            from source 
            
            Download from https://sourceforge.net/projects/arma/files/armadillo-8.200.2.tar.xz/download
            tar -xvf armadillo-8.200.2.tar.xz
            cd armadillo-8.200.2/
            ./configure
            make 
            sudo make install
            
        *NLopt
        
            This library is part of the package management of Arch Linux, Cent OS and Debian. Please install the development version.
            
        *TRNG
            Install from source (Excellent documentation)
            
            wget https://www.numbercrunch.de/trng/trng-4.20.tar.gz
            tar -xvf trng-4.20.tar.gz
            cd trng-4.20
            ./configure
            make 
            sudo make install

        *For Ubuntu/Debian
            Run the following for installing within Debain/Ubuntu 18.04
            
            sudo apt install g++ libnlopt-dev libboost-all-dev openmpi-bin openmpi-common cmake libarmadillo-dev libadolc-dev unzip
            
            Then install TRNG as stated above
            
    3. Install Python libraries
    
        To install the python libraries please you your distribution's package management. Should you have problems installing packages, you can always use pip to install components.

### Compiling and Building the Sampler

In order to compile the sampler, please make sure all of the above dependencies are installed. Please check the availability of the compiler mpic++. If it is not available, adjust the path. 

To begin compiling enter the diastolicpaper subdirectory. Herein, you will find two folders which are named after the respective distributions with distribution-specific CMakeLists.txt files. Copy the distribution-specific CMakeLists.txt file into the directory diastolicpaper. Enter the build directory and execute

```cmake .. ´´´

This will create a Makefile in build. Now build the sampler using make. If everything worked out you should now have a executeable called sampler_diastolicpaper in the diastolicpaper/bin/ directory. 

To compile the sampler code, enter the subdirectory diastolicpaper. In this directory you will find two folders 

Please copy the appropriate CMakeLists.txt file into the directory DiastolicPaper_OnlineSupplement/diastolicpaper/. Then enter the build directory and execute cmake ..


## The Sampler

### Modes of the sampler

The sampler executable contains various analysis steps. 

#### Test Mode
Firstly, in addition to the sampling the models, two test modes are available. The first allows for testing of probability functions in 2-D and prove the sampling step works. To execute this simply append -p

```bin/sampler_diastolicpaper -p ´´´

This should produce the following 

    Testing the Probability Functions!
    Empty Constructor is used
    Only works for testing purposes!
    inverse of covariance is:
    0.572738 , -0.538373
    -0.538373 , 0.572738

    Size of VecEV 2x1
    Eigenvalues: 0.9
    Eigenvector -0.707107 , 0.707107    
    Eigenvalues: 29.1
    Eigenvector 0.707107 , 0.707107

    Size of VecEV 2x1
    Eigenvalues: 1
    Eigenvector -0.707107 , 0.707107
    Eigenvalues: 100
    Eigenvector 0.707107 , 0.707107
    

Additionally, the sampler itself can be test on a toy Gaussian Example to execute the toy example, run


```mpirun -np 24 diastolicpaper/bin/./sampler_diastolicpaper -s settingsFilesTestModel/settingsTestPT.txt´´´

If you have less than 24 processors available, you can alter the number of chains defined in the settings file. Per default the sampler executes on the same number of processors as chains are requested. 

#### Sampling Diastolic Model

Similiarly, the sampling of the Diastolic Model requires execution of a settings file. In some cases the paths of inputDir and outputDir need to be adujusted. The next section details how to perform the analysis. 

## Performing the Analysis

This part will now take you through running the analysis for one patient. The above described components will have to be sequentially executed. 

### 1. The Parallel Tempering Sampler

For each model, the sampler needs to be executed. This is done via the sampler settings files. Note that the outputDir and inputDir need to be adapted to reflect your system paths. To execute the sampler with the simple diastolic model for patient mgh013,

diastolicpaper/bin/./diastolicpaper -s settingsFilesDiastolicModels/SimpleDiastolicModel/settingsDiastolicMgh013

Similiarly, for the extended diastolic model for patient mgh013 the command would look like this,

diastolicpaper/bin/./diastolicpaper -s settingsFilesDiastolicModels/ExtendedDiastolicModel/settingsDiastolicExtendedMgh013

The sampler will create a directory for the patient int he outputDir path. This directory will include the data from the sampling chains, acceptance rates and an Info file. 

### 2. Figures and Summary Files
The next step in the analysis is the execution of the python script. This is again dependent upon which model the analysis was run for. The paths in plotter_diastolic.py need to be adapted to your current system. Additionally, uncomment the relevant line within the file. 

The command is exectued by 

python python/plotter_diastolic.py

This will create figures and plots showing the fits from median, nlopt and the best likelihood parameter vector each with residuals, the histograms, the 2D density and the sampler paths of the parameters. Furthermore a summary csv file is created for each patient. 

### 3. Evaluation of Hessian

To evaluate the Hessian and Covariance at the best likelihood parameter vector, first the Hessian is evaluted using the sampler. This is done by adapting the paths in the settings files settingsFilesDiastolicModels/settingsDiastolicCovariance.txt  or  settingsDiastolicExtendedCovariance.txt. To execute the respective setting file use 

diastolicpaper/bin/./diastolicpaper -s settingsFilesDiastolicModels/settingsDiastolicCovariance.txt  or  settingsDiastolicExtendedCovariance.txt

This will create a file containing the hessian in each subfolder for the patient specific analysis.

### 4. Evaluation of the Covariance Matrix

This part of the analysis requires MATLAB.  The matlab script is executed on all containing folders. For this matter, 

## Authors

* **Maximilian Oremek** 
* **Sven Zenker**

## License

/*
 * Copyright (c) 2016-2018, by  Applied Mathematical Physiology Laboratory,
 *                                               Department of Anesthesiology and Intensive Care Medicine, 
 *                                               University of Bonn Medical Center
 *                                               CONTRIBUTORS: Maximilian Oremek maximilian.oremek@ukbonn.de
 *                                               AFFILIATION: Applied Mathematical Physiology Laboratory, PD. Dr. Sven Zenker
 * All rights reserved.
 *
 * Redistribution and use in source and binary forms, with or without
 * modification, are permitted provided that the following conditions are met:
 *
 * 1. Redistributions of source code must retain the above copyright notice, 
 *   this list of conditions and the following disclaimer.
 * 2. Redistributions in binary form must reproduce the above copyright notice,
 *   this list of conditions and the following disclaimer in the documentation 
 *   and/or other materials provided with the distribution.
 * 3. Neither the name of the copyright holder nor the names of its contributors 
 *   may be used to endorse or promote products derived from this software 
 *   without specific prior written permission.
 *
 * THIS SOFTWARE IS PROVIDED BY THE COPYRIGHT HOLDERS AND CONTRIBUTORS "AS IS"
 * AND ANY EXPRESS OR IMPLIED WARRANTIES, INCLUDING, BUT NOT LIMITED TO, THE
 * IMPLIED WARRANTIES OF MERCHANTABILITY AND FITNESS FOR A PARTICULAR PURPOSE
 * ARE DISCLAIMED. IN NO EVENT SHALL THE COPYRIGHT HOLDER OR CONTRIBUTORS BE
 * LIABLE FOR ANY DIRECT, INDIRECT, INCIDENTAL, SPECIAL, EXEMPLARY, OR
 * CONSEQUENTIAL DAMAGES (INCLUDING, BUT NOT LIMITED TO, PROCUREMENT OF
 * SUBSTITUTE GOODS OR SERVICES; LOSS OF USE, DATA, OR PROFITS; OR BUSINESS
 * INTERRUPTION) HOWEVER CAUSED AND ON ANY THEORY OF LIABILITY, WHETHER IN
 * CONTRACT, STRICT LIABILITY, OR TORT (INCLUDING NEGLIGENCE OR OTHERWISE)
 * ARISING IN ANY WAY OUT OF THE USE OF THIS SOFTWARE, EVEN IF ADVISED OF THE
 * POSSIBILITY OF SUCH DAMAGE.
*/
